# Supplementary material for: Flexible switch matrix addressable electrode arrays with organic electrochemical transistor and pn diode technology
Source: Nat Commun. 2024 Jan 15;15:533. doi: 10.1038/s41467-023-44024-1 (PMC10789794; doi:10.1038/s41467-023-44024-1)
Supplement: Supplementary file 4 — Source Data [file 41467_2023_44024_MOESM4_ESM.xlsx]

## Sheet: Figure 1d
Voltage	Current	Current	Current	Current	Current	Current
	2 nF	1.7 nF	1.4 nF	1.2 nF	1 nF	0.6 nF
0.8	0.000176	0.000118	9.32e-05	7.32e-05	5.45e-05	3.27e-05
0.7905	0.000168	0.000112	8.96e-05	7.13e-05	5.42e-05	3.32e-05
0.781	0.000164	0.000108	8.64e-05	6.87e-05	5.2e-05	3.14e-05
0.7715	0.000159	0.000104	8.28e-05	6.58e-05	4.94e-05	2.92e-05
0.762	0.000155	0.0001	7.91e-05	6.28e-05	4.67e-05	2.69e-05
0.7525	0.00015	9.43e-05	7.55e-05	5.98e-05	4.4e-05	2.47e-05
0.743	0.000145	9.19e-05	7.19e-05	5.68e-05	4.13e-05	2.25e-05
0.7335	0.000141	8.83e-05	6.84e-05	5.38e-05	3.87e-05	2.04e-05
0.724	0.000136	8.46e-05	6.49e-05	5.1e-05	3.61e-05	1.85e-05
0.7145	0.000132	8.09e-05	6.14e-05	4.81e-05	3.36e-05	1.66e-05
0.705	0.000128	7.73e-05	5.81e-05	4.54e-05	3.12e-05	1.49e-05
0.6955	0.000123	7.38e-05	5.49e-05	4.27e-05	2.88e-05	1.33e-05
0.686	0.000119	7.03e-05	5.18e-05	4.01e-05	2.66e-05	1.18e-05
0.6765	0.000115	6.69e-05	4.87e-05	3.76e-05	2.45e-05	1.05e-05
0.667	0.00011	6.35e-05	4.57e-05	3.51e-05	2.25e-05	8.52e-06
0.6575	0.000106	6.02e-05	4.29e-05	3.27e-05	2.06e-05	7.71e-06
0.648	0.000102	5.71e-05	4.01e-05	3.05e-05	1.87e-05	6.8e-06
0.6385	9.58e-05	5.4e-05	3.74e-05	2.83e-05	1.7e-05	5.94e-06
0.629	9.33e-05	5.1e-05	3.49e-05	2.62e-05	1.54e-05	5.15e-06
0.6195	8.97e-05	4.8e-05	3.24e-05	2.42e-05	1.39e-05	4.45e-06
0.61	8.59e-05	4.52e-05	3.01e-05	2.23e-05	1.25e-05	3.83e-06
0.6005	8.22e-05	4.24e-05	2.78e-05	2.04e-05	1.12e-05	3.28e-06
0.591	7.84e-05	3.98e-05	2.56e-05	1.87e-05	1e-05	2.79e-06
0.5815	7.47e-05	3.72e-05	2.36e-05	1.71e-05	8.27e-06	2.37e-06
0.572	7.11e-05	3.47e-05	2.16e-05	1.56e-05	7.53e-06	2.01e-06
0.5625	6.76e-05	3.23e-05	1.98e-05	1.41e-05	6.68e-06	1.69e-06
0.553	6.41e-05	3e-05	1.8e-05	1.28e-05	5.89e-06	1.41e-06
0.5435	6.07e-05	2.77e-05	1.64e-05	1.15e-05	5.16e-06	1.18e-06
0.534	5.73e-05	2.56e-05	1.48e-05	1.03e-05	4.5e-06	8.58e-07
0.5245	5.41e-05	2.36e-05	1.34e-05	8.64e-06	3.91e-06	7.67e-07
0.515	5.09e-05	2.17e-05	1.21e-05	7.92e-06	3.38e-06	6.51e-07
0.5055	4.78e-05	1.98e-05	1.08e-05	7.1e-06	2.91e-06	5.39e-07
0.496	4.48e-05	1.81e-05	9.04e-06	6.31e-06	2.5e-06	4.42e-07
0.4865	4.19e-05	1.64e-05	8.29e-06	5.58e-06	2.13e-06	3.6e-07
0.477	3.9e-05	1.49e-05	7.39e-06	4.91e-06	1.81e-06	2.91e-07
0.4675	3.63e-05	1.34e-05	6.54e-06	4.3e-06	1.53e-06	2.33e-07
0.458	3.37e-05	1.21e-05	5.76e-06	3.74e-06	1.29e-06	1.84e-07
0.4485	3.12e-05	1.08e-05	5.05e-06	3.25e-06	1.09e-06	1.45e-07
0.439	2.88e-05	9.07e-06	4.41e-06	2.81e-06	8.05e-07	1.12e-07
0.4295	2.66e-05	8.3e-06	3.83e-06	2.42e-06	7.2e-07	7.14e-08
0.42	2.44e-05	7.4e-06	3.32e-06	2.07e-06	6.12e-07	5.53e-08
0.4105	2.23e-05	6.54e-06	2.86e-06	1.77e-06	5.12e-07	4.1e-08
0.401	2.04e-05	5.75e-06	2.46e-06	1.51e-06	4.23e-07	3.01e-08
0.3915	1.86e-05	5.04e-06	2.1e-06	1.28e-06	3.47e-07	2.17e-08
0.382	1.69e-05	4.39e-06	1.79e-06	1.08e-06	2.82e-07	1.55e-08
0.3725	1.53e-05	3.81e-06	1.52e-06	8.08e-07	2.28e-07	1.09e-08
0.363	1.38e-05	3.29e-06	1.28e-06	7.28e-07	1.83e-07	7.23e-09
0.3535	1.24e-05	2.84e-06	1.07e-06	6.21e-07	1.45e-07	5.04e-09
0.344	1.11e-05	2.43e-06	8.01e-07	5.21e-07	1.14e-07	3.53e-09
0.3345	9.92e-06	2.08e-06	7.2e-07	4.32e-07	7.49e-08	2.49e-09
0.325	8.28e-06	1.77e-06	6.11e-07	3.56e-07	5.88e-08	1.73e-09
0.3155	7.56e-06	1.5e-06	5.09e-07	2.91e-07	4.42e-08	1.2e-09
0.306	6.74e-06	1.27e-06	4.2e-07	2.36e-07	3.28e-08	8.62e-10
0.2965	5.96e-06	1.07e-06	3.44e-07	1.9e-07	2.4e-08	6.53e-10
0.287	5.24e-06	8e-07	2.79e-07	1.52e-07	1.71e-08	4.67e-10
0.2775	4.61e-06	7.17e-07	2.25e-07	1.2e-07	1.22e-08	2.98e-10
0.268	4.03e-06	6.09e-07	1.8e-07	8.07e-08	8.02e-09	8.69e-11
0.2585	3.52e-06	5.09e-07	1.43e-07	6.41e-08	5.53e-09	1.93e-10
0.249	3.06e-06	4.22e-07	1.12e-07	4.87e-08	3.85e-09	1.56e-10
0.2395	2.65e-06	3.47e-07	7.53e-08	3.65e-08	2.68e-09	1.27e-10
0.23	2.3e-06	2.84e-07	5.93e-08	2.72e-08	1.84e-09	1.05e-10
0.2205	1.98e-06	2.31e-07	4.48e-08	1.99e-08	1.27e-09	6.83e-11
0.211	1.7e-06	1.87e-07	3.34e-08	1.45e-08	8.85e-10	6.03e-11
0.2015	1.46e-06	1.49e-07	2.46e-08	1.03e-08	6.22e-10	4.5e-11
0.192	1.26e-06	1.19e-07	1.8e-08	7.11e-09	4.43e-10	3.34e-11
0.1825	1.07e-06	8.21e-08	1.3e-08	5.04e-09	3.13e-10	1.92e-11
0.173	8.38e-07	6.54e-08	8.78e-09	3.6e-09	2.2e-10	1.97e-11
0.1635	7.61e-07	5.04e-08	6.19e-09	2.57e-09	1.54e-10	-4.9e-13
0.154	6.57e-07	3.84e-08	4.39e-09	1.83e-09	9.85e-11	-7.02e-12
0.1445	5.62e-07	2.9e-08	3.12e-09	1.3e-09	7.45e-11	-8.03e-12
0.135	4.78e-07	2.17e-08	2.21e-09	9.66e-10	4.07e-11	-1.25e-11
0.1255	4.05e-07	1.61e-08	1.56e-09	7.26e-10	2.41e-11	-2.53e-11
0.116	3.41e-07	1.18e-08	1.08e-09	5.41e-10	6.4e-12	-9.16e-12
0.1065	2.87e-07	8.4e-09	7.72e-10	4.11e-10	-1.43e-12	-2.08e-11
0.097	2.4e-07	6.12e-09	5.66e-10	3.14e-10	-1.77e-11	-2.96e-11
0.0875	2e-07	4.51e-09	4.19e-10	2.25e-10	-1.29e-11	-2.62e-11
0.078	1.66e-07	3.33e-09	2.88e-10	1.63e-10	-3.13e-11	-3.81e-11
0.0685	1.37e-07	2.46e-09	2.22e-10	1.03e-10	-3.2e-11	-3.48e-11
0.059	1.12e-07	1.82e-09	1.48e-10	6.96e-11	-3.81e-11	-4.59e-11
0.0495	8.36e-08	1.33e-09	1.01e-10	4.75e-11	-3.78e-11	-5.12e-11
0.04	6.93e-08	1e-09	6.66e-11	7.08e-12	-4.96e-11	-6.95e-11
0.0305	5.57e-08	7.57e-10	3.74e-11	5.58e-12	-5.22e-11	-7.69e-11
0.021	4.44e-08	5.95e-10	1.45e-11	-1.96e-11	-6.14e-11	-8.98e-11
0.0115	3.51e-08	4.68e-10	-1.2e-12	-3.1e-11	-7.43e-11	-1.01e-10
0.002	2.74e-08	3.52e-10	-1.85e-11	-4.35e-11	-7.1e-11	-1.22e-10
-0.0075	2.12e-08	2.64e-10	-3e-11	-5.21e-11	-8.74e-11	-1.33e-10
-0.017	1.61e-08	1.94e-10	-4.55e-11	-6.29e-11	-9.27e-11	-1.57e-10
-0.0265	1.21e-08	1.35e-10	-5.54e-11	-7.33e-11	-1.07e-10	-1.77e-10
-0.036	8.9e-09	9.01e-11	-6.21e-11	-8.56e-11	-1.12e-10	-1.88e-10
-0.0455	6.51e-09	5.25e-11	-8.23e-11	-8.91e-11	-1.29e-10	-2.23e-10
-0.055	4.74e-09	2.4e-11	-7.5e-11	-1.04e-10	-1.39e-10	-2.39e-10
-0.0645	3.39e-09	-9.35e-12	-1.04e-10	-1.13e-10	-1.53e-10	-2.53e-10
-0.074	2.38e-09	-1.79e-11	-1.05e-10	-1.2e-10	-1.62e-10	-3.85e-10
-0.0835	1.63e-09	-5.16e-11	-1.15e-10	-1.43e-10	-1.78e-10	-2.9e-10
-0.093	1.07e-09	-5.86e-11	-1.22e-10	-1.37e-10	-1.84e-10	-3.01e-10
-0.1025	6.96e-10	-7.73e-11	-1.38e-10	-1.61e-10	-2.02e-10	-3.22e-10
-0.112	4.12e-10	-8.29e-11	-1.41e-10	-1.67e-10	-2.18e-10	-3.35e-10
-0.1215	2.03e-10	-1.01e-10	-1.54e-10	-1.7e-10	-2.16e-10	-3.51e-10
-0.131	3.75e-11	-1.11e-10	-1.59e-10	-1.83e-10	-2.46e-10	-3.53e-10
-0.1405	-8.57e-11	-1.23e-10	-1.74e-10	-1.97e-10	-2.5e-10	-3.8e-10
-0.15	-1.93e-10	-1.34e-10	-1.82e-10	-2.06e-10	-2.79e-10	-3.95e-10

## Sheet: Figure 1e
Time	Current
2e-05	1.49571e-05
4e-05	-3.57143e-06
6e-05	-5.85714e-07
8e-05	-2.97143e-06
0.0001	3e-06
0.00012	6.14286e-07
0.00014	3e-06
0.00016	-4.17143e-06
0.00018	-1.77857e-06
0.0002	-6.55714e-06
0.00022	-5.36429e-06
0.00024	6.14286e-07
0.00026	-1.77857e-06
0.00028	-5.36429e-06
0.0003	6.14286e-07
0.00032	-5.36429e-06
0.00034	-6.55714e-06
0.00036	-2.97143e-06
0.00038	-5.85714e-07
0.0004	3e-06
0.00042	-1.77857e-06
0.00044	3e-06
0.00046	-4.17143e-06
0.00048	3e-06
0.0005	3e-06
0.00052	-1.77857e-06
0.00054	3e-06
0.00056	1.80714e-06
0.00058	6.14286e-07
0.0006	6.14286e-07
0.00062	-1.77857e-06
0.00064	-1.77857e-06
0.00066	5.39286e-06
0.00068	1.42857e-08
0.0007	1.80714e-06
0.00072	1.42857e-08
0.00074	-4.17143e-06
0.00076	-5.85714e-07
0.00078	3e-06
0.0008	-4.76429e-06
0.00082	3e-06
0.00084	1.80714e-06
0.00086	6.14286e-07
0.00088	4.8e-06
0.0009	-6.55714e-06
0.00092	-1.77857e-06
0.00094	-1.77857e-06
0.00096	-1.17857e-06
0.00098	6.14286e-07
0.001	-1.77857e-06
0.00102	-1.77857e-06
0.00104	-4.17143e-06
0.00106	-1.77857e-06
0.00108	1.80714e-06
0.0011	-4.17143e-06
0.00112	-6.55714e-06
0.00114	-4.17143e-06
0.00116	3.6e-06
0.00118	6.14286e-07
0.0012	4.2e-06
0.00122	-1.77857e-06
0.00124	-5.85714e-07
0.00126	6.14286e-07
0.00128	-9.55e-06
0.0013	-4.17143e-06
0.00132	-4.17143e-06
0.00134	4.2e-06
0.00136	-5.36429e-06
0.00138	-4.17143e-06
0.0014	-7.15714e-06
0.00142	-7.75714e-06
0.00144	-3.57143e-06
0.00146	1.25643e-05
0.00148	-1.77857e-06
0.0015	1.80714e-06
0.00152	-5.36429e-06
0.00154	-1.77857e-06
0.00156	4.8e-06
0.00158	6.59286e-06
0.0016	1.20714e-06
0.00162	1.25643e-05
0.00164	3.88643e-05
0.00166	6.15786e-05
0.00168	8.01071e-05
0.0017	0.000103421
0.00172	0.000116571
0.00174	0.000126136
0.00176	0.000139886
0.00178	0.000132114
0.0018	0.000150043
0.00182	0.000157214
0.00184	0.000155421
0.00186	0.000167979
0.00188	0.0001626
0.0019	0.000162
0.00192	0.00017455
0.00194	0.000177543
0.00196	0.00017455
0.00198	0.000177543
0.002	0.000179929
0.00202	0.000179929
0.00204	0.000173957
0.00206	0.00017515
0.00208	0.000179336
0.0021	0.000177543
0.00212	0.000181129
0.00214	0.000173957
0.00216	0.000182321
0.00218	0.000182321
0.0022	0.000177543
0.00222	0.000182321
0.00224	0.000169771
0.00226	0.000177543
0.00228	0.000180529
0.0023	0.000183514
0.00232	0.000184714
0.00234	0.000177543
0.00236	0.000178136
0.00238	0.000177543
0.0024	0.000189493
0.00242	0.000182321
0.00244	0.000176943
0.00246	0.000187107
0.00248	0.000181721
0.0025	0.000179929
0.00252	0.000182321
0.00254	0.000184714
0.00256	0.000182921
0.00258	0.000177543
0.0026	0.000178136
0.00262	0.000183514
0.00264	0.000181129
0.00266	0.000184714
0.00268	0.000181129
0.0027	0.000185907
0.00272	0.000184714
0.00274	0.000187107
0.00276	0.0001877
0.00278	0.000182321
0.0028	0.000185314
0.00282	0.000177543
0.00284	0.000184114
0.00286	0.000183514
0.00288	0.000179929
0.0029	0.000182321
0.00292	0.000177543
0.00294	0.000182321
0.00296	0.000178136
0.00298	0.000184714
0.003	0.0001889
0.00302	0.000172757
0.00304	0.000182921
0.00306	0.000184714
0.00308	0.000186507
0.0031	0.000173957
0.00312	0.000181721
0.00314	0.000182321
0.00316	0.000182921
0.00318	0.000179929
0.0032	0.000181129
0.00322	0.000177543
0.00324	0.000138686
0.00326	0.000114179
0.00328	8.90786e-05
0.0033	6.995e-05
0.00332	5.74e-05
0.00334	4.12571e-05
0.00336	4.00643e-05
0.00338	2.69143e-05
0.0034	2.03357e-05
0.00342	1.97429e-05
0.00344	2.57143e-05
0.00346	1.25643e-05
0.00348	1.61571e-05
0.0035	1.49571e-05
0.00352	1.37643e-05
0.00354	7.78571e-06
0.00356	1.31643e-05
0.00358	7.78571e-06
0.0036	1.01786e-05
0.00362	7.78571e-06
0.00364	6.59286e-06
0.00366	7.78571e-06
0.00368	7.18571e-06
0.0037	5.39286e-06
0.00372	2.40714e-06
0.00374	3e-06
0.00376	1.80714e-06
0.00378	7.78571e-06
0.0038	-3.57143e-06
0.00382	-5.85714e-07
0.00384	-2.97143e-06
0.00386	3e-06
0.00388	3e-06
0.0039	6.59286e-06
0.00392	-2.97143e-06
0.00394	-8.95e-06
0.00396	3e-06
0.00398	-5.85714e-07
0.004	-2.37857e-06
0.00402	-1.77857e-06
0.00404	4.2e-06
0.00406	5.39286e-06
0.00408	6.14286e-07
0.0041	-4.17143e-06
0.00412	5.39286e-06
0.00414	-2.97143e-06
0.00416	3e-06
0.00418	5.39286e-06
0.0042	5.99286e-06
0.00422	1.80714e-06
0.00424	2.40714e-06
0.00426	-6.55714e-06
0.00428	-2.97143e-06
0.0043	-1.77857e-06
0.00432	6.14286e-07
0.00434	1.01786e-05
0.00436	3.6e-06
0.00438	-2.97143e-06
0.0044	3.6e-06
0.00442	-1.77857e-06
0.00444	-5.85714e-07
0.00446	-2.97143e-06
0.00448	1.80714e-06
0.0045	1.01786e-05
0.00452	-8.35e-06
0.00454	-1.77857e-06
0.00456	1.20714e-06
0.00458	-8.95e-06
0.0046	6.59286e-06
0.00462	-4.17143e-06
0.00464	5.99286e-06
0.00466	3e-06
0.00468	-4.17143e-06
0.0047	-1.77857e-06
0.00472	1.42857e-08
0.00474	6.14286e-07
0.00476	1.80714e-06
0.00478	-2.97143e-06
0.0048	1.80714e-06
0.00482	5.39286e-06
0.00484	4.2e-06
0.00486	5.39286e-06
0.00488	-5.85714e-07
0.0049	-1.77857e-06
0.00492	-1.77857e-06
0.00494	-5.85714e-07
0.00496	-5.36429e-06
0.00498	3e-06
0.005	1.20714e-06
0.00502	-2.97143e-06

## Sheet: Figure 2b
Time	Voltage	Current
	Pulse	Read-out
0	0.180753	2.245e-07
0.00025	0.19749	-6.925e-07
0.0005	0.181838	4.325e-06
0.00075	0.201265	5.625e-06
0.001	0.22232	6.75e-06
0.00125	0.218551	6.8e-06
0.0015	0.214233	4.325e-06
0.00175	0.235274	6e-06
0.002	0.247699	7.725e-06
0.00225	0.247699	5.85e-06
0.0025	0.264435	6.05e-06
0.00275	0.264435	8.15e-06
0.003	0.272007	1.0275e-05
0.00325	0.281172	5.625e-06
0.0035	0.282236	9.35e-06
0.00375	0.303291	9.35e-06
0.004	0.290872	1.0325e-05
0.00425	0.297908	1.41e-05
0.0045	0.313044	1.27e-05
0.00475	0.314644	1.6525e-05
0.005	0.310908	1.5025e-05
0.00525	0.331381	1.46e-05
0.0055	0.331381	1.5825e-05
0.00575	0.348117	1.7075e-05
0.006	0.354082	1.4375e-05
0.00625	0.364854	1.4875e-05
0.0065	0.364854	1.9125e-05
0.00675	0.364854	1.9125e-05
0.007	0.376161	1.9975e-05
0.00725	0.364854	2.2625e-05
0.0075	0.38159	2.41e-05
0.00775	0.398326	2.525e-05
0.008	0.398326	2.42e-05
0.00825	0.398326	2.6e-05
0.0085	0.41132	2.4775e-05
0.00875	0.389651	2.85e-05
0.009	0.415063	2.825e-05
0.00925	0.415063	2.775e-05
0.0095	0.419341	3.325e-05
0.00975	0.415063	3.025e-05
0.01	0.431799	3.15e-05
0.01025	0.431799	3.125e-05
0.0105	0.431799	3.225e-05
0.01075	0.439404	3.45e-05
0.011	0.448536	3.375e-05
0.01125	0.447504	3.625e-05
0.0115	0.448536	3.675e-05
0.01175	0.458203	3.65e-05
0.012	0.451286	3.775e-05
0.01225	0.450103	3.8e-05
0.0125	0.460306	3.775e-05
0.01275	0.455069	3.85e-05
0.013	0.465272	4.4e-05
0.01325	0.479906	4.225e-05
0.0135	0.475588	3.975e-05
0.01375	0.47127	4.125e-05
0.014	0.483688	3.95e-05
0.01425	0.46791	4.275e-05
0.0145	0.482008	4.25e-05
0.01475	0.48747	4.275e-05
0.015	0.498745	3.975e-05
0.01525	0.498745	4.15e-05
0.0155	0.498745	4.35e-05
0.01575	0.493818	4.375e-05
0.016	0.498136	4.3e-05
0.01625	0.495035	4.575e-05
0.0165	0.490036	4.45e-05
0.01675	0.486399	4.275e-05
0.017	0.498745	4.775e-05
0.01725	0.523727	4.525e-05
0.0175	0.507308	4.875e-05
0.01775	0.5026	4.5e-05
0.018	0.515481	4.95e-05
0.01825	0.498745	4.85e-05
0.0185	0.489646	4.625e-05
0.01875	0.515481	4.725e-05
0.019	0.498745	4.8e-05
0.01925	0.510165	4.95e-05
0.0195	0.498745	4.725e-05
0.01975	0.515481	4.65e-05
0.02	0.498745	4.8e-05
0.02025	0.498745	4.625e-05
0.0205	0.508915	4.35e-05
0.02075	0.498745	4.525e-05
0.021	0.498745	4.625e-05
0.02125	0.498745	4.775e-05
0.0215	0.504776	4.775e-05
0.02175	0.498745	4.8e-05
0.022	0.496139	4.7e-05
0.02225	0.498745	4.55e-05
0.0225	0.482008	4.85e-05
0.02275	0.483185	4.625e-05
0.023	0.495604	4.65e-05
0.02325	0.491286	4.625e-05
0.0235	0.482008	4.8e-05
0.02375	0.481367	4.625e-05
0.024	0.472625	4.45e-05
0.02425	0.473267	4.45e-05
0.0245	0.477585	4.625e-05
0.02475	0.465272	4.775e-05
0.025	0.465272	4.75e-05
0.02525	0.473478	4.45e-05
0.0255	0.465272	4.5e-05
0.02575	0.464842	4.275e-05
0.026	0.465272	4.425e-05
0.02625	0.465272	4.275e-05
0.0265	0.448536	4.325e-05
0.02675	0.432765	4.275e-05
0.027	0.443252	4.225e-05
0.02725	0.438934	4.175e-05
0.0275	0.434616	4.425e-05
0.02775	0.431799	3.925e-05
0.028	0.420882	4.375e-05
0.02825	0.4252	4.025e-05
0.0285	0.427236	3.925e-05
0.02875	0.415063	3.975e-05
0.029	0.404681	3.775e-05
0.02925	0.398326	3.725e-05
0.0295	0.398326	3.575e-05
0.02975	0.412491	3.425e-05
0.03	0.408173	3.475e-05
0.03025	0.38159	3.45e-05
0.0305	0.366064	3.275e-05
0.03075	0.38159	3.175e-05
0.031	0.364854	3.175e-05
0.03125	0.369846	3.15e-05
0.0315	0.364179	2.95e-05
0.03175	0.348117	3.075e-05
0.032	0.348117	2.7e-05
0.03225	0.348117	2.95e-05
0.0325	0.331381	2.4425e-05
0.03275	0.318823	2.6e-05
0.033	0.322884	2.7e-05
0.03325	0.314644	2.44e-05
0.0335	0.314644	2.445e-05
0.03375	0.297908	2.44e-05
0.034	0.297908	2.1825e-05
0.03425	0.297908	2.175e-05
0.0345	0.282104	2.4325e-05
0.03475	0.275921	1.8775e-05
0.035	0.274003	1.8675e-05
0.03525	0.264435	1.8e-05
0.0355	0.264435	1.4375e-05
0.03575	0.258649	1.7725e-05
0.036	0.237595	1.335e-05
0.03625	0.230962	1.46e-05
0.0365	0.230962	1.4175e-05
0.03675	0.230962	1.27e-05
0.037	0.214226	1.1625e-05
0.03725	0.214226	7.325e-06
0.0375	0.211687	1.36e-05
0.03775	0.207369	1.0025e-05
0.038	0.186314	8.225e-06
0.03825	0.180753	9.475e-06
0.0385	0.180753	2.65e-06
0.03875	0.17141	6.75e-06
0.039	0.164017	6.675e-06
0.03925	0.14728	5.8e-06
0.0395	0.14728	3.725e-06
0.03975	0.138472	2.65e-06
0.04	0.130544	9.8e-07
0.04025	0.130372	2.625e-06
0.0405	0.109661	4.325e-06
0.04075	0.105535	1e-06
0.041	0.097071	3.525e-06
0.04125	0.080698	9.075e-07
0.0415	0.080335	2.925e-06
0.04175	0.080335	8e-08
0.042	0.076916	4.625e-06
0.04225	0.063598	2.475e-06
0.0425	0.046862	2.65e-06
0.04275	0.046862	-6.925e-07
0.043	0.033009	-1.5025e-06
0.04325	0.030125	4.325e-06
0.0435	0.013389	2.65e-06
0.04375	0.030125	-3.675e-07
0.044	-0.001	1.215e-06
0.04425	-0.020084	7.825e-07
0.0445	-0.020084	1.395e-06
0.04475	-0.009477	-8.05e-08
0.045	-0.03682	3.025e-06
0.04525	-0.020084	-2.3675e-06
0.0455	-0.03682	1.29e-06
0.04575	-0.053556	-2.3675e-06
0.046	-0.053556	8.525e-07
0.04625	-0.056598	-1.15e-06
0.0465	-0.070293	7.775e-07
0.04675	-0.081971	-1.355e-06
0.047	-0.087029	-7.675e-07
0.04725	-0.090607	2.2e-08
0.0475	-0.103766	5.125e-06
0.04775	-0.120502	1.4325e-06
0.048	-0.120502	-6.925e-07
0.04825	-0.133126	3.95e-06
0.0485	-0.137113	-6.925e-07
0.04875	-0.137239	-2.95e-07
0.049	-0.153975	-6.925e-07
0.04925	-0.146536	-1.1575e-06
0.0495	-0.161745	3.225e-07
0.04975	-0.170711	1.9625e-06
0.05	-0.170711	-2.28e-06
0.05025	-0.192632	2.775e-06
0.0505	-0.19695	3.1e-06
0.05075	-0.190364	2.95e-06
0.051	-0.204184	1.12e-06
0.05125	-0.22092	9.375e-07
0.0515	-0.230958	1.315e-06
0.05175	-0.237657	-6.925e-07
0.052	-0.235719	3.75e-06
0.05225	-0.237657	3.55e-07
0.0525	-0.24382	-6.925e-07
0.05275	-0.254393	7.95e-07
0.053	-0.27113	2.16e-06
0.05325	-0.264339	-6.25e-08
0.0535	-0.276757	3.225e-06
0.05375	-0.301984	4.075e-06
0.054	-0.287866	1.75e-06
0.05425	-0.295193	-2.3675e-06
0.0545	-0.316247	4.7e-07
0.05475	-0.304603	-5.4e-07
0.055	-0.334531	9.8e-07
0.05525	-0.321339	2.65e-06
0.0555	-0.338075	6.9e-08
0.05575	-0.338075	2.6e-06
0.056	-0.325419	1.8375e-06
0.05625	-0.346414	-6.875e-07
0.0565	-0.338075	-6.925e-07
0.05675	-0.371251	-2.3375e-06
0.057	-0.371548	-2.32e-07
0.05725	-0.363745	-6.925e-07
0.0575	-0.375033	-2.3675e-06
0.05775	-0.387451	-3.8e-06
0.058	-0.371548	-6.925e-07
0.05825	-0.397754	-6.925e-07
0.0585	-0.391234	2.65e-06
0.05875	-0.388285	-5.575e-07
0.059	-0.388285	2.625e-06
0.05925	-0.398289	-3.65e-07
0.0595	-0.405021	-9.35e-07
0.05975	-0.419853	-3.275e-06
0.06	-0.421757	-2.3675e-06
0.06025	-0.415561	-1.9325e-06
0.0605	-0.436616	9.8e-07
0.06075	-0.438494	7.35e-07
0.061	-0.438494	1.655e-06
0.06125	-0.444154	-1.8e-06
0.0615	-0.438494	-2.2325e-06
0.06175	-0.452254	3.85e-07
0.062	-0.45523	1.925e-06
0.06225	-0.45523	4.675e-07
0.0625	-0.47116	-2.045e-06
0.06275	-0.45523	3.275e-06
0.063	-0.464137	8.725e-07
0.06325	-0.467377	1.8975e-06
0.0635	-0.471967	-2.3125e-06
0.06375	-0.46792	5.75e-07
0.064	-0.471967	1.815e-06
0.06425	-0.471967	-2.875e-07
0.0645	-0.488438	2.6e-06
0.06475	-0.48412	2.65e-06
0.065	-0.471967	-6.925e-07
0.06525	-0.488703	-6.925e-07
0.0655	-0.488703	-7.725e-07
0.06575	-0.488703	-1.855e-06
0.066	-0.498139	2.875e-06
0.06625	-0.505439	9.8e-07
0.0665	-0.505439	-6.925e-07
0.06675	-0.499786	-1.28e-07
0.067	-0.488703	6.6e-07
0.06725	-0.49115	-2.1225e-06
0.0675	-0.490574	7.925e-07
0.06775	-0.478156	-5.1e-07
0.068	-0.488703	4.95e-06
0.06825	-0.503528	3.75e-06
0.0685	-0.505439	-4.525e-07
0.06875	-0.488703	2.31e-06
0.069	-0.505439	-1.2625e-06
0.06925	-0.504064	-2.23e-06
0.0695	-0.505439	-4e-07
0.06975	-0.488703	2.55e-07
0.07	-0.505439	-8.2e-07
0.07025	-0.489543	2.575e-06
0.0705	-0.488703	2.85e-07
0.07075	-0.488703	1.875e-06
0.071	-0.488703	-6.925e-07
0.07125	-0.488703	-6.925e-07
0.0715	-0.488703	1.3825e-06
0.07175	-0.480371	-7e-07
0.072	-0.505439	1.7975e-06
0.07225	-0.488703	4.325e-06
0.0725	-0.484154	-6.925e-07
0.07275	-0.480834	9.8e-07
0.073	-0.488703	-3.375e-07
0.07325	-0.488703	-6.925e-07
0.0735	-0.483618	-1.85e-07
0.07375	-0.4793	-2.575e-06
0.074	-0.471967	1.2825e-06
0.07425	-0.471967	2.3925e-06
0.0745	-0.477587	-1.315e-07
0.07475	-0.462028	2.34e-06
0.075	-0.45523	-4.45e-07
0.07525	-0.457068	-8.775e-07
0.0755	-0.45523	9.8e-07
0.07575	-0.465704	1.4025e-06
0.076	-0.453286	-5e-07
0.07625	-0.438494	-9.3e-07
0.0765	-0.438494	3e-06
0.07675	-0.44422	-6.925e-07
0.077	-0.423166	2.23e-06
0.07725	-0.438494	9.8e-07
0.0775	-0.421757	2.9e-08
0.07775	-0.416566	2.135e-06
0.078	-0.405021	-5.375e-06
0.07825	-0.418312	-4.5e-09
0.0785	-0.413994	8.3e-08
0.07875	-0.409676	2.65e-06
0.079	-0.405358	-6.25e-07
0.07925	-0.413796	9.8e-07
0.0795	-0.388285	3.5e-06
0.07975	-0.388285	2.2425e-06
0.08	-0.371746	9.8e-07
0.08025	-0.371548	7.7e-08
0.0805	-0.388285	1.77e-06
0.08075	-0.358396	9.8e-07
0.081	-0.37008	2.65e-06
0.08125	-0.354812	-8.525e-07
0.0815	-0.371548	-2.3675e-06
0.08175	-0.341124	-6.925e-07
0.082	-0.338075	-3.65e-06
0.08225	-0.332488	-1.8075e-06
0.0825	-0.338075	6.05e-07
0.08275	-0.321339	1.735e-06
0.083	-0.306408	-2.1875e-06
0.08325	-0.309093	9.8e-07
0.0835	-0.294161	1.81e-06
0.08375	-0.287866	4.125e-06
0.084	-0.304603	2.42e-06
0.08425	-0.287866	1.305e-06
0.0845	-0.287866	-6.925e-07
0.08475	-0.27113	3.75e-06
0.085	-0.25727	-1.7925e-06
0.08525	-0.27113	5.1e-07
0.0855	-0.259617	-1.3225e-06
0.08575	-0.269318	-6.025e-07
0.086	-0.237657	-1.1e-08
0.08625	-0.237657	-1.595e-06
0.0865	-0.22092	1.9175e-06
0.08675	-0.22092	-2.255e-06
0.087	-0.22092	2.26e-06
0.08725	-0.204184	1.535e-07
0.0875	-0.200031	-2.775e-07
0.08775	-0.187613	-2.3175e-06
0.088	-0.187448	-6.925e-07
0.08825	-0.179512	8.925e-07
0.0885	-0.157592	9.8e-07
0.08875	-0.153975	8.4e-07
0.089	-0.153975	-3.025e-06
0.08925	-0.137239	4.35e-07
0.0895	-0.134157	1.5975e-06
0.08975	-0.136002	1.2275e-06
0.09	-0.131684	-1.8125e-06
0.09025	-0.127366	2.925e-07
0.0905	-0.103766	2.145e-06
0.09075	-0.103766	1.945e-06
0.091	-0.087029	9.8e-07
0.09125	-0.087029	-6.05e-08
0.0915	-0.070293	1.3825e-06
0.09175	-0.067985	2.1925e-06
0.092	-0.046931	1.6425e-06
0.09225	-0.053556	9.8e-07
0.0925	-0.03682	-6.925e-07
0.09275	-0.03682	2.085e-06
0.093	-0.027245	-1.41e-06
0.09325	-0.020084	-7.9e-07
0.0935	-0.003347	-5.05e-07
0.09375	-0.016705	-1.6925e-06
0.094	0.013389	3.55e-06
0.09425	0.008668	-2.3675e-06
0.0945	0.013389	-6.525e-07
0.09475	0.030125	5.875e-07
0.095	0.038629	1.57e-07
0.09525	0.046862	1.8175e-06
0.0955	0.046994	9.8e-07
0.09575	0.063598	-6.925e-07
0.096	0.063598	1.06e-06
0.09625	0.067249	-6.925e-07
0.0965	0.080335	-2.435e-06
0.09675	0.080335	-6.925e-07
0.097	0.097071	4.95e-08
0.09725	0.097071	-7.05e-08
0.0975	0.130544	8.6e-07
0.09775	0.125022	4.275e-07
0.098	0.130544	-1.6775e-06
0.09825	0.133123	1.2375e-06
0.0985	0.130544	9.8e-07
0.09875	0.14728	5.175e-07
0.099	0.157655	2.65e-06
0.09925	0.164017	-2.85e-07
0.0995	0.180753	4.55e-06
0.09975	0.187346	1.64e-06
0.1	0.180753	3.175e-06
0.10025	0.19749	4.325e-06
0.1005	0.2003	2.65e-06
0.10075	0.207098	2.65e-06
0.101	0.214226	3.8e-06
0.10125	0.22999	2.65e-06
0.1015	0.227616	3e-06
0.10175	0.247699	4.325e-06
0.102	0.247699	3.6e-06
0.10225	0.248135	7.625e-06
0.1025	0.247699	7.675e-06
0.10275	0.256236	5.075e-06
0.103	0.281172	1.0175e-05
0.10325	0.281172	6.025e-06
0.1035	0.281172	9e-06
0.10375	0.289173	1.015e-05
0.104	0.297908	1.14e-05
0.10425	0.31401	6.325e-06
0.1045	0.309692	1.25e-05
0.10475	0.314644	1.3625e-05
0.105	0.328233	1.3e-05
0.10525	0.346947	1.605e-05
0.1055	0.320133	1.4925e-05
0.10575	0.338311	1.7725e-05
0.106	0.348117	1.9125e-05
0.10625	0.364854	2.0725e-05
0.1065	0.35883	1.94e-05
0.10675	0.368801	2.0675e-05
0.107	0.350194	2.1075e-05
0.10725	0.38159	2.275e-05
0.1075	0.38159	2.1425e-05
0.10775	0.392468	2.325e-05
0.108	0.383131	2.575e-05
0.10825	0.398326	2.55e-05
0.1085	0.388685	2.55e-05
0.10875	0.415063	2.6e-05
0.109	0.415063	2.925e-05
0.10925	0.415063	2.975e-05
0.1095	0.422694	2.95e-05
0.10975	0.410275	3.575e-05
0.11	0.415532	3.275e-05
0.11025	0.431799	3.275e-05
0.1105	0.431799	3.375e-05
0.11075	0.448536	3.45e-05
0.111	0.448536	3.45e-05
0.11125	0.448536	3.325e-05
0.1115	0.448536	3.625e-05
0.11175	0.448536	3.55e-05
0.112	0.465272	3.625e-05
0.11225	0.465272	3.75e-05
0.1125	0.47451	4.125e-05
0.11275	0.468453	3.775e-05
0.113	0.480871	3.775e-05
0.11325	0.482008	3.95e-05
0.1135	0.465272	4e-05
0.11375	0.465272	4.275e-05
0.114	0.483681	4.425e-05
0.11425	0.487999	4.175e-05
0.1145	0.482008	4.425e-05
0.11475	0.484118	4e-05
0.115	0.482008	4.275e-05
0.11525	0.492218	4.525e-05
0.1155	0.4879	4.325e-05
0.11575	0.483582	4.15e-05
0.116	0.496001	4.45e-05
0.11625	0.491683	4.325e-05
0.1165	0.493389	4.725e-05
0.11675	0.499783	4.9e-05
0.117	0.502024	4.825e-05
0.11725	0.498745	4.825e-05
0.1175	0.503565	4.425e-05
0.11775	0.499247	4.625e-05
0.118	0.498745	4.775e-05
0.11825	0.498745	4.775e-05
0.1185	0.498745	4.65e-05
0.11875	0.515481	4.775e-05
0.119	0.51113	4.575e-05
0.11925	0.506812	4.675e-05
0.1195	0.498745	4.825e-05
0.11975	0.499313	4.775e-05
0.12	0.510595	4.625e-05
0.12025	0.506277	4.775e-05
0.1205	0.505172	4.525e-05
0.12075	0.499849	4.475e-05
0.121	0.498745	4.675e-05
0.12125	0.498745	4.65e-05
0.1215	0.498745	4.775e-05
0.12175	0.498745	4.775e-05
0.122	0.498745	4.8e-05
0.12225	0.498745	4.6e-05
0.1225	0.484151	4.775e-05
0.12275	0.498745	4.525e-05
0.123	0.498745	4.475e-05
0.12325	0.49282	4.825e-05
0.1235	0.483615	4.8e-05
0.12375	0.498745	4.6e-05
0.124	0.474979	4.6e-05
0.12425	0.482008	4.45e-05
0.1245	0.466343	4.775e-05
0.12475	0.478762	4.45e-05
0.125	0.465272	4.45e-05
0.12525	0.453389	4.225e-05
0.1255	0.481473	4.95e-05
0.12575	0.46149	4.025e-05
0.126	0.465272	4.35e-05
0.12625	0.440435	4.15e-05
0.1265	0.465272	4.45e-05
0.12675	0.452854	4.15e-05
0.127	0.448536	3.875e-05
0.12725	0.431799	4.375e-05
0.1275	0.431799	4.125e-05
0.12775	0.431799	3.825e-05
0.128	0.431799	4.1e-05
0.12825	0.428552	3.875e-05
0.1285	0.430728	3.925e-05
0.12875	0.431799	3.45e-05
0.129	0.408034	3.775e-05
0.12925	0.415063	3.95e-05
0.1295	0.413456	3.95e-05
0.12975	0.398326	3.775e-05
0.13	0.38159	3.35e-05
0.13025	0.396151	3.625e-05
0.1305	0.38159	3.275e-05
0.13075	0.38159	3.375e-05
0.131	0.375632	3.225e-05
0.13125	0.38159	2.95e-05
0.1315	0.348117	3e-05
0.13175	0.355113	3.2e-05
0.132	0.342695	2.775e-05
0.13225	0.331381	3.1e-05
0.1325	0.334594	3.225e-05
0.13275	0.348117	2.6e-05
0.133	0.331381	2.55e-05
0.13325	0.331381	2.775e-05
0.1335	0.314644	2.65e-05
0.13375	0.305975	2.1875e-05
0.134	0.297908	2.355e-05
0.13425	0.297875	2.1075e-05
0.1345	0.281172	1.94e-05
0.13475	0.281172	1.8625e-05
0.135	0.26062	1.9775e-05
0.13525	0.264435	1.7675e-05
0.1355	0.264435	1.9875e-05
0.13575	0.255297	1.695e-05
0.136	0.261155	1.6725e-05
0.13625	0.247699	1.29e-05
0.1365	0.219582	1.4425e-05
0.13675	0.221288	1.4375e-05
0.137	0.200234	9.625e-06
0.13725	0.214226	1.375e-05
0.1375	0.214226	9.25e-06
0.13775	0.18728	9.625e-06
0.138	0.19749	7.9e-06
0.13825	0.164017	9.35e-06
0.1385	0.180753	6e-06
0.13875	0.164017	8.75e-06
0.139	0.177407	8.85e-06
0.13925	0.149925	6.275e-06
0.1395	0.157054	3.625e-06
0.13975	0.14728	6.05e-06
0.14	0.130544	4.325e-06
0.14025	0.130544	4e-06
0.1405	0.106309	3.225e-06
0.14075	0.113808	4.325e-06
0.141	0.097071	2.4725e-06
0.14125	0.084051	1.3525e-06
0.1415	0.097739	2.575e-06
0.14175	0.080335	2.65e-06
0.142	0.080269	2.65e-06
0.14225	0.059347	5.55e-07
0.1425	0.055432	9.4e-07
0.14275	0.046862	4.325e-06
0.143	0.030125	5.85e-06
0.14325	0.030125	3.6e-06
0.1435	0.030125	9.8e-07
0.14375	0.013389	1.3125e-06
0.144	-0.002342	-2.165e-06
0.14425	-0.020084	-6.925e-07
0.1445	-0.003347	-4.925e-07
0.14475	-0.031265	2.0975e-06
0.145	-0.021624	2.5e-06
0.14525	-0.042679	-6.925e-07
0.1455	-0.04338	1.3425e-06
0.14575	-0.051315	1.98e-06
0.146	-0.053556	3.575e-07
0.14625	-0.059951	-1.0875e-06
0.1465	-0.070293	9.8e-07
0.14675	-0.087029	1.15e-06
0.147	-0.089641	-1.71e-07
0.14725	-0.087029	-1.3875e-06
0.1475	-0.092518	-6.925e-07
0.14775	-0.103766	2.185e-06
0.148	-0.120502	-3.1e-06
0.14825	-0.120502	1.7275e-06
0.1485	-0.137239	2.975e-07
0.14875	-0.137873	5.875e-06
0.149	-0.140922	-6.925e-07
0.14925	-0.153975	9.075e-07
0.1495	-0.170711	9.8e-07
0.14975	-0.170811	9.7e-07
0.15	-0.187448	9.95e-07
0.15025	-0.187448	9.8e-07
0.1505	-0.200302	2.265e-06
0.15075	-0.187884	2.6e-06
0.151	-0.19943	-9.4e-07
0.15125	-0.213256	1.12e-06
0.1515	-0.234311	3.1e-07
0.15175	-0.237657	1.175e-06
0.152	-0.2315	9.8e-07
0.15225	-0.237657	3.625e-06
0.1525	-0.265509	9.8e-07
0.15275	-0.269622	3.775e-07
0.153	-0.27113	-2.2925e-06
0.15325	-0.260986	3.675e-06
0.1535	-0.27113	-6.925e-07
0.15375	-0.273173	-2.1625e-06
0.154	-0.287866	3.45e-07
0.15425	-0.287866	2.1925e-06
0.1545	-0.287866	8.05e-07
0.15475	-0.304603	2.395e-06
0.155	-0.314442	1.965e-06
0.15525	-0.310124	-1.245e-06
0.1555	-0.322543	2.65e-06
0.15575	-0.321339	-3.825e-07
0.156	-0.338075	-1.375e-07
0.15625	-0.343061	2.65e-06
0.1565	-0.370212	2.525e-06
0.15675	-0.367898	2.875e-06
0.157	-0.36358	3.6e-06
0.15725	-0.371548	2.65e-06
0.1575	-0.371416	4.325e-06
0.15775	-0.371548	1.435e-07
0.158	-0.388285	9.525e-07
0.15825	-0.388285	-1.585e-06
0.1585	-0.388688	-3.925e-06
0.15875	-0.4003	3.85e-06
0.159	-0.405021	-4.25e-07
0.15925	-0.405021	3.325e-06
0.1595	-0.389223	9.8e-07
0.15975	-0.410278	-4.05e-06
0.16	-0.421757	9.8e-07
0.16025	-0.421757	6.95e-07
0.1605	-0.423232	-3.975e-07
0.16075	-0.432701	2.6e-06
0.161	-0.428383	6.65e-07
0.16125	-0.452922	-5.25e-06
0.1615	-0.438494	9.8e-07
0.16175	-0.448902	-2.85e-07
0.162	-0.45523	-5.4e-07
0.16225	-0.453458	2.3e-06
0.1625	-0.45523	2.4e-06
0.16275	-0.458239	9.8e-07
0.163	-0.466412	-1.31e-07
0.16325	-0.45523	-3.8e-06
0.1635	-0.471967	1.73e-06
0.16375	-0.471967	2.46e-06
0.164	-0.483684	4.5e-06
0.16425	-0.456632	-2.2975e-06
0.1645	-0.475584	2.875e-06
0.16475	-0.471967	1.865e-07
0.165	-0.471967	4e-06
0.16525	-0.472132	-2.3175e-06
0.1655	-0.476119	3.5e-06
0.16575	-0.488703	9.8e-07
0.166	-0.488703	1.375e-06
0.16625	-0.488703	-6.2e-07
0.1665	-0.488703	-2.245e-07
0.16675	-0.496433	9.8e-07
0.167	-0.488703	3.975e-06
0.16725	-0.489609	7.05e-06
0.1675	-0.493927	2.75e-06
0.16775	-0.488703	9.8e-07
0.168	-0.502563	-1.505e-06
0.16825	-0.505439	2.65e-06
0.1685	-0.49968	1.5025e-06
0.16875	-0.482044	3.15e-07
0.169	-0.488703	2.42e-06
0.16925	-0.503462	7.825e-07
0.1695	-0.505439	1.61e-06
0.16975	-0.499316	2.65e-06
0.17	-0.503634	-5.125e-07
0.17025	-0.488703	-1.91e-07
0.1705	-0.488703	1.97e-06
0.17075	-0.494291	2.65e-06
0.171	-0.489973	2.525e-06
0.17125	-0.502391	-3.875e-07
0.1715	-0.488703	1.18e-06
0.17175	-0.483651	3.15e-06
0.172	-0.488703	2.5e-06
0.17225	-0.488703	3.375e-06
0.1725	-0.479868	1.9e-07
0.17275	-0.488703	-1.145e-06
0.173	-0.471967	9.6e-07
0.17325	-0.488703	3.5e-06
0.1735	-0.480265	1.5e-07
0.17375	-0.471967	2.255e-06
0.174	-0.471967	9.125e-07
0.17425	-0.467311	5.35e-06
0.1745	-0.471967	-1.59e-06
0.17475	-0.468521	1.325e-06
0.175	-0.456103	2.65e-06
0.17525	-0.45523	-2.4825e-06
0.1755	-0.45523	7.525e-07
0.17575	-0.452321	1.27e-06
0.176	-0.453822	2.2325e-06
0.17625	-0.438494	-1.21e-07
0.1765	-0.438494	-2.7e-06
0.17675	-0.424131	1.2175e-06
0.177	-0.438494	2.65e-06
0.17725	-0.448968	-6.925e-07
0.1775	-0.432337	-1.7525e-06
0.17775	-0.421757	-6.925e-07
0.178	-0.4075	5.05e-08
0.17825	-0.421757	-6.925e-07
0.1785	-0.416137	-1.315e-07
0.17875	-0.405021	-5.625e-07
0.179	-0.402006	-3.925e-07
0.17925	-0.395618	1.92e-06
0.1795	-0.411587	4.725e-07
0.17975	-0.372315	2.575e-06
0.18	-0.375099	1.9425e-06
0.18025	-0.380416	1.08e-06
0.1805	-0.371548	2.165e-07
0.18075	-0.371316	9.575e-07
0.181	-0.367462	5.725e-07
0.18125	-0.346407	9.8e-07
0.1815	-0.338075	2.2525e-06
0.18175	-0.354508	4.325e-06
0.182	-0.338075	2.31e-07
0.18225	-0.330279	1.095e-06
0.1825	-0.324817	-3.45e-07
0.18275	-0.321339	8.95e-07
0.183	-0.316181	3.375e-07
0.18325	-0.311863	2.15e-06
0.1835	-0.304603	1.77e-06
0.18375	-0.289241	5.675e-07
0.184	-0.287866	2.65e-06
0.18425	-0.287866	6.525e-07
0.1845	-0.287866	-6.925e-07
0.18475	-0.285955	2.65e-06
0.185	-0.264901	2.03e-06
0.18525	-0.254393	1.6e-06
0.1855	-0.254393	5.825e-06
0.18575	-0.237657	-4.5e-07
0.186	-0.230892	2.65e-06
0.18625	-0.237657	9.8e-07
0.1865	-0.237657	-6.925e-07
0.18675	-0.22092	1.2775e-06
0.187	-0.21362	4.625e-07
0.18725	-0.209302	9.8e-07
0.1875	-0.204184	2.4925e-06
0.18775	-0.204184	3.625e-07
0.188	-0.188513	1.7625e-06
0.18825	-0.170711	2.195e-06
0.1885	-0.170711	4.3e-06
0.18875	-0.170711	-2.875e-07
0.189	-0.145604	-6.925e-07
0.18925	-0.149928	2.25e-06
0.1895	-0.13751	2.675e-06
0.18975	-0.137239	1.44e-06
0.19	-0.111595	9.8e-07
0.19025	-0.120502	2.65e-06
0.1905	-0.103766	-5.325e-07
0.19075	-0.087029	1.4925e-06
0.191	-0.087029	-6.925e-07
0.19125	-0.084054	2.355e-06
0.1915	-0.070293	5.775e-07
0.19175	-0.070293	4.15e-07
0.192	-0.053556	1.9775e-06
0.19225	-0.055997	-4.975e-06
0.1925	-0.068415	2.465e-06
0.19275	-0.032475	5.45e-07
0.193	-0.026306	3.575e-07
0.19325	-0.021988	6e-07
0.1935	-0.020084	1.4625e-06
0.19375	-0.003347	-1.02e-06
0.194	0.00234	-9.25e-08
0.19425	0.030125	4.05e-06
0.1945	0.016338	-3.975e-07
0.19475	0.020656	3.825e-06
0.195	0.046862	2.65e-06
0.19525	0.046862	-6.925e-07
0.1955	0.046862	9.8e-07
0.19575	0.063598	-2.255e-06
0.196	0.063598	1.4425e-06
0.19625	0.063598	-6.625e-07
0.1965	0.080335	2.65e-06
0.19675	0.088733	9.75e-07
0.197	0.092991	-7.35e-07
0.19725	0.097071	4.3e-06
0.1975	0.101627	9.8e-07
0.19775	0.130544	2.55e-06
0.198	0.134088	1.335e-06
0.19825	0.130544	9.8e-07
0.1985	0.14728	2.65e-06
0.19875	0.137871	9.8e-07
0.199	0.161008	2.65e-06
0.19925	0.165326	2.65e-06
0.1995	0.169644	1.5425e-06
0.19975	0.187544	4.65e-06
0.2	0.195016	4.325e-06
0.20025	0.182598	2.285e-06
0.2005	0.19749	4.775e-06
0.20075	0.203745	4.525e-06
0.201	0.214226	1.175e-06
0.20125	0.214226	6e-06
0.2015	0.220924	5.675e-06
0.20175	0.230962	2.65e-06
0.202	0.230962	6.275e-06
0.20225	0.247699	7.975e-06
0.2025	0.257201	7.175e-06
0.20275	0.258068	9.35e-06
0.203	0.280305	7.75e-06
0.20325	0.281172	8.025e-06
0.2035	0.281172	1.2575e-05
0.20375	0.273733	1.345e-05
0.204	0.297908	9.375e-06
0.20425	0.297908	1.7325e-05
0.2045	0.306213	1.185e-05
0.20475	0.314644	1.355e-05
0.205	0.314849	1.6075e-05
0.20525	0.319167	1.605e-05
0.2055	0.331381	1.84e-05
0.20575	0.348117	1.34e-05
0.206	0.348858	1.7725e-05
0.20625	0.359795	2.1075e-05
0.2065	0.355477	1.605e-05
0.20675	0.367896	2.075e-05
0.207	0.364854	2.275e-05
0.20725	0.370448	1.94e-05
0.2075	0.371678	2.55e-05
0.20775	0.39582	2.275e-05
0.208	0.396515	2.46e-05
0.20825	0.404456	2.44e-05
0.2085	0.404615	2.65e-05
0.20875	0.415063	3.075e-05
0.209	0.429452	2.925e-05
0.20925	0.408397	2.95e-05
0.2095	0.426046	2.95e-05
0.20975	0.430364	3.3e-05
0.21	0.431799	3.025e-05
0.21025	0.431799	3.275e-05
0.2105	0.431799	3.325e-05
0.21075	0.432699	3.6e-05
0.211	0.448536	3.675e-05
0.21125	0.448536	3.375e-05
0.2115	0.453217	3.575e-05
0.21175	0.448172	3.625e-05
0.212	0.45249	3.775e-05
0.21225	0.457	3.7e-05
0.2125	0.452682	3.725e-05
0.21275	0.481665	3.95e-05
0.213	0.465272	3.95e-05
0.21325	0.473201	4.1e-05
0.2135	0.478398	4.125e-05
0.21375	0.465979	4.425e-05
0.214	0.487034	4.225e-05
0.21425	0.482008	4.2e-05
0.2145	0.482008	4.175e-05
0.21475	0.498745	4.275e-05
0.215	0.476447	4.55e-05
0.21525	0.491887	4.45e-05
0.2155	0.498745	4.425e-05
0.21575	0.496966	4.775e-05
0.216	0.498745	4.5e-05
0.21625	0.48833	4.5e-05
0.2165	0.498745	4.5e-05
0.21675	0.498745	4.8e-05
0.217	0.505377	4.875e-05
0.21725	0.504531	4.625e-05
0.2175	0.514013	4.625e-05
0.21775	0.498745	4.6e-05
0.218	0.508313	4.75e-05
0.21825	0.498745	4.55e-05
0.2185	0.498745	4.8e-05
0.21875	0.50213	4.95e-05
0.219	0.498745	4.9e-05
0.21925	0.510766	4.975e-05
0.2195	0.499142	4.95e-05
0.21975	0.515481	4.525e-05
0.22	0.506984	4.7e-05
0.22025	0.498745	4.775e-05
0.2205	0.515204	4.775e-05
0.22075	0.498745	4.85e-05
0.221	0.498745	4.7e-05
0.22125	0.498745	4.475e-05
0.2215	0.498745	4.45e-05
0.22175	0.515481	4.725e-05
0.222	0.489434	4.85e-05
0.22225	0.482008	4.9e-05
0.2225	0.498745	4.65e-05
0.22275	0.487536	4.85e-05
0.223	0.482008	4.65e-05
0.22325	0.496172	4.5e-05
0.2235	0.483754	4.6e-05
0.22375	0.488072	4.6e-05
0.224	0.482008	4.55e-05
0.22425	0.482008	4.325e-05
0.2245	0.482008	4.425e-05
0.22475	0.471871	4.45e-05
0.225	0.465272	4.5e-05
0.22525	0.465272	4.425e-05
0.2255	0.468089	4.45e-05
0.22575	0.465272	4.475e-05
0.226	0.448536	4.225e-05
0.22625	0.463341	4.6e-05
0.2265	0.448536	4.175e-05
0.22675	0.457601	4.1e-05
0.227	0.436547	4e-05
0.22725	0.448106	4.275e-05
0.2275	0.431799	3.9e-05
0.22775	0.431799	4.025e-05
0.228	0.415063	3.9e-05
0.22825	0.431799	3.775e-05
0.2285	0.415063	3.975e-05
0.22875	0.406321	3.85e-05
0.229	0.402003	3.875e-05
0.22925	0.398968	3.95e-05
0.2295	0.398326	3.825e-05
0.22975	0.398326	3.6e-05
0.23	0.398326	3.65e-05
0.23025	0.36603	3.9e-05
0.2305	0.370348	3.5e-05
0.23075	0.371777	3.625e-05
0.231	0.364854	3.1e-05
0.23125	0.364854	3.55e-05
0.2315	0.354148	3.225e-05
0.23175	0.348117	3.325e-05
0.232	0.348117	3.1e-05
0.23225	0.350365	2.925e-05
0.2325	0.331381	2.875e-05
0.23275	0.331381	2.825e-05
0.233	0.316179	2.6e-05
0.23325	0.314644	2.6e-05
0.2335	0.314644	2.4875e-05
0.23375	0.309328	2.3275e-05
0.234	0.28217	2.9e-05
0.23425	0.297908	2.24e-05
0.2345	0.281172	2.1075e-05
0.23475	0.297908	2.035e-05
0.235	0.264898	1.94e-05
0.23525	0.264435	2.1075e-05
0.2355	0.255872	1.775e-05
0.23575	0.243453	1.8975e-05
0.236	0.247699	1.435e-05
0.23625	0.230962	1.145e-05
0.2365	0.230962	1.4375e-05
0.23675	0.217936	1.3075e-05
0.237	0.214226	1.275e-05
0.23725	0.2093	1.2e-05
0.2375	0.204982	9.35e-06
0.23775	0.19749	8e-06
0.238	0.196346	9.35e-06
0.23825	0.180753	7.125e-06
0.2385	0.170973	6.575e-06
0.23875	0.164017	4.6e-06
0.239	0.164017	4.325e-06
0.23925	0.158019	4.8e-06
0.2395	0.140859	4.325e-06
0.23975	0.118013	4.55e-06
0.24	0.130544	4.325e-06
0.24025	0.130544	9.8e-07
0.2405	0.113808	3.75e-06
0.24075	0.098639	-6.65e-08
0.241	0.097071	2.65e-06
0.24125	0.080335	4.6e-06
0.2415	0.068948	2.65e-06
0.24175	0.079303	9.8e-07
0.242	0.063598	3.225e-07
0.24225	0.046862	2.195e-07
0.2425	0.046862	4.325e-06
0.24275	0.046862	2.65e-06
0.243	0.030125	1.3625e-06
0.24325	0.030125	1.795e-06
0.2435	0.017668	1.7975e-06
0.24375	0.030086	-6.85e-07
0.244	0.009032	-1.06e-06
0.24425	0.013389	9.8e-07
0.2445	-0.016341	6.05e-07
0.24475	-0.020084	-6.925e-07
0.245	-0.020084	9.8e-07
0.24525	-0.029295	2.65e-06
0.2455	-0.053556	2.65e-06
0.24575	-0.053556	8.7e-07
0.246	-0.064864	-1.78e-06
0.24625	-0.063303	-6.925e-07
0.2465	-0.070293	-4.275e-07
0.24675	-0.087029	-8.575e-07
0.247	-0.087029	3.125e-06
0.24725	-0.093483	3.35e-07
0.2475	-0.103766	3.9e-06
0.24775	-0.120502	-2.575e-07
0.248	-0.110266	-1.9925e-06
0.24825	-0.120502	2.0625e-06
0.2485	-0.135638	2.65e-06
0.24875	-0.137239	3.5e-06
0.249	-0.146939	2.65e-06
0.24925	-0.153975	9.8e-07
0.2495	-0.169647	4.125e-06
0.24975	-0.184195	1.63e-06
0.25	-0.187448	2.23e-07
0.25025	-0.187448	-2.09e-07
0.2505	-0.204184	9.8e-07
0.25075	-0.191237	3.95e-06
0.251	-0.204184	5.2e-06
0.25125	-0.22092	5.5e-07
0.2515	-0.22092	2.65e-06
0.25175	-0.22092	1.715e-07
0.252	-0.245751	-7.475e-07
0.25225	-0.237657	-3.15e-07
0.2525	-0.254393	5.775e-06
0.25275	-0.254393	9.8e-07
0.253	-0.27113	-8.55e-07
0.25325	-0.244138	-6.925e-07
0.2535	-0.27113	-2.1525e-06
0.25375	-0.28247	4.4e-07
0.254	-0.278152	2.22e-06
0.25425	-0.301898	2.3825e-06
0.2545	-0.289479	1.1425e-06
0.25475	-0.304603	9.8e-07
0.255	-0.321339	2.005e-06
0.25525	-0.323508	-4.775e-07
0.2555	-0.323488	3.25e-06
0.25575	-0.338075	-1.075e-06
0.256	-0.34886	-1.66e-06
0.25625	-0.338075	-1.02e-06
0.2565	-0.352127	3.525e-06
0.25675	-0.354812	1.9525e-06
0.257	-0.371548	-1.825e-06
0.25725	-0.37045	2.775e-06
0.2575	-0.371548	2.65e-06
0.25775	-0.380746	2.65e-06
0.258	-0.388285	7.7e-07
0.25825	-0.387722	-7.5e-07
0.2585	-0.401265	9.8e-07
0.25875	-0.396358	5.5e-08
0.259	-0.405021	5.45e-07
0.25925	-0.421704	4.325e-06
0.2595	-0.392576	1.65e-07
0.25975	-0.413148	2.155e-07
0.26	-0.417948	9.8e-07
0.26025	-0.437985	-6.925e-07
0.2605	-0.426584	3.125e-06
0.26075	-0.430902	2.8e-06
0.261	-0.43522	2e-06
0.26125	-0.439538	5.575e-06
0.2615	-0.438494	4.45e-07
0.26175	-0.45523	3.35e-06
0.262	-0.45523	-4.2e-07
0.26225	-0.45523	9.8e-07
0.2625	-0.45523	1.075e-06
0.26275	-0.465446	2.3725e-06
0.263	-0.45523	3.2e-07
0.26325	-0.457346	2.875e-06
0.2635	-0.482269	-1.3375e-06
0.26375	-0.461215	3.125e-06
0.264	-0.471967	8.125e-07
0.26425	-0.457882	-1.3075e-06
0.2645	-0.464997	3.625e-06
0.26475	-0.488703	-1.095e-07
0.265	-0.471967	-5.8e-07
0.26525	-0.488703	2.335e-06
0.2655	-0.481198	1.9025e-06
0.26575	-0.488703	-3.05e-06
0.266	-0.488703	9.8e-07
0.26625	-0.488703	9.8e-07
0.2665	-0.488703	-1.4975e-06
0.26675	-0.488703	-6.925e-07
0.267	-0.488703	4.325e-06
0.26725	-0.505439	2.65e-06
0.2675	-0.488703	-2.3675e-06
0.26775	-0.488703	4.325e-06
0.268	-0.505439	2.6e-06
0.26825	-0.500645	5e-07
0.2685	-0.497815	-1.455e-06
0.26875	-0.505439	-1.355e-06
0.269	-0.504428	2.35e-06
0.26925	-0.494032	2.12e-06
0.2695	-0.498351	3.375e-06
0.26975	-0.505439	2.1e-06
0.27	-0.503892	-8.475e-07
0.27025	-0.499574	-1.07e-07
0.2705	-0.488703	-2.005e-06
0.27075	-0.503204	-2.465e-07
0.271	-0.488703	9.8e-07
0.27125	-0.499038	-2.3675e-06
0.2715	-0.477984	-5.625e-07
0.27175	-0.488703	-5.225e-07
0.272	-0.488703	2.3925e-06
0.27225	-0.488703	0
0.2725	-0.471967	1.5575e-06
0.27275	-0.487539	2.55e-06
0.273	-0.488703	-6.25e-08
0.27325	-0.490495	5.35e-08
0.2735	-0.471967	4.85e-07
0.27375	-0.471967	4.075e-06
0.274	-0.471967	-6.925e-07
0.27425	-0.471967	3.225e-07
0.2745	-0.467556	-1.485e-06
0.27475	-0.455323	-6.85e-07
0.275	-0.459455	5.575e-07
0.27525	-0.45523	1.26e-07
0.2755	-0.45523	-8.175e-07
0.27575	-0.45523	-2.3675e-06
0.276	-0.443255	2.575e-07
0.27625	-0.447573	8.375e-07
0.2765	-0.438494	3.125e-07
0.27675	-0.453273	-4.975e-07
0.277	-0.438494	2.21e-06
0.27725	-0.421757	2.405e-06
0.2775	-0.421757	1.54e-06
0.27775	-0.423271	-5.425e-07
0.278	-0.410853	1.5625e-06
0.27825	-0.411607	1.995e-06
0.2785	-0.419489	-6.925e-07
0.27875	-0.421757	-3.425e-06
0.279	-0.405021	2.0175e-06
0.27925	-0.394335	-6.925e-07
0.2795	-0.388285	-1.675e-06
0.27975	-0.374133	7.225e-07
0.28	-0.378451	9.8e-07
0.28025	-0.360327	-1.42e-07
0.2805	-0.372745	-3.675e-06
0.28075	-0.371548	6.675e-07
0.281	-0.354812	1.725e-06
0.28125	-0.359791	1.4775e-06
0.2815	-0.354812	1.1125e-06
0.28175	-0.351155	9.8e-07
0.282	-0.346837	-1.49e-06
0.28225	-0.333631	5.35e-07
0.2825	-0.33795	-2.3425e-06
0.28275	-0.321339	1.8175e-06
0.283	-0.321339	1.29e-07
0.28325	-0.304603	4.8e-07
0.2835	-0.304603	9.8e-07
0.28375	-0.304603	-1.4225e-06
0.284	-0.296912	-3.275e-06
0.28425	-0.287866	2.65e-06
0.2845	-0.272075	4.15e-06
0.28475	-0.27113	3.8e-06
0.285	-0.27113	7.375e-07
0.28525	-0.27113	-1.515e-06
0.2855	-0.254393	9.8e-07
0.28575	-0.254393	-6.925e-07
0.286	-0.237657	2.8e-07
0.28625	-0.237657	-2.1375e-06
0.2865	-0.218904	-2.9e-07
0.28675	-0.22092	3.475e-07
0.287	-0.214837	-2.825e-06
0.28725	-0.204184	1.1575e-06
0.2875	-0.201632	7.25e-07
0.28775	-0.197314	-6.5e-09
0.288	-0.176259	-1.8225e-06
0.28825	-0.186218	-6.925e-07
0.2885	-0.170711	-3.85e-07
0.28875	-0.170711	2.395e-07
0.289	-0.153975	-1.195e-06
0.28925	-0.153975	-2.2975e-06
0.2895	-0.137239	-6.925e-07
0.28975	-0.129297	1.945e-06
0.29	-0.124979	-2.46e-07
0.29025	-0.120502	4.275e-06
0.2905	-0.107925	-3.2e-06
0.29075	-0.103766	1.805e-06
0.291	-0.09097	1.865e-06
0.29125	-0.103389	2.625e-06
0.2915	-0.074988	9.8e-07
0.29175	-0.070293	1.11e-06
0.292	-0.056962	-3.525e-07
0.29225	-0.037732	8.9e-07
0.2925	-0.053556	4.575e-07
0.29275	-0.046368	1.7e-06
0.293	-0.03395	1.2675e-06
0.29325	-0.035372	-8.375e-07
0.2935	-0.014318	9.8e-07
0.29375	-0.013431	-2.85e-08
0.294	-0.003347	1.2125e-06
0.29425	0.013389	-4.95e-07
0.2945	0.030125	7.625e-07
0.29475	0.024009	5.3e-07
0.295	0.045063	1.34e-06
0.29525	0.044343	2.9e-06
0.2955	0.046862	9.8e-07
0.29575	0.058017	4.225e-07
0.296	0.048125	-1.9875e-06
0.29625	0.07728	9.8e-07
0.2965	0.080335	1.3775e-06
0.29675	0.080335	4.5e-06
0.297	0.097071	2.5e-06
0.29725	0.097071	6.2e-07
0.2975	0.113808	1.8625e-06
0.29775	0.126034	6.325e-06
0.298	0.130352	-4e-06
0.29825	0.13467	5.675e-07
0.2985	0.138836	1.81e-06
0.29875	0.134518	1.775e-06
0.299	0.14728	2.625e-06
0.29925	0.168678	1.4475e-06
0.2995	0.164017	3.55e-06
0.29975	0.194051	3.65e-06
0.3	0.180753	-6.05e-07
0.30025	0.18595	5.6e-06
0.3005	0.190268	1.9325e-06
0.30075	0.200393	4.9e-06
0.301	0.229548	7.525e-06
0.30125	0.225229	5.95e-06
0.3015	0.230962	7.35e-06
0.30175	0.23333	7.45e-06
0.302	0.247699	5.8e-06
0.30225	0.247699	5.375e-06
0.3025	0.253849	7.05e-06
0.30275	0.27934	4.875e-06
0.303	0.264435	6e-06
0.30325	0.281172	9.65e-06
0.3035	0.286786	4.9e-06
0.30375	0.296612	1.1025e-05
0.304	0.294886	8.275e-06
0.30425	0.297908	1.0825e-05
0.3045	0.314644	1.5525e-05
0.30475	0.314644	1.1175e-05
0.305	0.314644	1.4025e-05
0.30525	0.323505	1.7725e-05
0.3055	0.343574	1.4825e-05
0.30575	0.331606	1.6075e-05
0.306	0.335474	1.69e-05
0.30625	0.348117	2.105e-05
0.3065	0.364854	1.9325e-05
0.30675	0.348428	2.1025e-05
0.307	0.352746	2.1075e-05
0.30725	0.382747	2.275e-05
0.3075	0.368325	2.0425e-05
0.30775	0.3657	2.4325e-05
0.308	0.38159	2.325e-05
0.30825	0.391072	2.325e-05
0.3085	0.398326	2.6e-05
0.30875	0.398326	2.75e-05
0.309	0.398326	2.775e-05
0.30925	0.405045	2.95e-05
0.3095	0.429399	2.85e-05
0.30975	0.429882	2.975e-05
0.31	0.421298	3.325e-05
0.31025	0.431799	3.35e-05
0.3105	0.433664	3.25e-05
0.31075	0.446083	3.45e-05
0.311	0.441764	3.45e-05
0.31125	0.448536	3.55e-05
0.3115	0.448536	3.775e-05
0.31175	0.462283	3.725e-05
0.312	0.455842	3.775e-05
0.31225	0.465272	3.675e-05
0.3125	0.465272	3.95e-05
0.31275	0.465272	3.85e-05
0.313	0.465272	3.7e-05
0.31325	0.469848	4.05e-05
0.3135	0.48175	4.45e-05
0.31375	0.482008	4.375e-05
0.314	0.482008	3.775e-05
0.31425	0.477968	4.075e-05
0.3145	0.482286	3.95e-05
0.31475	0.486604	4.025e-05
0.315	0.497654	4.35e-05
0.31525	0.498745	4.45e-05
0.3155	0.482008	4.45e-05
0.31575	0.498745	4.575e-05
0.316	0.498745	4.625e-05
0.31625	0.484978	4.7e-05
0.3165	0.498745	4.8e-05
0.31675	0.509814	4.725e-05
0.317	0.505496	4.675e-05
0.31725	0.498745	4.25e-05
0.3175	0.498745	4.45e-05
0.31775	0.494413	4.65e-05
0.318	0.498745	4.725e-05
0.31825	0.498745	4.75e-05
0.3185	0.486848	4.925e-05
0.31875	0.488746	4.55e-05
0.319	0.498745	4.575e-05
0.31925	0.500107	4.775e-05
0.3195	0.5017	4.875e-05
0.31975	0.498745	4.7e-05
0.32	0.498745	4.675e-05
0.32025	0.498745	4.775e-05
0.3205	0.498745	4.775e-05
0.32075	0.507672	4.875e-05
0.321	0.498745	4.825e-05
0.32125	0.514899	4.95e-05
0.3215	0.498745	4.75e-05
0.32175	0.490353	4.525e-05
0.322	0.498745	4.65e-05
0.32225	0.4985	4.95e-05
0.3225	0.482008	4.575e-05
0.32275	0.482008	4.775e-05
0.323	0.485546	4.475e-05
0.32325	0.482789	4.625e-05
0.3235	0.487106	4.45e-05
0.32375	0.498745	4.7e-05
0.324	0.479006	4.725e-05
0.32425	0.482008	4.3e-05
0.3245	0.476375	4.625e-05
0.32475	0.475224	4.475e-05
0.325	0.465272	4.625e-05
0.32525	0.450387	4.475e-05
0.3255	0.459103	4.425e-05
0.32575	0.454785	4.175e-05
0.326	0.463341	4.45e-05
0.32625	0.450922	4.275e-05
0.3265	0.458567	4.15e-05
0.32675	0.448536	4.225e-05
0.327	0.433195	3.95e-05
0.32725	0.448536	4.25e-05
0.3275	0.441295	4.125e-05
0.32775	0.443358	4.075e-05
0.328	0.415063	3.95e-05
0.32825	0.415063	3.95e-05
0.3285	0.431799	4.125e-05
0.32875	0.415063	3.775e-05
0.329	0.414739	3.775e-05
0.32925	0.411069	3.75e-05
0.3295	0.398326	3.625e-05
0.32975	0.385697	3.75e-05
0.33	0.398326	3.775e-05
0.33025	0.386119	3.45e-05
0.3305	0.38159	3.3e-05
0.33075	0.378019	3.25e-05
0.331	0.365601	3.45e-05
0.33125	0.364854	3.325e-05
0.3315	0.364854	3.4e-05
0.33175	0.348117	3e-05
0.332	0.348117	2.925e-05
0.33225	0.348117	3.05e-05
0.3325	0.348117	2.9e-05
0.33275	0.328881	2.6e-05
0.333	0.329563	2.575e-05
0.33325	0.325245	2.335e-05
0.3335	0.314644	2.42e-05
0.33375	0.314644	2.3325e-05
0.334	0.297908	2.1525e-05
0.33425	0.287843	2.005e-05
0.3345	0.281172	2.16e-05
0.33475	0.281172	1.9525e-05
0.335	0.278282	1.7725e-05
0.33525	0.264435	1.89e-05
0.3355	0.264435	1.6575e-05
0.33575	0.263542	1.605e-05
0.336	0.251124	1.305e-05
0.33625	0.239956	1.3725e-05
0.3365	0.230962	1.4825e-05
0.33675	0.230962	1.265e-05
0.337	0.214226	9.75e-06
0.33725	0.214226	1.185e-05
0.3375	0.210086	9.35e-06
0.33775	0.19749	9.35e-06
0.338	0.192993	7.675e-06
0.33825	0.180753	8.55e-06
0.3385	0.180753	6.95e-06
0.33875	0.180039	9.35e-06
0.339	0.152312	4.825e-06
0.33925	0.15663	4.525e-06
0.3395	0.14728	5.35e-07
0.33975	0.14728	5.875e-06
0.34	0.119375	3.225e-06
0.34025	0.123693	2.65e-06
0.3405	0.130544	6.65e-08
0.34075	0.098856	2.825e-06
0.341	0.097071	2.0425e-06
0.34125	0.090756	1.39e-06
0.3415	0.080335	-1.5675e-06
0.34175	0.078014	4.1e-06
0.342	0.080335	3.325e-06
0.34225	0.063598	4.025e-07
0.3425	0.046862	-8.4e-07
0.34275	0.046862	1.265e-06
0.343	0.030125	1.9375e-06
0.34325	0.035369	9.8e-07
0.3435	0.030125	-6e-07
0.34375	0.026734	2.315e-06
0.344	0.005679	-6.925e-07
0.34425	-0.008056	3.125e-06
0.3445	-0.003347	-5.775e-07
0.34475	-0.007275	-3e-07
0.345	-0.03682	8.2e-08
0.34525	-0.03682	3.9e-06
0.3455	-0.036965	-6.65e-07
0.34575	-0.041283	1.76e-06
0.346	-0.062338	-1.5725e-06
0.34625	-0.057194	-1.11e-07
0.3465	-0.070974	9.125e-07
0.34675	-0.070293	1.655e-06
0.347	-0.094449	-6.925e-07
0.34725	-0.087029	-1.315e-06
0.3475	-0.087029	2.525e-06
0.34775	-0.103766	-1.8e-06
0.348	-0.137239	3.65e-06
0.34825	-0.120502	1.885e-06
0.3485	-0.137239	8.05e-07
0.34875	-0.147905	9.8e-07
0.349	-0.153975	3.925e-06
0.34925	-0.153975	9.8e-07
0.3495	-0.15855	2.195e-06
0.34975	-0.170711	-3.4e-07
0.35	-0.187448	-1.12e-07
0.35025	-0.202689	9.8e-07
0.3505	-0.201361	3.475e-06
0.35075	-0.204184	5.125e-07
0.351	-0.204184	-1.66e-07
0.35125	-0.205143	8.85e-07
0.3515	-0.207543	3e-06
0.35175	-0.22092	7.025e-07
0.352	-0.237657	-9.45e-07
0.35225	-0.23808	1.0225e-06
0.3525	-0.250499	8.55e-08
0.35275	-0.245869	-1.545e-06
0.353	-0.254393	2.65e-06
0.35325	-0.27113	-6.925e-07
0.3535	-0.27113	3.45e-06
0.35375	-0.287866	1.855e-06
0.354	-0.300932	3.6e-06
0.35425	-0.304603	1.11e-06
0.3545	-0.287866	3.825e-06
0.35475	-0.29715	3.4e-06
0.355	-0.307737	1.2925e-06
0.35525	-0.322522	2.65e-06
0.3555	-0.332574	2.1275e-06
0.35575	-0.338075	2.3625e-06
0.356	-0.338075	-1.735e-07
0.35625	-0.338075	8.075e-07
0.3565	-0.354812	-2.825e-06
0.35675	-0.365167	2.015e-06
0.357	-0.371548	-4.875e-07
0.35725	-0.354812	7.55e-07
0.3575	-0.371548	-6.925e-07
0.35775	-0.382439	-1.89e-07
0.358	-0.388285	1.285e-06
0.35825	-0.374338	2.095e-06
0.3585	-0.395393	-4.425e-07
0.35875	-0.399711	4.5e-07
0.359	-0.404029	-7.925e-07
0.35925	-0.405021	3.65e-06
0.3595	-0.412665	-1.6025e-06
0.35975	-0.416983	9.8e-07
0.36	-0.421301	1.0725e-06
0.36025	-0.421757	4.65e-07
0.3605	-0.42138	1.245e-07
0.36075	-0.425996	1.805e-06
0.361	-0.421757	9.65e-07
0.36125	-0.438494	9.8e-07
0.3615	-0.438494	1.78e-07
0.36175	-0.45523	6.1e-07
0.362	-0.45523	-8.175e-07
0.36225	-0.443426	-6.925e-07
0.3625	-0.464481	-6.925e-07
0.36275	-0.441661	-3.725e-06
0.363	-0.471967	-5.775e-07
0.36325	-0.471967	1.56e-06
0.3635	-0.465016	1.265e-06
0.36375	-0.471967	-2.105e-06
0.364	-0.456916	9.8e-07
0.36425	-0.471967	1.4525e-06
0.3645	-0.482289	1.37e-06
0.36475	-0.471967	-4.85e-07
0.365	-0.486481	3.875e-06
0.36525	-0.482163	4.325e-06
0.3655	-0.477845	9.8e-07
0.36575	-0.473527	2.65e-06
0.366	-0.477481	2.1025e-06
0.36625	-0.481628	9.8e-07
0.3665	-0.488703	-6.925e-07
0.36675	-0.488703	-5.9e-07
0.367	-0.502146	9.8e-07
0.36725	-0.496314	2.045e-06
0.3675	-0.488703	9.8e-07
0.36775	-0.488703	-2.415e-06
0.368	-0.488703	9.8e-07
0.36825	-0.488703	-2.3225e-06
0.3685	-0.501167	3.05e-06
0.36875	-0.505393	2.65e-06
0.369	-0.501075	-1.0575e-06
0.36925	-0.496757	1.745e-07
0.3695	-0.505439	-3.2e-07
0.36975	-0.489285	1.155e-06
0.37	-0.488703	1.675e-06
0.37025	-0.488703	1.5625e-06
0.3705	-0.488703	-3.725e-07
0.37075	-0.48982	-6.925e-07
0.371	-0.494138	3.925e-07
0.37125	-0.498456	9.8e-07
0.3715	-0.488703	1.06e-07
0.37175	-0.48705	2.65e-06
0.372	-0.488703	2.0575e-06
0.37225	-0.488703	9.8e-07
0.3725	-0.488703	-9.075e-07
0.37275	-0.474155	1.2e-06
0.373	-0.488703	-6.925e-07
0.37325	-0.488703	-1.025e-07
0.3735	-0.471967	5.2e-06
0.37375	-0.45523	-6.925e-07
0.374	-0.464924	2.75e-07
0.37425	-0.483327	-6.925e-07
0.3745	-0.471967	-5.875e-07
0.37475	-0.471967	9.8e-07
0.375	-0.462808	2.65e-06
0.37525	-0.460071	-6.925e-07
0.3755	-0.45523	2.65e-06
0.37575	-0.459026	-3.15e-07
0.376	-0.446607	-7.45e-07
0.37625	-0.450925	1.0275e-06
0.3765	-0.47194	-6.9e-07
0.37675	-0.438494	5.475e-07
0.377	-0.438494	1.845e-06
0.37725	-0.421757	2.26e-07
0.3775	-0.421757	-8.575e-07
0.37775	-0.421757	-2.07e-07
0.378	-0.421757	6.15e-08
0.37825	-0.408255	9.8e-07
0.3785	-0.405021	2.4375e-06
0.37875	-0.405021	-2.95e-06
0.379	-0.405021	9.8e-07
0.37925	-0.388285	-2.95e-06
0.3795	-0.388285	1.1425e-06
0.37975	-0.388285	-1.88e-06
0.38	-0.394765	2.275e-06
0.38025	-0.386122	7.65e-07
0.3805	-0.373703	2.4375e-06
0.38075	-0.371548	-4.6e-08
0.381	-0.354812	3.85e-07
0.38125	-0.354812	-5.3e-07
0.3815	-0.354812	2.115e-06
0.38175	-0.354812	1.9525e-06
0.382	-0.338075	9.8e-07
0.38225	-0.338075	-2.575e-07
0.3825	-0.321339	2.65e-06
0.38275	-0.338075	-1.035e-07
0.383	-0.326213	1.4675e-06
0.38325	-0.304603	9.25e-07
0.3835	-0.317577	6.05e-07
0.38375	-0.287866	1.845e-06
0.384	-0.304603	9.8e-07
0.38425	-0.287866	2.65e-06
0.3845	-0.287866	-1.5525e-06
0.38475	-0.27113	3.525e-06
0.385	-0.258196	2.65e-06
0.38525	-0.270614	9.275e-07
0.3855	-0.254393	-1.66e-06
0.38575	-0.245242	9.8e-07
0.386	-0.237657	-1.715e-06
0.38625	-0.223023	2.2325e-06
0.3865	-0.237657	9.175e-07
0.38675	-0.223558	2.75e-07
0.387	-0.204184	1.2525e-06
0.38725	-0.189034	2.3375e-06
0.3875	-0.204184	-1.285e-06
0.38775	-0.187448	3.3e-07
0.388	-0.187448	-6.925e-07
0.38825	-0.187448	2.875e-06
0.3885	-0.164271	3.05e-06
0.38875	-0.159953	9.8e-07
0.389	-0.153975	9.8e-07
0.38925	-0.153975	-2.1025e-06
0.3895	-0.146999	-2.65e-06
0.38975	-0.120502	-1.2375e-06
0.39	-0.119378	8.675e-07
0.39025	-0.130851	2.65e-06
0.3905	-0.103766	4e-07
0.39075	-0.103766	2.875e-07
0.391	-0.087029	9.8e-07
0.39125	-0.100036	1.9075e-06
0.3915	-0.087029	2.6e-06
0.39175	-0.070293	9.8e-07
0.392	-0.07024	-6.925e-07
0.39225	-0.041085	1.8e-06
0.3925	-0.03682	-1.465e-06
0.39275	-0.03682	-3.1e-07
0.393	-0.036338	9.8e-07
0.39325	-0.020084	-2.135e-07
0.3935	-0.003347	6.85e-08
0.39375	-0.006647	3.675e-06
0.394	-0.003347	-4.9e-07
0.39425	0.013389	2.65e-06
0.3945	0.013389	9.8e-07
0.39475	0.030125	-6.925e-07
0.395	0.030125	2.4975e-06
0.39525	0.035997	2.0675e-06
0.3955	0.046862	9.8e-07
0.39575	0.049091	2.65e-06
0.396	0.063598	2.445e-06
0.39625	0.070006	-1.085e-06
0.3965	0.080335	-6.925e-07
0.39675	0.066985	-2.0275e-06
0.397	0.097071	2.13e-06
0.39725	0.097071	2.3675e-06
0.3975	0.125068	1.01e-06
0.39775	0.114965	9.8e-07
0.398	0.127383	9.8e-07
0.39825	0.130544	-6.925e-07
0.3985	0.14728	4.85e-07
0.39875	0.147902	2.525e-06
0.399	0.164017	9.8e-07
0.39925	0.172031	-8.35e-07
0.3995	0.168421	4.675e-06
0.39975	0.180753	2.65e-06
0.4	0.193258	5.575e-06
0.40025	0.19749	1.7625e-06
0.4005	0.201358	2.2675e-06
0.40075	0.197939	4.275e-06
0.401	0.214226	4.8e-06
0.40125	0.205141	2.65e-06
0.4015	0.230962	6e-06
0.40175	0.230962	2.65e-06
0.402	0.247699	4.95e-06
0.40225	0.247699	6e-06
0.4025	0.247699	4.875e-06
0.40275	0.264435	4.475e-06
0.403	0.281172	8.775e-06
0.40325	0.271015	6.65e-06
0.4035	0.295646	9.35e-06
0.40375	0.281172	1.0825e-05
0.404	0.287546	1.0625e-05
0.40425	0.303952	1.1025e-05
0.4045	0.312918	1.4025e-05
0.40475	0.314644	1.7725e-05
0.405	0.314644	1.27e-05
0.40525	0.320153	1.4375e-05
0.4055	0.331381	1.5925e-05
0.40575	0.334508	1.8775e-05
0.406	0.357408	1.735e-05
0.40625	0.359881	2.0075e-05
0.4065	0.364199	1.94e-05
0.40675	0.361191	1.8075e-05
0.407	0.38159	1.8525e-05
0.40725	0.372715	2.525e-05
0.4075	0.398207	2.4425e-05
0.40775	0.377391	2.7e-05
0.408	0.381293	2.27e-05
0.40825	0.402228	2.525e-05
0.4085	0.398743	2.775e-05
0.40875	0.403061	2.775e-05
0.409	0.415063	2.95e-05
0.40925	0.418429	2.9e-05
0.4095	0.416015	3.1e-05
0.40975	0.415063	2.95e-05
0.41	0.441387	3.05e-05
0.41025	0.431799	2.7e-05
0.4105	0.431799	3.45e-05
0.41075	0.448536	3.725e-05
0.411	0.441923	3.5e-05
0.41125	0.448536	3.475e-05
0.4115	0.463249	3.3e-05
0.41175	0.448536	3.45e-05
0.412	0.465272	3.775e-05
0.41225	0.448536	4.2e-05
0.4125	0.451094	3.65e-05
0.41275	0.475132	3.925e-05
0.413	0.470814	4.125e-05
0.41325	0.465272	3.95e-05
0.4135	0.465272	4.025e-05
0.41375	0.472684	3.925e-05
0.414	0.482008	4.4e-05
0.41425	0.482008	4.425e-05
0.4145	0.478378	4.175e-05
0.41475	0.482008	4.2e-05
0.415	0.482008	4.625e-05
0.41525	0.498592	4.625e-05
0.4155	0.486174	4.7e-05
0.41575	0.490492	4.625e-05
0.416	0.498745	4.75e-05
0.41625	0.515481	4.45e-05
0.4165	0.48671	4.825e-05
0.41675	0.498745	4.625e-05
0.417	0.502144	4.775e-05
0.41725	0.482927	4.625e-05
0.4175	0.498745	4.775e-05
0.41775	0.505926	4.7e-05
0.418	0.501608	4.85e-05
0.41825	0.515481	4.925e-05
0.4185	0.515481	4.6e-05
0.41875	0.498745	4.55e-05
0.419	0.484336	4.475e-05
0.41925	0.498745	4.5e-05
0.4195	0.505053	4.625e-05
0.41975	0.515481	4.75e-05
0.42	0.498745	4.925e-05
0.42025	0.498745	5.075e-05
0.4205	0.498745	4.675e-05
0.42075	0.509907	4.95e-05
0.421	0.498745	4.45e-05
0.42125	0.498745	4.775e-05
0.4215	0.506124	4.55e-05
0.42175	0.498745	4.675e-05
0.422	0.498745	4.625e-05
0.42225	0.502342	4.775e-05
0.4225	0.498745	4.7e-05
0.42275	0.486512	4.825e-05
0.423	0.498745	4.95e-05
0.42325	0.490273	4.775e-05
0.4235	0.482008	4.775e-05
0.42375	0.482008	4.4e-05
0.424	0.482008	4.45e-05
0.42425	0.498745	4.6e-05
0.4245	0.482008	4.525e-05
0.42475	0.4554	4.475e-05
0.425	0.465272	4.625e-05
0.42525	0.482008	4.5e-05
0.4255	0.465272	4.325e-05
0.42575	0.462375	4.475e-05
0.426	0.463851	4.3e-05
0.42625	0.459533	4.4e-05
0.4265	0.458593	4.25e-05
0.42675	0.448536	4.45e-05
0.427	0.446578	3.975e-05
0.42725	0.448536	4.125e-05
0.4275	0.442392	4.125e-05
0.42775	0.448536	4.1e-05
0.428	0.415063	3.975e-05
0.42825	0.431799	3.95e-05
0.4285	0.415063	4.175e-05
0.42875	0.415063	3.75e-05
0.429	0.404383	4.075e-05
0.42925	0.398326	3.625e-05
0.4295	0.409991	3.55e-05
0.42975	0.398326	3.775e-05
0.43	0.394763	3.625e-05
0.43025	0.390444	3.8e-05
0.4305	0.377054	3.275e-05
0.43075	0.381371	3.275e-05
0.431	0.377491	3.15e-05
0.43125	0.373172	3.2e-05
0.4315	0.364854	2.95e-05
0.43175	0.348117	3.125e-05
0.432	0.348117	2.95e-05
0.43225	0.349287	2.775e-05
0.4325	0.331381	2.8e-05
0.43275	0.330528	2.75e-05
0.433	0.331381	2.6e-05
0.43325	0.314644	2.15e-05
0.4335	0.311715	2.39e-05
0.43375	0.314644	2.135e-05
0.434	0.286878	2.4375e-05
0.43425	0.297908	2.375e-05
0.4345	0.295514	1.82e-05
0.43475	0.281172	1.79e-05
0.435	0.281172	2.3775e-05
0.43525	0.258259	1.895e-05
0.4355	0.264435	1.585e-05
0.43575	0.261976	1.4625e-05
0.436	0.247699	1.4375e-05
0.43625	0.230962	1.4375e-05
0.4365	0.247699	1.115e-05
0.43675	0.227967	1.1625e-05
0.437	0.214226	1.27e-05
0.43725	0.214226	1.2175e-05
0.4375	0.198277	1.1025e-05
0.43775	0.20102	6.7e-06
0.438	0.189641	7.775e-06
0.43825	0.180753	7.225e-06
0.4385	0.180753	6.05e-06
0.43875	0.176687	3.875e-06
0.439	0.164017	4.325e-06
0.43925	0.14728	3.05e-06
0.4395	0.14728	4.325e-06
0.43975	0.130544	3.575e-06
0.44	0.13836	1.8725e-06
0.44025	0.113808	3e-06
0.4405	0.112988	6e-06
0.44075	0.097071	3.3e-06
0.441	0.097071	1.925e-06
0.44125	0.083298	-2.3675e-06
0.4415	0.097071	2.525e-06
0.44175	0.063598	1.52e-06
0.442	0.07359	2.305e-06
0.44225	0.049289	1.465e-06
0.4425	0.061707	9.8e-07
0.44275	0.057389	2.0325e-06
0.443	0.046862	2.85e-06
0.44325	0.030125	9.8e-07
0.4435	0.015816	7.375e-07
0.44375	0.013389	2.33e-06
0.444	0.013389	1.5475e-06
0.44425	-0.003347	1.115e-06
0.4445	-0.017121	-4.225e-06
0.44475	-0.010627	2.525e-07
0.445	-0.025222	1.495e-06
0.44525	-0.03682	9.8e-07
0.4455	-0.040318	6.3e-07
0.44575	-0.053556	-1.475e-06
0.446	-0.053556	2.1925e-06
0.44625	-0.070008	-6.925e-07
0.4465	-0.074326	-6.925e-07
0.44675	-0.070293	1.45e-07
0.447	-0.087029	-1.5525e-06
0.44725	-0.087029	-2.2675e-06
0.4475	-0.091598	-2.2125e-06
0.44775	-0.111615	2.55e-06
0.448	-0.103766	9.8e-07
0.44825	-0.120502	4.175e-06
0.4485	-0.137239	-3.025e-06
0.44875	-0.129925	1.9225e-06
0.449	-0.140234	-3.95e-07
0.44925	-0.153975	-2.975e-07
0.4495	-0.170711	2.1075e-06
0.44975	-0.170711	3.025e-07
0.45	-0.173171	-4.475e-07
0.45025	-0.187448	1.7225e-06
0.4505	-0.198008	1.03e-07
0.45075	-0.187448	9.8e-07
0.451	-0.204184	3.95e-06
0.45125	-0.206578	-6.925e-07
0.4515	-0.22092	6.4e-07
0.45175	-0.215214	9.8e-07
0.452	-0.239046	2.65e-06
0.45225	-0.237657	6.875e-07
0.4525	-0.237657	9.8e-07
0.45275	-0.254393	-1.765e-07
0.453	-0.254393	-7.8e-07
0.45325	-0.27113	-2.02e-06
0.4535	-0.272301	1.875e-06
0.45375	-0.287866	-8.75e-07
0.454	-0.287866	-6.625e-07
0.45425	-0.300602	-2.925e-07
0.4545	-0.296184	-6.825e-07
0.45475	-0.308703	2.245e-06
0.455	-0.30482	2.65e-06
0.45525	-0.321339	1.2925e-06
0.4555	-0.321339	1.92e-07
0.45575	-0.324903	-6.925e-07
0.456	-0.338075	2.4275e-06
0.45625	-0.343147	-3.375e-07
0.4565	-0.338075	2.65e-06
0.45675	-0.354812	-3.9e-07
0.457	-0.354812	-8.225e-07
0.45725	-0.365941	9.725e-07
0.4575	-0.364737	1.6625e-06
0.45775	-0.371548	7.3e-07
0.458	-0.388285	-5.1e-07
0.45825	-0.388285	-7.9e-08
0.4585	-0.388285	1.6075e-06
0.45875	-0.388285	-1.975e-06
0.459	-0.402661	1.215e-06
0.45925	-0.415079	-2.55e-08
0.4595	-0.394024	-2.3675e-06
0.45975	-0.420335	-8.35e-07
0.46	-0.435598	-6.925e-07
0.46025	-0.412235	-1.645e-06
0.4605	-0.421757	2.65e-06
0.46075	-0.421757	8.925e-07
0.461	-0.421757	3.975e-06
0.46125	-0.438494	1.755e-06
0.4615	-0.438494	-6.925e-07
0.46175	-0.438494	2.725e-06
0.462	-0.442461	-2.975e-07
0.46225	-0.446779	-6.775e-07
0.4625	-0.467833	1.3925e-06
0.46275	-0.438679	2.65e-06
0.463	-0.467464	9.8e-07
0.46325	-0.45523	1.8625e-06
0.4635	-0.45523	1.34e-06
0.46375	-0.471967	-6.225e-07
0.464	-0.471967	2.825e-06
0.46425	-0.471967	2.42e-07
0.4645	-0.485641	1.735e-06
0.46475	-0.473223	-5.675e-07
0.465	-0.483129	1.54e-06
0.46525	-0.488703	-6.925e-07
0.4655	-0.486177	-1.885e-07
0.46575	-0.488703	4.15e-06
0.466	-0.488703	2.65e-06
0.46625	-0.482394	5.675e-07
0.4665	-0.488703	-8.925e-07
0.46675	-0.488703	-9.25e-07
0.467	-0.488703	-2.9e-08
0.46725	-0.488703	-5.8e-08
0.4675	-0.490158	-2.075e-06
0.46775	-0.488703	-1.21e-07
0.468	-0.498258	2.4175e-06
0.46825	-0.505439	-1.7e-07
0.4685	-0.505439	2.3775e-06
0.46875	-0.488703	1.66e-06
0.469	-0.488703	2.65e-06
0.46925	-0.493405	-9.575e-07
0.4695	-0.505439	-6.925e-07
0.46975	-0.505439	-3e-07
0.47	-0.488703	1.805e-06
0.47025	-0.492869	3.9e-06
0.4705	-0.488703	-2.3225e-06
0.47075	-0.50097	-6.925e-07
0.471	-0.497491	1.855e-07
0.47125	-0.488703	6.175e-07
0.4715	-0.488703	9.8e-07
0.47175	-0.488703	-3.05e-06
0.472	-0.48129	9.8e-07
0.47225	-0.488703	9.8e-07
0.4725	-0.47319	-8.15e-07
0.47275	-0.483162	9.8e-07
0.473	-0.481825	-6.925e-07
0.47325	-0.488703	1.235e-06
0.4735	-0.475484	9.8e-07
0.47375	-0.478043	-8.6e-08
0.474	-0.471967	2.2475e-06
0.47425	-0.47399	-2.165e-06
0.4745	-0.457524	7.5e-07
0.47475	-0.45523	3.2e-07
0.475	-0.46616	9.8e-07
0.47525	-0.45523	-2.2175e-06
0.4755	-0.45523	-4.1e-07
0.47575	-0.462378	-9.375e-07
0.476	-0.44996	1.5075e-06
0.47625	-0.439446	3.95e-06
0.4765	-0.425123	-1.3575e-06
0.47675	-0.437124	1.7475e-06
0.477	-0.438494	9.8e-07
0.47725	-0.438494	-7.35e-07
0.4775	-0.421757	-1.1975e-06
0.47775	-0.41324	1.8325e-06
0.478	-0.40922	-1.9475e-06
0.47825	-0.421639	-6.925e-07
0.4785	-0.405021	-2.5e-07
0.47875	-0.405021	1.82e-07
0.479	-0.395612	1.92e-06
0.47925	-0.404367	9.15e-07
0.4795	-0.400049	9.8e-07
0.47975	-0.388285	5.1e-08
0.48	-0.374676	-3.425e-06
0.48025	-0.387095	3.975e-06
0.4805	-0.371548	2.65e-06
0.48075	-0.371548	1.38e-06
0.481	-0.371548	1.4975e-06
0.48125	-0.356537	-5.2e-07
0.4815	-0.350162	3.125e-06
0.48175	-0.348437	-1.33e-06
0.482	-0.354812	-7.65e-08
0.48225	-0.338075	-6.925e-07
0.4825	-0.331496	2.6e-06
0.48275	-0.327178	-2.3675e-06
0.483	-0.319818	-2.37e-07
0.48325	-0.318542	-6.925e-07
0.4835	-0.311717	5.2e-07
0.48375	-0.299299	-1.3075e-06
0.484	-0.303617	4.125e-06
0.48425	-0.287866	5.675e-06
0.4845	-0.287866	-6.925e-07
0.48475	-0.259161	5.025e-07
0.485	-0.27113	-6.475e-07
0.48525	-0.263394	8e-08
0.4855	-0.245843	1.25e-07
0.48575	-0.254393	9.8e-07
0.486	-0.254308	4.3e-06
0.48625	-0.242061	9.8e-07
0.4865	-0.229642	1.785e-07
0.48675	-0.207881	2.285e-06
0.487	-0.204184	-6.925e-07
0.48725	-0.192387	2.95e-07
0.4875	-0.204184	-5.15e-07
0.48775	-0.170711	3.475e-07
0.488	-0.173025	-6.925e-07
0.48825	-0.181973	3.225e-06
0.4885	-0.160918	1.55e-06
0.48875	-0.153975	-6.925e-07
0.489	-0.169019	-3.55e-07
0.48925	-0.143249	9.8e-07
0.4895	-0.137239	3.05e-06
0.48975	-0.120502	7.7e-07
0.49	-0.120502	3.125e-07
0.49025	-0.110312	6.15e-07
0.4905	-0.11463	-6.925e-07
0.49075	-0.087029	2.4975e-06
0.491	-0.087029	-4.175e-07
0.49125	-0.079948	-6.925e-07
0.4915	-0.070293	-8.7e-08
0.49175	-0.070293	-2.1625e-06
0.492	-0.053556	-1.0225e-06
0.49225	-0.053556	-8.2e-08
0.4925	-0.03682	-1.4075e-06
0.49275	-0.020567	-2.415e-06
0.493	-0.020084	5.975e-07
0.49325	-0.020084	1.8375e-06
0.4935	-0.015818	-6.925e-07
0.49375	-0.003347	-6.825e-07
0.494	0.001023	-6.925e-07
0.49425	0.013389	2.725e-06
0.4945	0.030125	-1.2475e-06
0.49475	0.013977	-5.75e-07
0.495	0.030125	-1.185e-06
0.49525	0.03935	2.29e-07
0.4955	0.046862	1.3e-06
0.49575	0.063598	2.43e-06
0.496	0.063598	-1.495e-07
0.49625	0.080335	-2.65e-06
0.4965	0.080335	9.8e-07
0.49675	0.081994	-6.925e-07
0.497	0.091094	2.65e-06
0.49725	0.097071	3.35e-07
0.4975	0.113808	-3.4e-06
0.49775	0.128349	2.215e-06
0.498	0.124031	3.4e-06
0.49825	0.130544	3.725e-06
0.4985	0.162429	-5.35e-07
0.49875	0.164017	5.725e-06
0.499	0.156968	2.65e-06
0.49925	0.164017	3.85e-06
[truncated: 1 more rows]

## Sheet: Figure 2c
Time	Current	Current
0.0008	4.25e-06	4.25e-06
0.0018	2.5e-07	4.25e-06
0.0028	1.13e-05	2.85e-05
0.0038	0.00018	0.000188
0.0048	0.000182	0.000188
0.0058	0	4.25e-06
0.0068	2.5e-07	4.25e-06
0.0078	2.08e-05	3.78e-05
0.0088	0.000155	0.000164
0.0098	0.00018	0.00018
0.0108	7.75e-06	2.1e-05
0.0118	5e-06	-1.25e-05
0.0128	5.45e-05	2.1e-05
0.0138	0.000143	0.00016
0.0148	0.000125	0.000175
0.0158	5e-06	5.5e-06
0.0168	9.75e-06	-6.75e-06
0.0178	5.6e-05	2.78e-05
0.0188	0.000126	0.000172
0.0198	9.73e-05	0.000202
0.0208	7.25e-06	1.48e-05
0.0218	1e-06	4.25e-06
0.0228	3.78e-05	1.9e-05
0.0238	0.000118	0.000188
0.0248	9.45e-05	0.000188
0.0258	-4.25e-06	1e-05
0.0268	1.33e-05	2.1e-05
0.0278	4.9e-05	3.78e-05
0.0288	9.88e-05	0.000164
0.0298	0.000102	0.000177
0.0308	-1.18e-05	2e-05
0.0318	-1.75e-05	4.25e-06
0.0328	4.6e-05	3e-05
0.0338	0.000105	0.000155
0.0348	9.65e-05	0.000188
0.0358	-2.25e-06	4.25e-06
0.0368	1.25e-05	4.25e-06
0.0378	4.18e-05	2.1e-05
0.0388	9.65e-05	0.000172
0.0398	0.000103	0.000184
0.0408	-8e-06	2.98e-05
0.0418	2.5e-06	7.5e-07
0.0428	2.2e-05	2.1e-05
0.0438	9.3e-05	0.000177
0.0448	9.63e-05	0.000196
0.0458	1.65e-05	1.8e-05
0.0468	1.2e-05	5.5e-06
0.0478	3.78e-05	2.1e-05
0.0488	0.000103	0.000172
0.0498	0.000111	0.000191
0.0508	-3.25e-06	4.25e-06
0.0518	9.5e-06	4.25e-06
0.0528	4.3e-05	2.1e-05
0.0538	8.9e-05	0.00017
0.0548	8.9e-05	0.000191
0.0558	4.25e-06	1.75e-05
0.0568	-1.5e-06	-6.75e-06
0.0578	4.4e-05	2.1e-05
0.0588	8.93e-05	0.000175
0.0598	9.63e-05	0.000179
0.0608	4.25e-06	1.58e-05
0.0618	4.75e-06	4.25e-06
0.0628	3.43e-05	2.45e-05
0.0638	9.7e-05	0.000172
0.0648	9.03e-05	0.000167
0.0658	2.85e-05	4.25e-06
0.0668	1.65e-05	1.7e-05
0.0678	3.78e-05	2.1e-05
0.0688	9.63e-05	0.000184
0.0698	9.65e-05	0.000205
0.0708	-8e-06	-3.5e-06
0.0718	3.75e-06	1.23e-05
0.0728	1.98e-05	2.1e-05
0.0738	8.8e-05	0.000156
0.0748	9.05e-05	0.000205
0.0758	1.25e-05	1.35e-05
0.0768	2.75e-06	-1.25e-05
0.0778	2.93e-05	2.1e-05
0.0788	7.95e-05	0.000166
0.0798	0.000105	0.000188
0.0808	1.38e-05	4.25e-06
0.0818	3.25e-06	1.93e-05
0.0828	3.78e-05	2.1e-05
0.0838	8.8e-05	0.000172
0.0848	8.05e-05	0.000174
0.0858	4.25e-06	2e-06
0.0868	1.43e-05	1e-06
0.0878	3.45e-05	2.1e-05
0.0888	8.8e-05	0.000156
0.0898	6.43e-05	0.000175
0.0908	4.25e-06	1.38e-05
0.0918	-1e-06	1.05e-05
0.0928	3.68e-05	2.1e-05
0.0938	9.45e-05	0.000185
0.0948	8.03e-05	0.000181
0.0958	2.1e-05	9e-06
0.0968	4.5e-06	-1.3e-05
0.0978	2.93e-05	3.38e-05
0.0988	7.98e-05	0.000155
0.0998	8.8e-05	0.00018
0.1008	4.25e-06	4.25e-06
0.1018	4.75e-06	4.25e-06
0.1028	2.45e-05	2.18e-05
0.1038	9.08e-05	0.000172
0.1048	8e-05	0.000172
0.1058	4.25e-06	1.6e-05
0.1068	1.18e-05	1.18e-05
0.1078	3.45e-05	2.1e-05
0.1088	9.5e-05	0.000172
0.1098	8.5e-05	0.000183
0.1108	-4.25e-06	-5.5e-06
0.1118	-4.25e-06	1.75e-06
0.1128	3.6e-05	2.1e-05
0.1138	8.5e-05	0.000172
0.1148	7.43e-05	0.000178
0.1158	-1.15e-05	1.9e-05
0.1168	4.25e-06	2e-06
0.1178	3.1e-05	2.1e-05
0.1188	7.95e-05	0.000172
0.1198	8.03e-05	0.000188
0.1208	1.5e-06	-1.25e-05
0.1218	7.5e-07	1.38e-05
0.1228	4.08e-05	2.1e-05
0.1238	7.25e-05	0.000173
0.1248	7.45e-05	0.000192
0.1258	5e-06	4.25e-06
0.1268	1.03e-05	4.25e-06
0.1278	1.28e-05	2.1e-05
0.1288	9.05e-05	0.000172
0.1298	7.13e-05	0.000197
0.1308	0	1.68e-05
0.1318	-4.25e-06	-1.25e-05
0.1328	1.7e-05	8.75e-06
0.1338	7.6e-05	0.000163
0.1348	8.15e-05	0.000188
0.1358	1.23e-05	4.25e-06
0.1368	-4.25e-06	4.25e-06
0.1378	2.93e-05	2.1e-05
0.1388	8.8e-05	0.000169
0.1398	8.03e-05	0.000188
0.1408	9.75e-06	1.55e-05
0.1418	7.5e-07	1.13e-05
0.1428	2.1e-05	2.1e-05
0.1438	7.3e-05	0.000172
0.1448	6.58e-05	0.000194
0.1458	2.5e-07	4.25e-06
0.1468	3.25e-06	4.25e-06
0.1478	2.93e-05	1.88e-05
0.1488	6.8e-05	0.000162
0.1498	7.68e-05	0.000188
0.1508	1.18e-05	1.95e-05
0.1518	1.68e-05	7e-06
0.1528	3.43e-05	2.8e-05
0.1538	6.03e-05	0.000166
0.1548	6.33e-05	0.000188
0.1558	2.5e-06	3.1e-05
0.1568	-2.5e-07	-3.5e-06
0.1578	2.1e-05	2.83e-05
0.1588	5.48e-05	0.000156
0.1598	7.13e-05	0.000192
0.1608	2.5e-07	1.28e-05
0.1618	-2e-06	4.25e-06
0.1628	1.28e-05	2.1e-05
0.1638	9.2e-05	0.000159
0.1648	7.13e-05	0.000197
0.1658	5e-07	3.03e-05
0.1668	-1.23e-05	-1.13e-05
0.1678	3.63e-05	1.4e-05
0.1688	7.88e-05	0.000172
0.1698	6.45e-05	0.000202
0.1708	3.75e-06	1.98e-05
0.1718	4.25e-06	4.25e-06
0.1728	2.45e-05	2.1e-05
0.1738	6.28e-05	0.000186
0.1748	6.45e-05	0.000187
0.1758	-5e-07	1.5e-05
0.1768	-4.25e-06	4.25e-06
0.1778	1.25e-05	3.78e-05
0.1788	7.13e-05	0.000172
0.1798	6.8e-05	0.000178
0.1808	1.75e-06	4.25e-06
0.1818	2e-06	5.75e-06
0.1828	2.8e-05	3.78e-05
0.1838	7e-05	0.000162
0.1848	7.15e-05	0.000195
0.1858	3.25e-06	5.25e-06
0.1868	1.1e-05	4.25e-06
0.1878	1.25e-05	3e-05
0.1888	7.23e-05	0.000167
0.1898	7.13e-05	0.000188
0.1908	-4.25e-06	8e-06
0.1918	4.5e-06	4.25e-06
0.1928	3.35e-05	2.53e-05
0.1938	8.78e-05	0.000172
0.1948	6.9e-05	0.000176
0.1958	2.5e-07	-4.5e-06
0.1968	4.25e-06	4.25e-06
0.1978	1.25e-05	4.25e-06
0.1988	6.53e-05	0.000177
0.1998	7.13e-05	0.000196
0.2008	9.5e-06	-9.25e-06
0.2018	1.1e-05	-1.15e-05
0.2028	2.4e-05	2.1e-05
0.2038	7.25e-05	0.000172
0.2048	8.1e-05	0.000188
0.2058	-1.85e-05	2.1e-05
0.2068	-7.75e-06	-6.5e-06
0.2078	2.6e-05	1.45e-05
0.2088	6.28e-05	0.000182
0.2098	6.28e-05	0.000186
0.2108	1e-06	4.25e-06
0.2118	-1.25e-06	1.03e-05
0.2128	2.85e-05	3.6e-05
0.2138	5.73e-05	0.000174
0.2148	6.5e-05	0.000195
0.2158	7.25e-06	4.25e-06
0.2168	-1.2e-05	-1.15e-05
0.2178	2.43e-05	2.1e-05
0.2188	7.28e-05	0.000179
0.2198	7.48e-05	0.000196
0.2208	-1.23e-05	-1.15e-05
0.2218	1.25e-05	8e-06
0.2228	2.1e-05	2.1e-05
0.2238	6.1e-05	0.000167
0.2248	7.13e-05	0.000172
0.2258	1.25e-05	1.68e-05
0.2268	8.5e-06	1.23e-05
0.2278	3.4e-05	2.1e-05
0.2288	7e-05	0.000156
0.2298	5.45e-05	0.000184
0.2308	5e-07	1.18e-05
0.2318	1.25e-05	4.25e-06
0.2328	2.88e-05	2.1e-05
0.2338	6.55e-05	0.000172
0.2348	6.78e-05	0.000188
0.2358	-9.75e-06	1.5e-06
0.2368	3.5e-06	4.25e-06
0.2378	2.7e-05	1.03e-05
0.2388	6.6e-05	0.000161
0.2398	7.13e-05	0.000188
0.2408	4.25e-06	-8.25e-06
0.2418	4.25e-06	-2.25e-06
0.2428	1.8e-05	1.5e-05
0.2438	7.13e-05	0.000172
0.2448	6.58e-05	0.000172
0.2458	-7.5e-07	4.25e-06
0.2468	1.5e-06	1.55e-05
0.2478	3.6e-05	3.65e-05
0.2488	6.28e-05	0.000172
0.2498	6.65e-05	0.000188
0.2508	-4.25e-06	4.25e-06
0.2518	-3.75e-06	4.25e-06
0.2528	2.1e-05	2.1e-05
0.2538	5e-05	0.000164
0.2548	5.88e-05	0.000176
0.2558	4.25e-06	2.1e-05
0.2568	-2e-06	4.25e-06
0.2578	4.25e-06	2.1e-05
0.2588	6.48e-05	0.000168
0.2598	5.53e-05	0.000188
0.2608	4.25e-06	4.25e-06
0.2618	2.03e-05	-5e-06
0.2628	3.25e-05	3.13e-05
0.2638	5.55e-05	0.000172
0.2648	5.75e-05	0.000188
0.2658	4.25e-06	4.25e-06
0.2668	1.95e-05	4.25e-06
0.2678	1.35e-05	2.1e-05
0.2688	4.9e-05	0.000183
0.2698	5.45e-05	0.000195
0.2708	2e-06	6.5e-06
0.2718	5.25e-06	6.25e-06
0.2728	3.13e-05	3.78e-05
0.2738	6.23e-05	0.000182
0.2748	5.45e-05	0.00019
0.2758	-2.75e-06	-9.75e-06
0.2768	7.75e-06	-2.75e-06
0.2778	7e-06	2.1e-05
0.2788	7.13e-05	0.000171
0.2798	5.45e-05	0.000188
0.2808	5e-07	4.25e-06
0.2818	6.75e-06	-7.5e-07
0.2828	1.25e-05	2.05e-05
0.2838	5.83e-05	0.000159
0.2848	5.85e-05	0.00018
0.2858	1.48e-05	1.65e-05
0.2868	4.25e-06	-1.25e-05
0.2878	2.93e-05	2.1e-05
0.2888	5.85e-05	0.000164
0.2898	6.48e-05	0.000179
0.2908	4.25e-06	2.1e-05
0.2918	4.25e-06	9e-06
0.2928	7.25e-06	1.18e-05
0.2938	8.45e-05	0.000168
0.2948	6.38e-05	0.000172
0.2958	1.58e-05	4.25e-06
0.2968	1.25e-05	4.25e-06
0.2978	1.4e-05	9.75e-06
0.2988	7.13e-05	0.000172
0.2998	5.15e-05	0.000199
0.3008	7.5e-06	4.25e-06
0.3018	1.15e-05	2e-06
0.3028	1.9e-05	2.3e-05
0.3038	6.8e-05	0.000172
0.3048	5.45e-05	0.000167
0.3058	-5e-06	1.93e-05
0.3068	-2.75e-06	4.25e-06
0.3078	2.45e-05	2.1e-05
0.3088	6.28e-05	0.000172
0.3098	4.85e-05	0.000188
0.3108	4.25e-06	4.25e-06
0.3118	4.25e-06	1.18e-05
0.3128	1.03e-05	2.78e-05
0.3138	5.48e-05	0.000172
0.3148	5.25e-05	0.000192
0.3158	8.25e-06	1.23e-05
0.3168	1.65e-05	4.25e-06
0.3178	4.25e-06	2.1e-05
0.3188	5.23e-05	0.000159
0.3198	6.28e-05	0.000172
0.3208	2.5e-07	4.25e-06
0.3218	4e-06	-1.2e-05
0.3228	2.33e-05	2.58e-05
0.3238	5.05e-05	0.000181
0.3248	5.78e-05	0.000175
0.3258	-1.15e-05	4.25e-06
0.3268	1.25e-06	1.58e-05
0.3278	9e-06	2.1e-05
0.3288	5.3e-05	0.000169
0.3298	6.28e-05	0.000172
0.3308	-4.25e-06	1.53e-05
0.3318	6e-06	1.45e-05
0.3328	1.38e-05	3.55e-05
0.3338	6.28e-05	0.000172
0.3348	4.6e-05	0.000188
0.3358	-1e-06	4.25e-06
0.3368	5e-06	1.93e-05
0.3378	3.08e-05	2.1e-05
0.3388	4.45e-05	0.000172
0.3398	3.75e-05	0.0002
0.3408	4.25e-06	4.25e-06
0.3418	1.63e-05	1.48e-05
0.3428	1.18e-05	2.1e-05
0.3438	4.1e-05	0.00016
0.3448	6.18e-05	0.000188
0.3458	-5e-07	-5.25e-06
0.3468	3.75e-06	5e-06
0.3478	2.1e-05	3.33e-05
0.3488	4.6e-05	0.000172
0.3498	5.45e-05	0.000176
0.3508	-8.5e-06	1.28e-05
0.3518	4.25e-06	4.25e-06
0.3528	1.3e-05	2.1e-05
0.3538	5.08e-05	0.000184
0.3548	5.05e-05	0.000179
0.3558	1e-06	1.75e-05
0.3568	-4.5e-06	2e-05
0.3578	1.25e-05	2.63e-05
0.3588	5.33e-05	0.000172
0.3598	5.45e-05	0.000186
0.3608	-2.75e-06	1.95e-05
0.3618	-6.75e-06	4.25e-06
0.3628	1.43e-05	2.1e-05
0.3638	5.45e-05	0.000186
0.3648	5.25e-05	0.000188
0.3658	-6.25e-06	-6.25e-06
0.3668	7.25e-06	4.25e-06
0.3678	1.93e-05	2.28e-05
0.3688	4.73e-05	0.000169
0.3698	3.08e-05	0.000182
0.3708	-1.25e-06	9.75e-06
0.3718	4.75e-06	1.98e-05
0.3728	1.95e-05	7.25e-06
0.3738	5.55e-05	0.00017
0.3748	4.28e-05	0.000193
0.3758	-4.75e-06	5e-06
0.3768	-1.08e-05	1.73e-05
0.3778	3.03e-05	3.78e-05
0.3788	6.28e-05	0.000172
0.3798	4.63e-05	0.000188
0.3808	2.25e-06	1.68e-05
0.3818	-8.25e-06	-1.25e-05
0.3828	6.25e-06	2.1e-05
0.3838	3.75e-05	0.000172
0.3848	5.2e-05	0.000184
0.3858	5e-06	4.25e-06
0.3868	6e-06	2.1e-05
0.3878	4.75e-06	5.25e-06
0.3888	5.75e-05	0.00016
0.3898	5.45e-05	0.000205
0.3908	-1.5e-06	4.25e-06
0.3918	-1.1e-05	4.25e-06
0.3928	6.75e-06	2.1e-05
0.3938	5.45e-05	0.000148
0.3948	4.5e-05	0.000174
0.3958	3.25e-06	2.25e-06
0.3968	-3e-06	4.25e-06
0.3978	1.8e-05	2.1e-05
0.3988	3.85e-05	0.000155
0.3998	3.05e-05	0.000172
0.4008	5.75e-06	2.4e-05
0.4018	1.5e-06	-1.25e-06
0.4028	2.03e-05	2.1e-05
0.4038	5.45e-05	0.000172
0.4048	4.25e-05	0.000188
0.4058	1.75e-06	4.25e-06
0.4068	-4.25e-06	4.25e-06
0.4078	1.08e-05	3.78e-05
0.4088	4.65e-05	0.000171
0.4098	5.68e-05	0.000188
0.4108	-4e-06	2.1e-05
0.4118	1.05e-05	2.1e-05
0.4128	1.68e-05	1.25e-05
0.4138	6.73e-05	0.000168
0.4148	4.6e-05	0.000188
0.4158	1.25e-05	4.25e-06
0.4168	-4.75e-06	-2.03e-05
0.4178	6e-06	2.45e-05
0.4188	4.6e-05	0.000157
0.4198	4.6e-05	0.0002
0.4208	-4.25e-06	4.25e-06
0.4218	2.75e-06	4.25e-06
0.4228	1.33e-05	2.1e-05
0.4238	5.45e-05	0.000172
0.4248	5.1e-05	0.000195
0.4258	4.25e-06	4.25e-06
0.4268	1.25e-06	-1.05e-05
0.4278	1.48e-05	3.15e-05
0.4288	4.93e-05	0.000166
0.4298	5.45e-05	0.00019
0.4308	-7.5e-06	1.75e-06
0.4318	7.5e-07	-5.75e-06
0.4328	1.28e-05	2.1e-05
0.4338	4.6e-05	0.000173
0.4348	4.9e-05	0.000185
0.4358	9e-06	6.25e-06
0.4368	1e-05	4.25e-06
0.4378	1.23e-05	2.1e-05
0.4388	3.95e-05	0.000145
0.4398	3.78e-05	0.000188
0.4408	5e-07	1.65e-05
0.4418	4e-06	2.08e-05
0.4428	6.25e-06	2.1e-05
0.4438	5.03e-05	0.000163
0.4448	2.93e-05	0.000188
0.4458	-4.25e-06	2.08e-05
0.4468	-2.75e-06	4.25e-06
0.4478	1.7e-05	2.1e-05
0.4488	2.63e-05	0.000158
0.4498	3.78e-05	0.000188
0.4508	-1.5e-06	2.1e-05
0.4518	5e-07	4.25e-06
0.4528	1.13e-05	1.8e-05
0.4538	4.55e-05	0.000172
0.4548	2.13e-05	0.000177
0.4558	1e-06	4.25e-06
0.4568	-4.25e-06	1.63e-05
0.4578	-2.25e-06	2.1e-05
0.4588	4.3e-05	0.000155
0.4598	3.55e-05	0.000172
0.4608	2.25e-06	6e-06
0.4618	-4.25e-06	6.75e-06
0.4628	2.1e-05	2.1e-05
0.4638	4.08e-05	0.000166
0.4648	3.7e-05	0.000188
0.4658	-4.25e-06	-6.5e-06
0.4668	-5e-07	4.25e-06
0.4678	-1.5e-06	2.6e-05
0.4688	5.45e-05	0.000155
0.4698	3.95e-05	0.000188
0.4708	-2.5e-07	4.25e-06
0.4718	2e-06	4.25e-06
0.4728	4.25e-06	4.75e-06
0.4738	3.98e-05	0.000176
0.4748	4.6e-05	0.00018
0.4758	-8.25e-06	8.25e-06
0.4768	-1.23e-05	-1.23e-05
0.4778	1.25e-05	8.75e-06
0.4788	4.23e-05	0.000164
0.4798	4.25e-05	0.000192
0.4808	4.25e-06	4.25e-06
0.4818	1e-06	4.25e-06
0.4828	1.73e-05	4.25e-06
0.4838	4.6e-05	0.000144
0.4848	3.13e-05	0.00019
0.4858	1.55e-05	-6.75e-06
0.4868	-4.25e-06	7.5e-06
0.4878	1.98e-05	1.85e-05
0.4888	5.25e-05	0.000174
0.4898	3.55e-05	0.000188
0.4908	1.25e-06	4.25e-06
0.4918	3.25e-06	4.25e-06
0.4928	-3e-06	2.1e-05
0.4938	4.28e-05	0.000162
0.4948	2.68e-05	0.000188
0.4958	-4.25e-06	1.95e-05
0.4968	4.25e-06	4.25e-06
0.4978	-5e-07	1.88e-05
0.4988	5.18e-05	0.000155
0.4998	3.03e-05	0.000188
0.5008	7.5e-07	4.25e-06
0.5018	-1.2e-05	-4.75e-06
0.5028	1.63e-05	3.3e-05
0.5038	3.78e-05	0.000172
0.5048	3.98e-05	0.000188
0.5058	0	1.28e-05
0.5068	2.25e-06	4.25e-06
0.5078	-4.25e-06	2.1e-05
0.5088	2.93e-05	0.000167
0.5098	2.6e-05	0.000188
0.5108	-1.08e-05	7.75e-06
0.5118	3.5e-06	2.1e-05
0.5128	-6.75e-06	3.78e-05
0.5138	3.3e-05	0.000157
0.5148	3.08e-05	0.000164
0.5158	-4.25e-06	2.1e-05
0.5168	1.5e-06	-1.5e-06
0.5178	7.5e-06	3.1e-05
0.5188	4.35e-05	0.000169
0.5198	3.68e-05	0.000187
0.5208	-9.5e-06	4.25e-06
0.5218	9.5e-06	1.05e-05
0.5228	2e-05	2.1e-05
0.5238	5.33e-05	0.000186
0.5248	3.28e-05	0.000188
0.5258	-1.5e-06	1.53e-05
0.5268	-2.75e-06	-1.1e-05
0.5278	1.25e-05	2.1e-05
0.5288	2.93e-05	0.000172
0.5298	1.78e-05	0.000183
0.5308	-4.25e-06	3.6e-05
0.5318	-7.25e-06	-5.5e-06
0.5328	4.25e-06	1.2e-05
0.5338	2.93e-05	0.000167
0.5348	2.98e-05	0.000205
0.5358	2.5e-07	4.25e-06
0.5368	2.5e-07	-4e-06
0.5378	2.13e-05	3.78e-05
0.5388	4.6e-05	0.000172
0.5398	2.93e-05	0.000188
0.5408	8.75e-06	4.25e-06
0.5418	7.75e-06	2.1e-05
0.5428	4.25e-06	5e-06
0.5438	5.78e-05	0.000177
0.5448	3.78e-05	0.000188
0.5458	2.75e-06	4.25e-06
0.5468	-4.25e-06	1.98e-05
0.5478	1.25e-05	2.65e-05
0.5488	5.1e-05	0.000169
0.5498	3.78e-05	0.000191
0.5508	-3.25e-06	2.28e-05
0.5518	-3.25e-06	-6.25e-06
0.5528	2.1e-05	2.1e-05
0.5538	4.5e-05	0.000185
0.5548	2.1e-05	0.000186
0.5558	6e-06	2.43e-05
0.5568	-4.25e-06	2.1e-05
0.5578	5e-06	2.25e-05
0.5588	3.38e-05	0.000155
0.5598	4.25e-05	0.000191
0.5608	3.75e-06	-1e-06
0.5618	-4.25e-06	2.1e-05
0.5628	1.1e-05	7.75e-06
0.5638	5.05e-05	0.000172
0.5648	2.1e-05	0.000184
0.5658	-4e-06	4.5e-06
0.5668	-1.05e-05	1.7e-05
0.5678	1.25e-05	2.93e-05
0.5688	2.5e-05	0.000168
0.5698	2.93e-05	0.000172
0.5708	-5.75e-06	8.75e-06
0.5718	-1.25e-05	-4.5e-06
0.5728	-2.25e-06	2.1e-05
0.5738	5.75e-06	0.000172
0.5748	3.53e-05	0.000177
0.5758	3.25e-06	1.35e-05
0.5768	-2.5e-06	1.25e-06
0.5778	1.33e-05	3.78e-05
0.5788	3.78e-05	0.000172
0.5798	1.95e-05	0.000195
0.5808	-6.75e-06	4.25e-06
0.5818	4.25e-06	1.93e-05
0.5828	1.58e-05	3.15e-05
0.5838	3.78e-05	0.000172
0.5848	3.88e-05	0.000188
0.5858	1.03e-05	-1.03e-05
0.5868	1.43e-05	-5.75e-06
0.5878	1.25e-06	3.2e-05
0.5888	2.93e-05	0.000155
0.5898	3.08e-05	0.000199
0.5908	1.85e-05	2.1e-05
0.5918	-6.75e-06	9.5e-06
0.5928	5.75e-06	3.68e-05
0.5938	2.93e-05	0.000172
0.5948	3.38e-05	0.000196
0.5958	2e-06	4.25e-06
0.5968	1.25e-05	4.25e-06
0.5978	6.25e-06	2.1e-05
0.5988	3.78e-05	0.000163
0.5998	2.73e-05	0.000201
0.6008	1.25e-05	2.08e-05
0.6018	-1.03e-05	4.25e-06
0.6028	8.25e-06	1.3e-05
0.6038	2.93e-05	0.000168
0.6048	2.93e-05	0.000205
0.6058	-7.5e-06	9.25e-06
0.6068	4.25e-06	4.25e-06
0.6078	1.63e-05	2.1e-05
0.6088	3.78e-05	0.000172
0.6098	3.2e-05	0.0002
0.6108	4.25e-06	4.25e-06
0.6118	-2.75e-06	4.25e-06
0.6128	2.1e-05	2.28e-05
0.6138	2.7e-05	0.000166
0.6148	3.45e-05	0.000178
0.6158	-4.25e-06	6.25e-06
0.6168	-1.75e-05	1.88e-05
0.6178	2.5e-06	2.1e-05
0.6188	4.03e-05	0.000166
0.6198	3e-05	0.000204
0.6208	-9.75e-06	1.83e-05
0.6218	9e-06	1.38e-05
0.6228	7.25e-06	3.78e-05
0.6238	4.55e-05	0.000187
0.6248	4.28e-05	0.000188
0.6258	-1e-06	4.25e-06
0.6268	-3e-06	1.63e-05
0.6278	2.1e-05	2.15e-05
0.6288	4.85e-05	0.000172
0.6298	2.93e-05	0.000188
0.6308	-1.25e-05	4.25e-06
0.6318	-4e-06	2.08e-05
0.6328	6.5e-06	1.65e-05
0.6338	2.98e-05	0.000172
0.6348	2.58e-05	0.000202
0.6358	-3.75e-06	4.25e-06
0.6368	3.25e-06	2.1e-05
0.6378	1.83e-05	2.28e-05
0.6388	5.13e-05	0.000169
0.6398	1.45e-05	0.000173
0.6408	-1.5e-06	-7e-06
0.6418	9.25e-06	4.25e-06
0.6428	1.13e-05	2.1e-05
0.6438	3.78e-05	0.000172
0.6448	3.23e-05	0.000178
0.6458	-1e-06	8.25e-06
0.6468	-1.05e-05	2.25e-06
0.6478	4.25e-06	3.55e-05
0.6488	2.43e-05	0.000172
0.6498	3.78e-05	0.000194
0.6508	-3.25e-06	2.1e-05
0.6518	-8.25e-06	4.25e-06
0.6528	7.75e-06	3.78e-05
0.6538	3.25e-05	0.000172
0.6548	1.45e-05	0.000188
0.6558	-7.5e-07	4.25e-06
0.6568	8.75e-06	-4.75e-06
0.6578	1.63e-05	2.58e-05
0.6588	3.78e-05	0.000155
0.6598	2.75e-05	0.000188
0.6608	8.5e-06	1.28e-05
0.6618	1.68e-05	-8.25e-06
0.6628	4.25e-06	2.1e-05
0.6638	3.38e-05	0.000159
0.6648	1.7e-05	0.00018
0.6658	-6e-06	4.25e-06
0.6668	4.5e-06	2.1e-05
0.6678	2.45e-05	1.6e-05
0.6688	3.3e-05	0.000164
0.6698	3.6e-05	0.000188
0.6708	-3.5e-06	2.1e-05
0.6718	-4e-06	4.25e-06
0.6728	4.25e-06	2.8e-05
0.6738	2.23e-05	0.000169
0.6748	2.93e-05	0.000173
0.6758	3.5e-06	1.5e-05
0.6768	1e-06	1.08e-05
0.6778	5.25e-06	3.55e-05
0.6788	3.05e-05	0.000191
0.6798	2.43e-05	0.000188
0.6808	-4.25e-06	2.6e-05
0.6818	-1.25e-05	2.75e-06
0.6828	7e-06	1.83e-05
0.6838	2.68e-05	0.000188
0.6848	2.93e-05	0.000188
0.6858	-1.15e-05	1.9e-05
0.6868	4.25e-06	1e-06
0.6878	1.25e-06	3.78e-05
0.6888	2.93e-05	0.000167
0.6898	4.58e-05	0.000188
0.6908	-1.25e-05	1.73e-05
0.6918	-4.25e-06	4.25e-06
0.6928	1.25e-05	2.93e-05
0.6938	2.1e-05	0.000172
0.6948	3.33e-05	0.000188
0.6958	2.5e-07	4.25e-06
0.6968	6e-06	8e-06
0.6978	1.23e-05	6e-06
0.6988	3.28e-05	0.00016
0.6998	2.48e-05	0.000188
0.7008	-4.25e-06	4.25e-06
0.7018	-3.5e-06	2.1e-05
0.7028	-4.25e-06	2.1e-05
0.7038	2.93e-05	0.000162
0.7048	4.08e-05	0.000188
0.7058	-4.25e-06	6e-06
0.7068	-1.75e-06	1.5e-05
0.7078	3.5e-06	2.1e-05
0.7088	1.48e-05	0.000155
0.7098	2.33e-05	0.000188
0.7108	7.5e-06	-6e-06
0.7118	4.25e-06	-1.75e-06
0.7128	1.1e-05	7.5e-06
0.7138	1.4e-05	0.000158
0.7148	1.98e-05	0.000181
0.7158	-3.75e-06	2.1e-05
0.7168	-1.2e-05	-1.25e-05
0.7178	-2.5e-06	2.43e-05
0.7188	2.03e-05	0.000163
0.7198	2.7e-05	0.000196
0.7208	-3.75e-06	2e-05
0.7218	-1.05e-05	-8.75e-06
0.7228	2.5e-07	2.9e-05
0.7238	2.1e-05	0.000167
0.7248	4.25e-06	0.000205
0.7258	-6e-06	-3.75e-06
0.7268	-4.5e-06	2.1e-05
0.7278	4.25e-06	2.1e-05
0.7288	3.65e-05	0.000188
0.7298	2e-05	0.000195

## Sheet: Figure 2d
Time	Current	Current	Current	Current	Current	Current	Current	Current	Current	Current
	Pulse train 1	Pulse train 2	Pulse train 3	Pulse train 4	Pulse train 5	Pulse train 6	Pulse train 7	Pulse train 8	Pulse train 9	Pulse train 10
0	-7e-09	2.64e-07	-2.775e-07	0.000192625	1.6225e-05	-8.375e-06	-2.775e-07	-2.775e-07	-7e-09	-8.105e-06
0.0005	-7e-09	8.365e-06	-7e-09	0.000194625	-6.485e-06	-6.485e-06	-7e-09	-1.895e-06	-7e-09	-1.895e-06
0.001	-7e-09	-7e-09	2.67e-07	0.000192625	-7e-09	-4.055e-06	-7e-09	-2.8e-07	-7e-09	4.315e-06
0.0015	-7e-09	2.155e-06	-7e-09	0.000192625	-7e-09	-7e-09	-7e-09	-6.215e-06	-7e-09	-7e-09
0.002	-7e-09	-8.375e-06	-7e-09	0.000200625	-9e-09	8.355e-06	-9e-09	-8.365e-06	-7e-09	-7e-09
0.0025	2.145e-06	4.045e-06	-2.165e-06	0.000192625	-8.375e-06	-2.165e-06	-7e-09	-7e-09	-6.215e-06	-7e-09
0.003	4.045e-06	-7e-09	-4.325e-06	0.000196625	4.045e-06	-4.055e-06	-7e-09	4.305e-06	-4.055e-06	-7e-09
0.0035	-6.485e-06	-1.905e-06	-7e-09	0.000185625	-7e-09	-7e-09	-8.375e-06	-7e-09	1.885e-06	6.465e-06
0.004	-8.115e-06	-7e-09	8.095e-06	0.000192625	-8.115e-06	-7e-09	-7e-09	-7e-09	8.095e-06	2.59e-07
0.0045	-7e-09	3.515e-06	-2.435e-06	0.000192625	-2.435e-06	5.935e-06	-7e-09	-7e-09	-7e-09	-7e-09
0.005	3.775e-06	-7e-09	-7e-09	0.000188625	-3.795e-06	-7e-09	-7e-09	-3.795e-06	3.775e-06	-7e-09
0.0055	-6.745e-06	-7e-09	-7e-09	0.000192625	-1.635e-06	-7e-09	-1.635e-06	-1.635e-06	-7e-09	-7e-09
0.006	-7.845e-06	-7e-09	7.825e-06	0.000192625	-5.4e-07	-7.305e-06	-7e-09	-7e-09	7.825e-06	-7e-09
0.0065	-2.695e-06	5.665e-06	-7e-09	0.000192625	5.665e-06	-5.685e-06	-2.695e-06	-5.685e-06	-7e-09	-7e-09
0.007	-7e-09	-3.525e-06	3.515e-06	0.000188625	-8.375e-06	8.365e-06	-7e-09	-7e-09	-7e-09	4.845e-06
0.0075	-7e-09	-7.015e-06	1.355e-06	0.000185625	-7e-09	-7e-09	-1.365e-06	-7.015e-06	-7e-09	7.005e-06
0.008	-7e-09	-7e-09	-7e-09	0.000183625	-7e-09	7.95e-07	-8.08e-07	-8.08e-07	-7e-09	-7e-09
0.0085	-7e-09	-7e-09	-7e-09	0.000178625	-7e-09	-7e-09	-7e-09	-7e-09	-2.965e-06	-7e-09
0.009	-7e-09	-3.255e-06	1.865e-06	0.000175625	-7e-09	-7e-09	-7e-09	-7e-09	-7e-09	5.115e-06
0.0095	-7.285e-06	-7e-09	-7e-09	0.000176625	7.275e-06	-7e-09	9.455e-06	-7.285e-06	1.085e-06	-7e-09
0.01	-7e-09	-7e-09	-7.305e-06	0.000167625	7.295e-06	-7e-09	-7e-09	1.065e-06	1.065e-06	7.295e-06
0.0105	-7e-09	1.905e-06	3.225e-06	0.000167625	-5.145e-06	3.225e-06	-7e-09	-3.235e-06	-5.145e-06	-1.925e-06
0.011	-7e-09	-7e-09	-5.395e-06	0.000161625	2.395e-06	-7e-09	-2.985e-06	-2.415e-06	-5.395e-06	-2.415e-06
0.0115	-7.555e-06	-7e-09	-8.3e-07	0.000151625	-8.3e-07	-7e-09	-7e-09	-8.3e-07	-7e-09	-8.375e-06
0.012	8.365e-06	-1.343e-06	-7.035e-06	0.000150625	-1.343e-06	-8.375e-06	-7e-09	-7e-09	-1.343e-06	-7e-09
0.0125	-7e-09	-7e-09	4.865e-06	0.000145625	8.365e-06	-7e-09	-7e-09	3.485e-06	-3.505e-06	1.375e-06
0.013	8.365e-06	-7e-09	-7e-09	0.000136625	-7e-09	-2.725e-06	-5.665e-06	-5.665e-06	2.705e-06	-5.665e-06
0.0135	8.365e-06	-7e-09	-7e-09	0.000142625	-7.825e-06	-7e-09	-7.265e-06	-7.825e-06	-7e-09	5.48e-07
0.014	8.365e-06	-7e-09	-7e-09	0.000125625	-7e-09	-7e-09	-6.775e-06	-6.775e-06	-8.375e-06	-7e-09
0.0145	1.2925e-05	-7e-09	-7e-09	0.000125625	-8.375e-06	4.595e-06	8.35e-07	-7e-09	3.755e-06	-7e-09
0.015	1.6725e-05	2.435e-06	-7e-09	0.000119625	-7e-09	-7e-09	-8.375e-06	-7e-09	-7e-09	-7e-09
0.0155	2.5425e-05	-7e-09	-7e-09	0.000116625	-2.94e-07	-7e-09	-7e-09	-7e-09	2.81e-07	8.075e-06
0.016	2.5125e-05	-7e-09	-6.505e-06	0.000108625	-7e-09	6.485e-06	-7e-09	-7e-09	6.485e-06	-7e-09
0.0165	2.9425e-05	-3.135e-07	8.365e-06	0.000100625	-7e-09	-7e-09	-7e-09	-7e-09	8.365e-06	-4.345e-06
0.017	4.1825e-05	-2.185e-06	6.185e-06	9.4225e-05	-7e-09	-7e-09	2.175e-06	-7e-09	1.4525e-05	-7e-09
0.0175	4.1825e-05	-7e-09	-7e-09	8.3725e-05	-8.315e-06	-8.375e-06	1.3e-08	-8.355e-06	1.6725e-05	-2.6e-08
0.018	4.8025e-05	-7e-09	6.225e-06	8.1525e-05	-7e-09	2.135e-06	-7e-09	-7e-09	1.0525e-05	2.135e-06
0.0185	5.4525e-05	-4.075e-06	-7e-09	7.1025e-05	-7e-09	-8.375e-06	4.295e-06	4.065e-06	1.6725e-05	-7e-09
0.019	6.6925e-05	-7e-09	-7e-09	6.0525e-05	-4.555e-06	6.455e-06	-7e-09	-7e-09	1.4825e-05	-8.375e-06
0.0195	6.6725e-05	7.865e-06	-7e-09	5.8325e-05	-7e-09	-7e-09	7.865e-06	2.42e-07	2.4825e-05	-7e-09
0.02	7.7725e-05	5.955e-06	-5.965e-06	4.7825e-05	5.955e-06	-2.415e-06	-7e-09	5.955e-06	2.7525e-05	-5.965e-06
0.0205	8.3725e-05	-3.805e-06	-7e-09	4.1825e-05	3.795e-06	-4.575e-06	3.795e-06	-7e-09	3.3425e-05	-8.375e-06
0.021	0.000100625	-7e-09	-7e-09	3.3425e-05	8.365e-06	-6.735e-06	-7e-09	6.715e-06	3.3425e-05	-1.645e-06
0.0215	0.000100625	-7e-09	-7e-09	3.3425e-05	8.365e-06	-7e-09	-7.855e-06	7.845e-06	4.9125e-05	-7e-09
0.022	0.000108625	-7e-09	5.685e-06	3.0825e-05	5.685e-06	-8.375e-06	-7e-09	2.665e-06	4.4525e-05	2.665e-06
0.0225	0.000120625	-7e-09	8.365e-06	2.5125e-05	3.525e-06	-7e-09	4.825e-06	-7e-09	5.0225e-05	-7e-09
0.023	0.000125625	-7.005e-06	-7e-09	8.365e-06	8.365e-06	-7e-09	-1.385e-06	1.5325e-05	5.8525e-05	1.365e-06
0.0235	0.000133625	-7.595e-06	7.575e-06	2.3525e-05	9.145e-06	-7.91e-07	-7e-09	9.145e-06	6.7725e-05	-7e-09
0.024	0.000139625	-7e-09	-7e-09	8.365e-06	2.5125e-05	-7e-09	-7e-09	8.365e-06	7.5325e-05	-7e-09
0.0245	0.000150625	-7e-09	-7e-09	1.3425e-05	1.6725e-05	3.255e-06	-7e-09	1.3425e-05	8.0425e-05	-7e-09
0.025	0.000158625	-7e-09	-7.265e-06	8.365e-06	2.6225e-05	-7e-09	-1.114e-06	8.365e-06	9.0925e-05	7.255e-06
0.0255	0.000166625	-7e-09	8.365e-06	7.305e-06	3.4525e-05	-7e-09	6.255e-06	1.6725e-05	9.2025e-05	-7e-09
0.026	0.000167625	-3.215e-06	-7e-09	-7e-09	3.8625e-05	-7e-09	3.205e-06	1.6725e-05	0.000100625	-7e-09
0.0265	0.000161625	-8.375e-06	2.995e-06	-7e-09	5.0225e-05	-3.005e-06	-3.005e-06	3.3425e-05	0.000108625	-3.005e-06
0.027	0.000182625	8.35e-07	8.365e-06	7.525e-06	5.0225e-05	-7e-09	8.35e-07	2.5925e-05	0.000117625	8.35e-07
0.0275	0.000183625	7.045e-06	-5.735e-06	7.045e-06	5.0225e-05	-7e-09	-7e-09	3.4825e-05	0.000118625	-7.055e-06
0.028	0.000195625	-7e-09	-7e-09	-7e-09	6.3425e-05	-7e-09	8.365e-06	3.8325e-05	0.000125625	3.475e-06
0.0285	0.000186625	-2.915e-06	-2.735e-06	-7e-09	6.6925e-05	-2.735e-06	-7e-09	5.0225e-05	0.000133625	-7e-09
0.029	0.000192625	-7e-09	-7e-09	-7.805e-06	8.3125e-05	5.65e-07	-7.805e-06	5.1325e-05	0.000142625	-7e-09
0.0295	0.000199625	-7e-09	6.775e-06	-7e-09	9.2025e-05	-7e-09	-7e-09	6.6925e-05	0.000150625	6.775e-06
0.03	0.000200625	3.735e-06	-4.625e-06	3.735e-06	9.6625e-05	-7e-09	-7e-09	6.6925e-05	0.000154625	-7e-09
0.0305	0.000198625	-2.465e-06	-7e-09	-5.915e-06	0.000106625	-7e-09	-7e-09	7.5325e-05	0.000156625	2.455e-06
0.031	0.000200625	-7e-09	-8.075e-06	-7e-09	0.000108625	-7e-09	-7e-09	7.5625e-05	0.000166625	-3.105e-07
0.0315	0.000200625	-7e-09	8.365e-06	-1.865e-06	0.000117625	-7e-09	-7e-09	9.2025e-05	0.000165625	6.505e-06
0.032	0.000204625	-7e-09	-7e-09	-4.025e-06	0.000117625	-7e-09	-7e-09	9.6425e-05	0.000171625	-8.375e-06
0.0325	0.000200625	-7e-09	-2.205e-06	-7e-09	0.000131625	-7e-09	-7e-09	0.000100625	0.000173625	-7e-09
0.033	0.000209625	-7e-09	-7e-09	-7e-09	0.000150625	3e-08	3e-08	0.000108625	0.000175625	3e-08
0.0335	0.000200625	2.115e-06	-2.125e-06	-7e-09	0.000142625	-4.125e-06	6.235e-06	0.000110625	0.000175625	-2.125e-06
0.034	0.000200625	-7e-09	-7e-09	-8.375e-06	0.000150625	-7e-09	4.275e-06	0.000121625	0.000175625	-4.285e-06
0.0345	0.000207625	-7e-09	6.435e-06	-7e-09	0.000163625	-1.935e-06	-7e-09	0.000125625	0.000183625	-1.935e-06
0.035	0.000200625	-7e-09	2.25e-07	-2.38e-07	0.000158625	-7e-09	-7e-09	0.000133625	0.000192625	-7e-09
0.0355	0.000200625	-7e-09	-7e-09	2.385e-06	0.000173625	-7e-09	-2.395e-06	0.000148625	0.000183625	4.775e-06
0.036	0.000192625	-7e-09	-3.825e-06	-7e-09	0.000167625	-7e-09	7.25e-07	0.000150625	0.000188625	4.545e-06
0.0365	0.000193625	-6.715e-06	-6.715e-06	-6.715e-06	0.000175625	8.365e-06	-6.715e-06	0.000150625	0.000190625	-5.055e-06
0.037	0.000192625	4.93e-07	-7e-09	-5.07e-07	0.000175625	7.865e-06	-7e-09	0.000150625	0.000192625	4.93e-07
0.0375	0.000198625	-7e-09	5.705e-06	-7e-09	0.000181625	8.365e-06	-7e-09	0.000164625	0.000192625	-7e-09
0.038	0.000187625	-7e-09	3.545e-06	-7e-09	0.000183625	8.365e-06	3.545e-06	0.000158625	0.000192625	-7e-09
0.0385	0.000192625	-7e-09	-7e-09	-8.375e-06	0.000183625	8.365e-06	-1.395e-06	0.000167625	0.000199625	-7e-09
0.039	0.000191625	7.595e-06	7.65e-07	-7.605e-06	0.000191625	1.525e-06	-7e-09	0.000159625	0.000183625	7.595e-06
0.0395	0.000178625	-7e-09	2.915e-06	-7e-09	0.000189625	1.3825e-05	-5.445e-06	0.000172625	0.000192625	-7e-09
0.04	0.000183625	-7e-09	3.275e-06	-7e-09	0.000189625	1.6725e-05	5.075e-06	0.000175625	0.000180625	-7e-09
0.0405	0.000183625	-7e-09	8.365e-06	6.115e-06	0.000192625	1.6725e-05	-8.375e-06	0.000176625	0.000183625	-7e-09
0.041	0.000175625	7.325e-06	8.365e-06	-6.305e-06	0.000199625	2.6125e-05	-7e-09	0.000175625	0.000176625	7.325e-06
0.0415	0.000167625	-5.185e-06	6.385e-06	-7e-09	0.000192625	3.0225e-05	8.365e-06	0.000180625	0.000178625	5.165e-06
0.042	0.000172625	3.005e-06	1.6725e-05	3.005e-06	0.000189625	3.6525e-05	-7e-09	0.000186625	0.000170625	3.005e-06
0.0425	0.000167625	-7e-09	1.6725e-05	-8.375e-06	0.000193625	3.5225e-05	-7.515e-06	0.000183625	0.000182625	8.45e-07
0.043	0.000158625	-7e-09	2.3825e-05	-7e-09	0.000192625	4.3125e-05	-7e-09	0.000185625	0.000175625	1.5425e-05
0.0435	0.000153625	-7e-09	2.5125e-05	-7e-09	0.000188625	5.8525e-05	-7e-09	0.000187625	0.000175625	1.3225e-05
0.044	0.000150625	2.745e-06	3.3425e-05	-7e-09	0.000192625	6.4225e-05	2.745e-06	0.000175625	0.000169625	8.365e-06
0.0445	0.000157625	-5.95e-07	3.4025e-05	-7e-09	0.000192625	7.4725e-05	-7e-09	0.000184625	0.000167625	8.955e-06
0.045	0.000142625	-6.805e-06	4.0225e-05	6.795e-06	0.000192625	6.8525e-05	-1.575e-06	0.000185625	0.000162625	1.6725e-05
0.0455	0.000133625	-7e-09	5.1125e-05	-7e-09	0.000187625	7.9025e-05	-7e-09	0.000175625	0.000167625	2.8825e-05
0.046	0.000131625	-7e-09	5.0225e-05	-2.485e-06	0.000186625	9.2025e-05	-7e-09	0.000181625	0.000158625	3.1025e-05
0.0465	0.000125625	3.14e-07	5.8225e-05	8.045e-06	0.000184625	9.9625e-05	-7e-09	0.000175625	0.000158625	2.5125e-05
0.047	0.000115625	-7e-09	6.6925e-05	6.525e-06	0.000177625	0.000108625	-1.845e-06	0.000175625	0.000143625	4.1825e-05
0.0475	0.000113625	-8.375e-06	7.5325e-05	-7e-09	0.000179625	0.000113625	-7e-09	0.000179625	0.000146625	5.4525e-05
0.048	0.000106625	-2.215e-06	7.5325e-05	-3.955e-06	0.000175625	0.000117625	-7e-09	0.000181625	0.000142625	6.4725e-05
0.0485	9.2125e-05	-8.325e-06	9.2025e-05	4.6e-08	0.000175625	0.000125625	4.6e-08	0.000183625	0.000133625	5.8525e-05
0.049	8.3725e-05	-7e-09	9.8325e-05	-2.115e-06	0.000175625	0.000129625	6.255e-06	0.000175625	0.000133625	7.5325e-05
0.0495	7.9525e-05	-7e-09	0.000108625	4.095e-06	0.000171625	0.000137625	4.255e-06	0.000171625	0.000129625	8.3725e-05
0.05	7.3325e-05	-7e-09	0.000102625	-6.435e-06	0.000167625	0.000133625	-7e-09	0.000177625	0.000117625	9.0125e-05
0.0505	6.6725e-05	-7.945e-06	0.000117625	-7e-09	0.000158625	0.000158625	8.365e-06	0.000159625	0.000108625	0.000100625
0.051	5.6225e-05	5.985e-06	0.000131625	-7e-09	0.000164625	0.000164625	1.0725e-05	0.000167625	0.000112625	0.000108625
0.0515	4.1825e-05	-7e-09	0.000133625	-7e-09	0.000150625	0.000158625	1.6725e-05	0.000158625	0.000100625	0.000117625
0.052	4.1825e-05	6.685e-06	0.000142625	-7e-09	0.000148625	0.000165625	8.365e-06	0.000150625	9.2025e-05	0.000125625
0.0525	4.1325e-05	-7e-09	0.000150625	-7e-09	0.000134625	0.000167625	8.845e-06	0.000158625	9.1525e-05	0.000133625
0.053	3.3425e-05	-2.645e-06	0.000150625	-7e-09	0.000142625	0.000175625	1.6725e-05	0.000147625	7.7925e-05	0.000147625
0.0535	2.5125e-05	-3.575e-06	0.000158625	-7e-09	0.000130625	0.000175625	2.5125e-05	0.000150625	7.1725e-05	0.000146625
0.054	2.2325e-05	-7e-09	0.000165625	-1.415e-06	0.000119625	0.000183625	2.5125e-05	0.000135625	6.6925e-05	0.000157625
0.0545	1.6725e-05	7.615e-06	0.000174625	7.45e-07	0.000124625	0.000176625	3.3425e-05	0.000133625	5.7825e-05	0.000159625
0.055	1.3825e-05	-7e-09	0.000167625	-7e-09	0.000122625	0.000181625	3.8925e-05	0.000125625	5.0225e-05	0.000172625
0.0555	1.1625e-05	-7e-09	0.000178625	-5.075e-06	0.000111625	0.000187625	4.3625e-05	0.000133625	4.6925e-05	0.000175625
0.056	7.225e-06	-7e-09	0.000175625	-7.235e-06	0.000102625	0.000183625	5.0225e-05	0.000123625	4.1825e-05	0.000182625
0.0565	7.345e-06	7.345e-06	0.000183625	-8.375e-06	9.1025e-05	0.000184625	5.1225e-05	0.000109625	3.3425e-05	0.000184625
0.057	-7e-09	8.365e-06	0.000187625	3.175e-06	7.8525e-05	0.000189625	6.6925e-05	0.000103625	2.8325e-05	0.000197625
0.0575	-7e-09	1.3725e-05	0.000192625	-7e-09	8.6025e-05	0.000192625	6.9925e-05	0.000100625	2.5125e-05	0.000187625
0.058	-7e-09	1.5825e-05	0.000193625	6.615e-06	7.5325e-05	0.000184625	7.5325e-05	9.2025e-05	1.6725e-05	0.000192625
0.0585	7.075e-06	2.3825e-05	0.000193625	7.075e-06	6.6925e-05	0.000192625	8.3725e-05	8.3725e-05	1.6725e-05	0.000199625
0.059	-7e-09	1.3325e-05	0.000200625	-4.935e-06	5.0225e-05	0.000188625	9.6925e-05	7.5325e-05	8.365e-06	0.000205625
0.0595	-7e-09	1.6725e-05	0.000200625	2.835e-06	5.5825e-05	0.000195625	9.4825e-05	6.9725e-05	8.365e-06	0.000206625
0.06	-7e-09	1.6725e-05	0.000201625	-7e-09	4.9025e-05	0.000200625	0.000100625	6.6925e-05	7.755e-06	0.000200625
0.0605	-7e-09	2.5125e-05	0.000205625	-6.825e-06	3.3425e-05	0.000190625	0.000117625	5.8525e-05	8.365e-06	0.000200625
0.061	-7e-09	3.3425e-05	0.000200625	-4.665e-06	3.3425e-05	0.000192625	0.000130625	5.4825e-05	9.305e-06	0.000209625
0.0615	-5.875e-06	3.3425e-05	0.000195625	-7e-09	3.3425e-05	0.000186625	0.000125625	4.1825e-05	2.485e-06	0.000200625
0.062	8.025e-06	4.1525e-05	0.000192625	-7.705e-06	1.7025e-05	0.000192625	0.000133625	3.3125e-05	-7e-09	0.000209625
0.0625	-7e-09	5.6725e-05	0.000194625	-7e-09	1.8525e-05	0.000192625	0.000140625	2.6925e-05	-7e-09	0.000202625
0.063	4.385e-06	6.2525e-05	0.000187625	-3.985e-06	1.2725e-05	0.000183625	0.000146625	3.3425e-05	4.385e-06	0.000200625
0.0635	-7e-09	7.3125e-05	0.000198625	-6.145e-06	1.0625e-05	0.000183625	0.000148625	2.2825e-05	-7e-09	0.000200625
0.064	-8.305e-06	7.5225e-05	0.000208625	-7e-09	6.3e-08	0.000175625	0.000150625	1.6725e-05	-7e-09	0.000217625
0.0645	-6.285e-06	7.7425e-05	0.000192625	-7e-09	2.085e-06	0.000175625	0.000165625	1.6725e-05	6.275e-06	0.000200625
0.065	4.115e-06	8.3725e-05	0.000188625	-4.125e-06	4.115e-06	0.000175625	0.000158625	1.2525e-05	-7e-09	0.000196625
0.0655	-7e-09	9.4025e-05	0.000185625	-7e-09	6.405e-06	0.000167625	0.000165625	6.405e-06	-1.965e-06	0.000194625
0.066	-7e-09	0.000100625	0.000183625	-2.05e-07	1.92e-07	0.000175625	0.000183625	8.555e-06	8.165e-06	0.000192625
0.0665	-7e-09	0.000114625	0.000186625	-7e-09	-7e-09	0.000167625	0.000181625	-7e-09	-6.015e-06	0.000194625
0.067	-7e-09	0.000117625	0.000179625	-7e-09	6.55e-07	0.000162625	0.000180625	4.505e-06	-7e-09	0.000205625
0.0675	-6.685e-06	0.000125625	0.000177625	-7e-09	-7e-09	0.000158625	0.000177625	8.365e-06	6.665e-06	0.000199625
0.068	7.425e-06	0.000133625	0.000176625	4.6e-07	-7e-09	0.000150625	0.000183625	7.895e-06	4.6e-07	0.000192625
0.0685	-7e-09	0.000144625	0.000167625	5.735e-06	-7e-09	0.000161625	0.000183625	-7e-09	-7e-09	0.000192625
0.069	-7e-09	0.000150625	0.000170625	-7e-09	-7e-09	0.000146625	0.000187625	-7e-09	-7e-09	0.000195625
0.0695	-1.435e-06	0.000157625	0.000165625	-7e-09	-8.375e-06	0.000142625	0.000192625	-6.955e-06	-7e-09	0.000185625
0.07	-7e-09	0.000166625	0.000158625	-7e-09	-7.645e-06	0.000125625	0.000192625	-7e-09	-7e-09	0.000184625
0.0705	-5.485e-06	0.000164625	0.000153625	-2.895e-06	-2.585e-06	0.000130625	0.000186625	2.885e-06	-2.895e-06	0.000189625
0.071	-7e-09	0.000167625	0.000155625	-7e-09	-5.055e-06	0.000125625	0.000192625	-7e-09	-7e-09	0.000178625
0.0715	-7e-09	0.000168625	0.000149625	-7e-09	7.205e-06	0.000124625	0.000193625	-7e-09	-6.065e-06	0.000182625
0.072	6.355e-06	0.000175625	0.000142625	-8.375e-06	7.355e-06	0.000109625	0.000184625	-7e-09	-7e-09	0.000183625
0.0725	-8.375e-06	0.000183625	0.000138625	3.155e-06	-3.165e-06	0.000103625	0.000183625	-3.165e-06	-5.215e-06	0.000175625
0.073	-7e-09	0.000189625	0.000133625	8.365e-06	-7e-09	0.000100625	0.000186625	-7e-09	-7e-09	0.000175625
0.0735	-7.485e-06	0.000184625	0.000133625	-7e-09	-7e-09	9.9525e-05	0.000199625	-7.485e-06	-7e-09	0.000159625
0.074	1.265e-06	0.000193625	0.000125625	-7.105e-06	-7e-09	8.3725e-05	0.000183625	-7.105e-06	-7e-09	0.000167625
0.0745	-3.435e-06	0.000192625	0.000112625	3.425e-06	1.505e-06	7.5325e-05	0.000192625	-4.945e-06	-7e-09	0.000163625
0.075	-8.375e-06	0.000197625	0.000108625	-7e-09	-7e-09	7.2525e-05	0.000181625	2.775e-06	-7e-09	0.000156625
0.0755	-7e-09	0.000208625	9.2625e-05	7.735e-06	-7e-09	5.9225e-05	0.000183625	-7e-09	-7.755e-06	0.000150625
0.076	-7e-09	0.000207625	9.0525e-05	6.825e-06	-6.835e-06	5.7025e-05	0.000183625	-1.545e-06	-1.545e-06	0.000142625
0.0765	-4.675e-06	0.000204625	8.0025e-05	-4.675e-06	-7e-09	5.3925e-05	0.000187625	-7e-09	-7e-09	0.000138625
0.077	-2.525e-06	0.000194625	8.3725e-05	-3.345e-06	-7e-09	4.7725e-05	0.000175625	-7e-09	-2.525e-06	0.000136625
0.0775	3.47e-07	0.000200625	6.6625e-05	-7e-09	-3.61e-07	3.3825e-05	0.000175625	3.47e-07	-7e-09	0.000133625
0.078	-7e-09	0.000200625	5.8525e-05	-7e-09	-7e-09	2.6925e-05	0.000170625	-7e-09	-7e-09	0.000117625
0.0785	-4.415e-06	0.000200625	5.0225e-05	3.955e-06	4.395e-06	2.5125e-05	0.000171625	-7e-09	-3.975e-06	0.000113625
0.079	-7e-09	0.000198625	4.7925e-05	-7e-09	-7e-09	1.9025e-05	0.000163625	-7e-09	-2.255e-06	0.000108625
0.0795	-7e-09	0.000208625	5.0125e-05	-7e-09	-7e-09	2.5025e-05	0.000158625	8e-08	8.275e-06	9.2125e-05
0.08	6.285e-06	0.000198625	3.1425e-05	2.065e-06	2.065e-06	2.3025e-05	0.000156625	2.065e-06	6.285e-06	8.3725e-05
0.0805	-4.235e-06	0.000200625	2.9225e-05	4.225e-06	-7e-09	1.2525e-05	0.000158625	-4.145e-06	4.125e-06	7.9525e-05
0.081	-7e-09	0.000194625	2.5125e-05	-7e-09	4.405e-06	8.365e-06	0.000156625	-7e-09	-7e-09	7.5325e-05
0.0815	-7e-09	0.000208625	2.4925e-05	8.185e-06	-7e-09	1.75e-07	0.000142625	1.75e-07	-1.88e-07	5.8525e-05
0.082	-3.695e-06	0.000198625	1.0725e-05	8.365e-06	-2.345e-06	8.365e-06	0.000138625	-3.695e-06	-2.345e-06	6.4625e-05
0.0825	-7e-09	0.000200625	1.6725e-05	1.2825e-05	-7e-09	-7e-09	0.000137625	3.865e-06	3.865e-06	5.0225e-05
0.083	1.705e-06	0.000190625	1.705e-06	8.365e-06	-7e-09	6.655e-06	0.000133625	8.365e-06	1.705e-06	4.1825e-05
0.0835	-7.925e-06	0.000192625	4.43e-07	1.6725e-05	-7e-09	4.43e-07	0.000124625	-1.5375e-05	7.915e-06	3.3425e-05
0.084	-7e-09	0.000183625	3.145e-06	2.2525e-05	-7e-09	-7e-09	0.000119625	-2.615e-06	-7e-09	2.5125e-05
0.0845	3.595e-06	0.000179625	3.595e-06	2.5125e-05	1.165e-06	-7e-09	0.000113625	-7e-09	-3.605e-06	2.5125e-05
0.085	-1.445e-06	0.000177625	-7e-09	2.5125e-05	-6.935e-06	-1.445e-06	0.000101625	6.915e-06	-1.445e-06	1.6725e-05
0.0855	-7e-09	0.000175625	-7e-09	3.3425e-05	-1.6075e-05	-7e-09	0.000100625	-7e-09	-7e-09	1.6025e-05
0.086	-7e-09	0.000172625	-7e-09	3.8925e-05	-7e-09	-7e-09	8.6525e-05	-7e-09	-7e-09	1.1225e-05
0.0865	-7e-09	0.000167625	5.025e-06	4.1825e-05	-7e-09	-7e-09	7.8625e-05	-7e-09	-5.045e-06	1.1725e-05
0.087	1.165e-06	0.000158625	-7e-09	4.1825e-05	-7e-09	-7e-09	7.5325e-05	-1.181e-06	-7.205e-06	-7e-09
0.0875	7.375e-06	0.000158625	-7e-09	5.1225e-05	-7e-09	6.395e-06	7.4325e-05	-7e-09	7.375e-06	-7e-09
0.088	-7e-09	0.000153625	-5.235e-06	5.8525e-05	-7e-09	-7e-09	6.3825e-05	5.215e-06	5.215e-06	-7e-09
0.0885	-5.315e-06	0.000153625	-3.075e-06	7.0025e-05	-7e-09	-7e-09	5.8525e-05	-5.315e-06	-3.075e-06	-3.075e-06
0.089	-7e-09	0.000135625	-7e-09	7.5325e-05	-7e-09	-9.13e-07	4.3625e-05	-6.565e-06	-6.565e-06	-7e-09
0.0895	7.105e-06	0.000135625	-4.615e-06	8.3725e-05	-7.125e-06	7.105e-06	4.1825e-05	-7e-09	-7e-09	-7e-09
0.09	-7e-09	0.000130625	-7e-09	9.2025e-05	8.365e-06	-7e-09	3.8425e-05	-3.415e-06	-7e-09	-7e-09
0.0905	-2.785e-06	0.000128625	5.565e-06	9.7625e-05	-7e-09	-7e-09	2.7925e-05	-7e-09	5.565e-06	5.565e-06
0.091	-7e-09	0.000117625	-7e-09	0.000108625	-7e-09	6.35e-07	3.2825e-05	-7e-09	-6.46e-07	-7.735e-06
0.0915	-7e-09	0.000117625	-7e-09	0.000110625	-7e-09	-7e-09	2.5125e-05	6.845e-06	6.845e-06	-6.855e-06
0.092	-7e-09	0.000113625	-3.685e-06	0.000125625	-7e-09	3.675e-06	1.3025e-05	-3.685e-06	-7e-09	-4.695e-06
0.0925	-7e-09	0.000100625	-7e-09	0.000125625	-7e-09	-5.845e-06	8.365e-06	-3.315e-06	-2.535e-06	-7e-09
0.093	-7e-09	9.2425e-05	-7e-09	0.000133625	-7e-09	-7e-09	8.735e-06	-8.005e-06	-7e-09	-7.635e-06
0.0935	-1.795e-06	8.1925e-05	1.785e-06	0.000142625	-1.795e-06	-7e-09	-7e-09	-8.375e-06	-1.795e-06	-6.585e-06
0.094	-4.81e-07	7.5325e-05	-7e-09	0.000146625	-7e-09	-7e-09	-7e-09	-7e-09	3.945e-06	-7e-09
0.0945	-2.265e-06	6.6925e-05	-6.115e-06	0.000156625	-7e-09	-6.115e-06	-7e-09	-2.265e-06	-3.855e-06	6.095e-06
0.095	-7e-09	6.6925e-05	8.255e-06	0.000150625	8.255e-06	-7e-09	1.99e-07	8.365e-06	-7e-09	-8.275e-06
0.0955	2.045e-06	5.8525e-05	-7e-09	0.000165625	-7e-09	2.045e-06	4.245e-06	-7e-09	-7e-09	4.245e-06
0.096	-7e-09	4.6025e-05	-7e-09	0.000167625	4.145e-06	-7e-09	4.205e-06	-7e-09	4.145e-06	-7e-09
0.0965	1.985e-06	4.1825e-05	-6.385e-06	0.000175625	-6.385e-06	-6.385e-06	4.375e-06	-2.005e-06	-7e-09	-2.005e-06
0.097	-7e-09	2.5425e-05	-7e-09	0.000183625	-1.71e-07	-8.045e-06	8.195e-06	-1.71e-07	-8.215e-06	-1.71e-07
0.0975	-2.335e-06	2.8825e-05	-7e-09	0.000173625	-6.055e-06	-7e-09	-2.335e-06	-2.335e-06	-7e-09	-7e-09
0.098	3.875e-06	2.0625e-05	-4.485e-06	0.000183625	-7e-09	-7e-09	-7e-09	-3.895e-06	3.875e-06	-7e-09
0.0985	1.715e-06	1.6725e-05	-7e-09	0.000183625	-1.735e-06	1.715e-06	-7e-09	-7e-09	6.635e-06	-7e-09
0.099	-7e-09	1.6725e-05	-7e-09	0.000184625	-4.395e-07	-4.395e-07	-7e-09	-7.945e-06	4.26e-07	-7.945e-06
0.0995	-7e-09	8.365e-06	-2.595e-06	0.000183625	-7e-09	5.765e-06	-5.785e-06	-5.785e-06	-7e-09	-7e-09
0.1	-7e-09	8.365e-06	-4.755e-06	0.000187625	4.745e-06	-3.625e-06	-7e-09	4.745e-06	-7e-09	-4.755e-06
0.1005	-7e-09	6.905e-06	-6.915e-06	0.000193625	-7e-09	-7e-09	8.365e-06	-1.465e-06	-6.915e-06	-6.915e-06
0.101	-7.675e-06	-6.975e-06	-7e-09	0.000192625	-7.675e-06	6.95e-07	-7e-09	-6.975e-06	-7e-09	-7e-09
0.1015	-7e-09	8.365e-06	-5.515e-06	0.000200625	-7e-09	-7e-09	-7e-09	5.505e-06	2.855e-06	-7e-09
0.102	-8.375e-06	-7e-09	-5.025e-06	0.000192625	-1.675e-06	-7e-09	-7e-09	-7e-09	-3.355e-06	-5.025e-06
0.1025	-7.185e-06	-7e-09	-7e-09	0.000185625	-1.198e-06	-7e-09	-7e-09	-8.375e-06	-7.185e-06	-7e-09
0.103	-6.435e-06	-7e-09	9.65e-07	0.000192625	-8.375e-06	7.395e-06	9.65e-07	-9.75e-07	-7e-09	-9.75e-07
0.1035	-3.135e-06	-7e-09	-7e-09	0.000195625	8.365e-06	-7e-09	5.235e-06	-7e-09	3.125e-06	2.105e-06
0.104	5.275e-06	-7e-09	5.275e-06	0.000197625	-7e-09	5.275e-06	-7e-09	-7e-09	-3.085e-06	5.275e-06
0.1045	8.365e-06	-9.3e-07	-8.375e-06	0.000192625	-9.3e-07	-7e-09	-7e-09	-7e-09	-8.375e-06	-7e-09
0.105	-5.905e-06	-7e-09	-7e-09	0.000192625	-7e-09	-7e-09	-1.243e-06	-7.135e-06	-1.243e-06	-7e-09
0.1055	4.965e-06	-7e-09	-7e-09	0.000192625	3.385e-06	-4.985e-06	-4.985e-06	-7e-09	-7e-09	-7e-09
0.106	-7e-09	5.545e-06	-5.565e-06	0.000189625	-5.565e-06	-5.565e-06	2.805e-06	-7e-09	8.365e-06	-7e-09
0.1065	7.705e-06	-7e-09	-7e-09	0.000176625	-7e-09	-7e-09	-7e-09	-6.62e-07	-7e-09	7.705e-06
0.107	-6.875e-06	-1.3775e-05	-1.515e-06	0.000192625	-8.375e-06	-7e-09	-7e-09	-6.875e-06	1.495e-06	-7e-09
0.1075	-3.665e-06	-7e-09	-7e-09	0.000183625	-7e-09	-7e-09	-7e-09	3.655e-06	3.655e-06	-7e-09
0.108	-7e-09	-7e-09	-8.375e-06	0.000183625	-7e-09	3.265e-06	-2.555e-06	-5.825e-06	5.815e-06	-7e-09
0.1085	7.975e-06	-3.94e-07	-7.985e-06	0.000175625	-7e-09	-7e-09	-7.605e-06	-7e-09	3.81e-07	-7.605e-06
0.109	6.595e-06	-1.775e-06	-8.375e-06	0.000173625	-1.775e-06	4.815e-06	-7e-09	-7e-09	-7e-09	6.595e-06
0.1095	8.365e-06	4.435e-06	-3.935e-06	0.000167625	-4.445e-06	-7e-09	-8.375e-06	-5.14e-07	-7e-09	-3.935e-06
0.11	2.275e-06	-2.285e-06	-6.095e-06	0.000171625	-7e-09	-6.095e-06	6.085e-06	-8.375e-06	-2.285e-06	-7e-09
0.1105	-8.375e-06	-7e-09	1.13e-07	0.000158625	-7e-09	-7e-09	-7e-09	-1.26e-07	8.125e-06	-7e-09
0.111	6.325e-06	-6.335e-06	-7e-09	0.000160625	-6.335e-06	-6.335e-06	-7e-09	8.365e-06	-7e-09	-7e-09
0.1115	8.365e-06	-7e-09	-7e-09	0.000158625	-7e-09	-7e-09	-4.175e-06	-4.175e-06	-4.205e-06	2.2e-08
0.112	8.365e-06	-7e-09	-7e-09	0.000148625	-2.015e-06	2.005e-06	-2.015e-06	-7e-09	-7e-09	2.005e-06
0.1125	8.215e-06	8.065e-06	-8.225e-06	0.000142625	8.215e-06	-7e-09	-8.225e-06	-7e-09	-7e-09	-8.225e-06
0.113	-7e-09	-6.065e-06	-6.065e-06	0.000142625	-2.315e-06	-6.065e-06	-7e-09	-7e-09	-7e-09	-7e-09
0.1135	8.365e-06	-7e-09	-7e-09	0.000133625	-7e-09	-8.375e-06	-7e-09	-7e-09	-7e-09	-7e-09
0.114	1.5025e-05	-4.885e-06	-6.635e-06	0.000127625	1.735e-06	-6.635e-06	-7e-09	-7e-09	-7e-09	8.365e-06
0.1145	8.775e-06	-8.375e-06	-7e-09	0.000117625	-7e-09	-7e-09	-7e-09	-7e-09	-7e-09	4.09e-07
0.115	2.2525e-05	8.365e-06	-7e-09	0.000111625	-5.805e-06	-7e-09	2.565e-06	-2.585e-06	5.785e-06	5.785e-06
0.1155	2.0325e-05	-7e-09	3.625e-06	0.000113625	-7e-09	-7e-09	-4.745e-06	-4.745e-06	3.625e-06	-7e-09
0.116	3.0525e-05	-6.905e-06	6.885e-06	0.000108625	6.885e-06	-1.485e-06	-7e-09	-7e-09	1.465e-06	-1.485e-06
0.1165	4.1125e-05	-7e-09	-6.91e-07	0.000100625	-7.695e-06	-7e-09	-7.695e-06	-6.91e-07	8.365e-06	-7e-09
0.117	3.6325e-05	-5.535e-06	-7e-09	9.2025e-05	-5.535e-06	2.675e-06	-5.535e-06	-7e-09	2.835e-06	-2.845e-06
0.1175	3.8425e-05	-3.375e-06	-8.375e-06	8.7025e-05	8.365e-06	-8.375e-06	3.355e-06	-8.375e-06	1.6725e-05	-7e-09
0.118	5.0225e-05	-1.214e-06	1.205e-06	7.6525e-05	1.205e-06	-7e-09	7.155e-06	-7e-09	1.5525e-05	1.205e-06
0.1185	5.7625e-05	6.455e-06	-7e-09	7.4325e-05	9.45e-07	-6.475e-06	-7.425e-06	-7e-09	1.6725e-05	-7.425e-06
0.119	6.3825e-05	3.105e-06	-7e-09	6.6925e-05	3.105e-06	3.105e-06	-7e-09	-5.265e-06	1.6725e-05	-7e-09
0.1195	6.4725e-05	3.095e-06	-7e-09	5.8525e-05	-3.105e-06	5.265e-06	-5.275e-06	-7e-09	2.5125e-05	3.095e-06
0.12	8.3725e-05	-7e-09	8.365e-06	4.2725e-05	-7e-09	-7e-09	-7e-09	-7.435e-06	2.6025e-05	-7.435e-06
0.1205	7.5325e-05	-7e-09	-1.226e-06	4.3025e-05	8.365e-06	-5.935e-06	-1.226e-06	7.145e-06	3.3425e-05	-7e-09
0.121	9.7025e-05	4.985e-06	-7e-09	3.0125e-05	8.365e-06	-7e-09	-7e-09	8.365e-06	3.8425e-05	-4.995e-06
0.1215	0.000103625	-2.715e-06	2.825e-06	3.0625e-05	5.535e-06	-7e-09	-5.545e-06	2.825e-06	3.9025e-05	-7e-09
0.122	0.000108625	-6.79e-07	-6.79e-07	1.7425e-05	6.65e-07	-7e-09	-7e-09	-7e-09	5.7225e-05	-6.79e-07
0.1225	0.000118625	-7e-09	-7e-09	1.8225e-05	6.875e-06	-7e-09	-1.495e-06	1.485e-06	5.0225e-05	-7e-09
0.123	0.000121625	-7e-09	1.065e-06	2.0425e-05	1.6725e-05	-4.725e-06	3.635e-06	4.715e-06	5.8525e-05	4.715e-06
0.1235	0.000142625	-7e-09	-7e-09	8.365e-06	1.6725e-05	-7e-09	-7e-09	1.6725e-05	6.9525e-05	8.365e-06
0.124	0.000142625	-7e-09	-4.11e-07	8.365e-06	8.765e-06	7.955e-06	-7e-09	7.955e-06	7.5325e-05	-7e-09
0.1245	0.000150625	-7e-09	-6.625e-06	8.365e-06	2.9925e-05	-7e-09	-7e-09	1.4925e-05	8.3725e-05	-7e-09
0.125	0.000154625	8.365e-06	-5.47e-07	-7e-09	2.9525e-05	-3.925e-06	-8.375e-06	1.6725e-05	8.7625e-05	-4.465e-06
0.1255	0.000155625	-7e-09	-7e-09	2.285e-06	3.5725e-05	-7e-09	-7e-09	1.6725e-05	9.4325e-05	6.065e-06
0.126	0.000167625	-1.43e-07	-7e-09	8.225e-06	4.1925e-05	8.365e-06	-7e-09	2.5125e-05	0.000108625	-7e-09
0.1265	0.000177625	-2.025e-06	-7e-09	8.365e-06	4.1825e-05	-7e-09	2.015e-06	2.7125e-05	0.000115625	-7e-09
0.127	0.000171625	-7e-09	-7e-09	4.175e-06	5.4425e-05	4.175e-06	-4.185e-06	2.9325e-05	0.000121625	-4.195e-06
0.1275	0.000179625	-7e-09	-7e-09	-6.345e-06	5.6525e-05	-6.345e-06	-7e-09	3.9825e-05	0.000117625	-7e-09
0.128	0.000192625	-8.375e-06	-7e-09	1.25e-07	7.5325e-05	-7e-09	-7e-09	5.0225e-05	0.000133625	-8.245e-06
0.1285	0.000183625	6.075e-06	-6.085e-06	-2.295e-06	7.9125e-05	-6.085e-06	-7e-09	5.0225e-05	0.000142625	-2.295e-06
0.129	0.000196625	-7e-09	-7e-09	4.445e-06	7.9225e-05	-7e-09	-7e-09	5.4125e-05	0.000142625	-5.38e-07
0.1295	0.000198625	-7e-09	-6.615e-06	-7e-09	9.2025e-05	6.605e-06	-7e-09	5.8525e-05	0.000150625	6.605e-06
0.13	0.000200625	-7e-09	-7e-09	-7e-09	9.2025e-05	-7e-09	-8.375e-06	5.8525e-05	0.000158625	7.965e-06
0.1305	0.000192625	-7e-09	-2.565e-06	-7e-09	0.000100625	-7e-09	-7e-09	7.2725e-05	0.000164625	-3.255e-06
0.131	0.000200625	-7e-09	-4.725e-06	-4.725e-06	0.000108625	-7e-09	-7e-09	8.8425e-05	0.000162625	-7e-09
0.1315	0.000193625	-7e-09	-6.885e-06	-6.885e-06	0.000117625	-7e-09	-7e-09	9.2025e-05	0.000174625	-6.885e-06
0.132	0.000201625	-7e-09	-7e-09	-6.74e-07	0.000125625	-6.74e-07	-7e-09	9.2025e-05	0.000167625	-6.74e-07
0.1325	0.000203625	-7e-09	-7e-09	5.535e-06	0.000133625	-2.835e-06	-7e-09	0.000103625	0.000167625	-7e-09
0.133	0.000200625	4.975e-06	-4.995e-06	-4.995e-06	0.000137625	-7e-09	3.375e-06	0.000113625	0.000180625	-4.995e-06
0.1335	0.000201625	-1.231e-06	-7e-09	-7e-09	0.000142625	-7e-09	7.135e-06	0.000115625	0.000175625	-7e-09
0.134	0.000201625	-1.875e-06	-7e-09	7.425e-06	0.000143625	7.425e-06	-8.375e-06	0.000125625	0.000183625	-7.445e-06
0.1345	0.000195625	5.265e-06	-7e-09	-3.105e-06	0.000158625	-7e-09	5.265e-06	0.000133625	0.000189625	-5.285e-06
0.135	0.000200625	-3.125e-06	5.245e-06	-3.125e-06	0.000167625	-7e-09	-7e-09	0.000142625	0.000187625	-3.125e-06
0.1355	0.000199625	-8.375e-06	-9.63e-07	-7e-09	0.000158625	-7e-09	-7e-09	0.000133625	0.000183625	7.405e-06
0.136	0.000207625	-7e-09	-5.965e-06	-1.21e-06	0.000160625	-7e-09	-7e-09	0.000143625	0.000183625	-7e-09
0.1365	0.000199625	-5.015e-06	-7e-09	-7e-09	0.000170625	3.355e-06	-7e-09	0.000153625	0.000187625	-7e-09
0.137	0.000197625	-7e-09	-2.855e-06	-7e-09	0.000181625	5.685e-06	-5.525e-06	0.000150625	0.000183625	2.845e-06
0.1375	0.000193625	-7.685e-06	-7e-09	-7e-09	0.000183625	8.365e-06	-7e-09	0.000167625	0.000192625	7.675e-06
0.138	0.000190625	5.425e-06	8.365e-06	-8.375e-06	0.000183625	1.465e-06	-7e-09	0.000167625	0.000185625	1.465e-06
0.1385	0.000192625	-7e-09	-7e-09	-4.745e-06	0.000188625	7.255e-06	-7e-09	0.000167625	0.000183625	-7e-09
0.139	0.000183625	-2.585e-06	8.365e-06	-7e-09	0.000183625	1.4125e-05	-7e-09	0.000169625	0.000189625	-3.215e-06
0.1395	0.000191625	-7e-09	-8.375e-06	-7e-09	0.000183625	1.6725e-05	7.945e-06	0.000175625	0.000176625	8.365e-06
0.14	0.000183625	-7e-09	1.735e-06	-7e-09	0.000190625	1.6725e-05	-6.635e-06	0.000182625	0.000183625	6.625e-06
0.1405	0.000180625	-4.475e-06	-7e-09	4.465e-06	0.000192625	2.5125e-05	-7e-09	0.000171625	0.000179625	3.895e-06
0.141	0.000179625	6.045e-06	2.305e-06	-7e-09	0.000183625	3.1125e-05	6.045e-06	0.000183625	0.000187625	-6.065e-06
0.1415	0.000175625	-7e-09	8.365e-06	-7e-09	0.000192625	3.3425e-05	8.055e-06	0.000167625	0.000183625	8.365e-06
0.142	0.000175625	-7e-09	1.0325e-05	-7e-09	0.000192625	2.7125e-05	-6.365e-06	0.000183625	0.000175625	6.355e-06
0.1425	0.000167625	-4.215e-06	8.365e-06	-7e-09	0.000192625	4.6025e-05	-7e-09	0.000183625	0.000179625	4.195e-06
0.143	0.000160625	-7e-09	1.6725e-05	-2.055e-06	0.000192625	5.0225e-05	-7e-09	0.000186625	0.000175625	8.365e-06
0.1435	0.000158625	-1.21e-07	3.3325e-05	-7e-09	0.000192625	5.0225e-05	-7e-09	0.000183625	0.000167625	8.365e-06
0.144	0.000156625	-6.105e-06	3.3425e-05	-7e-09	0.000192625	5.8525e-05	-7e-09	0.000186625	0.000169625	8.365e-06
0.1445	0.000150625	-3.945e-06	3.3425e-05	-8.375e-06	0.000187625	7.1325e-05	3.925e-06	0.000187625	0.000162625	1.6725e-05
0.145	0.000142625	-7e-09	3.3425e-05	4.805e-06	0.000197625	6.8725e-05	-7e-09	0.000190625	0.000160625	1.6725e-05
0.1455	0.000134625	-7.615e-06	5.0225e-05	-7e-09	0.000199625	8.3725e-05	-7e-09	0.000175625	0.000167625	1.7125e-05
0.146	0.000136625	-7e-09	5.6025e-05	-2.545e-06	0.000186625	8.3725e-05	-3.295e-06	0.000175625	0.000158625	3.0225e-05
0.1465	0.000121625	-7e-09	5.8525e-05	-4.705e-06	0.000183625	9.6725e-05	-7e-09	0.000192625	0.000155625	3.8125e-05
0.147	0.000118625	-7e-09	6.0125e-05	1.505e-06	0.000183625	0.000100625	-7e-09	0.000189625	0.000150625	4.8725e-05
0.1475	0.000101625	-7e-09	7.4625e-05	-6.57e-07	0.000175625	0.000108625	-7e-09	0.000184625	0.000149625	5.0225e-05
0.148	0.000103625	5.555e-06	7.5325e-05	-7e-09	0.000181625	0.000117625	-2.755e-06	0.000170625	0.000136625	6.1425e-05
0.1485	0.000100625	-4.975e-06	8.3725e-05	-3.405e-06	0.000180625	0.000125625	4.965e-06	0.000175625	0.000138625	6.5325e-05
0.149	8.3725e-05	-7e-09	8.6125e-05	-7e-09	0.000174625	0.000133625	1.235e-06	0.000175625	0.000132625	6.6925e-05
0.1495	8.3725e-05	-6.535e-06	0.000108625	-9.25e-07	0.000173625	0.000134625	9.15e-07	0.000175625	0.000125625	8.3725e-05
0.15	7.2225e-05	3.075e-06	0.000108625	-7e-09	0.000167625	0.000139625	3.075e-06	0.000167625	0.000120625	9.2025e-05
0.1505	6.3825e-05	-7e-09	0.000119625	-5.245e-06	0.000165625	0.000145625	5.225e-06	0.000167625	0.000117625	0.000105625
0.151	5.0225e-05	7.385e-06	0.000118625	-7e-09	0.000158625	0.000150625	7.385e-06	0.000159625	0.000108625	0.000115625
0.1515	4.1825e-05	-7e-09	0.000134625	-7e-09	0.000151625	0.000157625	8.365e-06	0.000166625	9.9225e-05	0.000117625
0.152	4.6825e-05	-7e-09	0.000147625	-7e-09	0.000153625	0.000163625	1.6725e-05	0.000150625	9.7025e-05	0.000127625
0.1525	3.8925e-05	-7e-09	0.000147625	8.365e-06	0.000144625	0.000167625	1.6725e-05	0.000150625	8.3725e-05	0.000133625
0.153	2.5825e-05	6.955e-06	0.000150625	-7.12e-07	0.000142625	0.000174625	1.6725e-05	0.000150625	7.5325e-05	0.000149625
0.1535	2.3625e-05	-1.465e-06	0.000157625	6.905e-06	0.000133625	0.000174625	1.8225e-05	0.000133625	6.6925e-05	0.000157625
0.154	1.6725e-05	-4.765e-06	0.000168625	-7e-09	0.000121625	0.000170625	2.9825e-05	0.000133625	6.2225e-05	0.000154625
0.1545	1.0925e-05	-7e-09	0.000169625	-7e-09	0.000122625	0.000180625	3.3425e-05	0.000133625	6.1125e-05	0.000161625
0.155	8.365e-06	8.795e-06	0.000175625	-4.445e-07	0.000117625	0.000191625	3.3925e-05	0.000133625	5.0225e-05	0.000167625
0.1555	8.365e-06	-7e-09	0.000167625	-7e-09	0.000108625	0.000182625	4.8525e-05	0.000132625	4.1825e-05	0.000168625
0.156	8.365e-06	-7e-09	0.000180625	-6.14e-07	9.5925e-05	0.000188625	5.8525e-05	0.000113625	4.1825e-05	0.000175625
0.1565	2.325e-06	-7e-09	0.000183625	-2.335e-06	8.9725e-05	0.000192625	5.0225e-05	0.000110625	2.7425e-05	0.000175625
0.157	-7e-09	1.6525e-05	0.000183625	-7e-09	9.2025e-05	0.000192625	5.8725e-05	0.000100625	3.3325e-05	0.000192625
0.1575	6.375e-06	8.365e-06	0.000185625	-4.395e-06	7.5325e-05	0.000190625	7.1325e-05	0.000106625	2.3125e-05	0.000192625
0.158	-7e-09	8.365e-06	0.000188625	-7e-09	7.5325e-05	0.000188625	7.5325e-05	9.1925e-05	1.6625e-05	0.000192625
0.1585	2.055e-06	1.6725e-05	0.000190625	-7e-09	6.6925e-05	0.000188625	9.0025e-05	8.3725e-05	8.365e-06	0.000198625
0.159	-7e-09	1.6625e-05	0.000200625	-7e-09	5.8425e-05	0.000192625	9.2025e-05	7.5325e-05	8.365e-06	0.000200625
0.1595	-7e-09	2.5125e-05	0.000198625	-7e-09	5.6325e-05	0.000192625	0.000100625	6.9225e-05	1.4425e-05	0.000200625
0.16	3.945e-06	2.1125e-05	0.000192625	-4.425e-06	4.6225e-05	0.000192625	0.000104625	7.0925e-05	4.405e-06	0.000200625
0.1605	6.565e-06	2.6925e-05	0.000194625	-7e-09	4.8425e-05	0.000192625	0.000113625	5.2025e-05	8.365e-06	0.000200625
0.161	7.625e-06	2.5425e-05	0.000200625	7.995e-06	3.3125e-05	0.000192625	0.000117625	5.0525e-05	-7e-09	0.000201625
0.1615	-7e-09	3.6025e-05	0.000200625	-7e-09	2.5125e-05	0.000192625	0.000119625	4.1825e-05	2.515e-06	0.000211625
0.162	4.675e-06	4.5525e-05	0.000187625	-4.695e-06	2.1425e-05	0.000197625	0.000134625	3.8125e-05	3.675e-06	0.000209625
0.1625	1.515e-06	5.0225e-05	0.000192625	-6.845e-06	1.6725e-05	0.000185625	0.000142625	2.6625e-05	6.835e-06	0.000209625
0.163	7.725e-06	5.9225e-05	0.000192625	-7e-09	8.365e-06	0.000183625	0.000142625	3.2825e-05	6.25e-07	0.000201625
0.1635	-7e-09	6.1325e-05	0.000186625	5.565e-06	1.3925e-05	0.000183625	0.000150625	2.5125e-05	-7e-09	0.000200625
0.164	-7e-09	7.0325e-05	0.000200625	-7e-09	8.365e-06	0.000183625	0.000150625	1.6725e-05	-7e-09	0.000205625
0.1645	-7e-09	7.6525e-05	0.000192625	-1.265e-06	1.255e-06	0.000181625	0.000165625	2.3825e-05	-7.115e-06	0.000206625
0.165	-7e-09	9.2025e-05	0.000193625	8.95e-07	-7e-09	0.000168625	0.000167625	1.5825e-05	-7e-09	0.000200625
0.1655	-7e-09	9.2025e-05	0.000183625	-7e-09	-7e-09	0.000167625	0.000167625	1.3625e-05	2.245e-06	0.000206625
0.166	3.145e-06	0.000103625	0.000178625	3.145e-06	-5.225e-06	0.000167625	0.000172625	8.365e-06	-7e-09	0.000205625
0.1665	-7e-09	0.000108625	0.000184625	6.385e-06	-7e-09	0.000166625	0.000175625	-7e-09	7.375e-06	0.000200625
0.167	-7e-09	0.000125625	0.000183625	-7e-09	7.195e-06	0.000160625	0.000182625	-7e-09	7.195e-06	0.000193625
0.1675	-3.335e-06	0.000125625	0.000178625	-5.045e-06	-7e-09	0.000158625	0.000183625	3.325e-06	-7e-09	0.000192625
0.168	2.595e-06	0.000133625	0.000172625	5.485e-06	-7e-09	0.000145625	0.000189625	5.485e-06	-7e-09	0.000192625
0.1685	7.15e-07	0.000135625	0.000167625	-7e-09	-7.29e-07	0.000151625	0.000184625	-7e-09	7.15e-07	0.000192625
0.169	-7e-09	0.000150625	0.000167625	-7e-09	-6.935e-06	0.000150625	0.000192625	-7e-09	-7e-09	0.000192625
0.1695	-7e-09	0.000154625	0.000162625	-7e-09	4.765e-06	0.000142625	0.000192625	4.765e-06	-8.375e-06	0.000187625
0.17	-5.765e-06	0.000161625	0.000161625	-2.625e-06	5.745e-06	0.000133625	0.000192625	8.365e-06	2.605e-06	0.000183625
0.1705	-7e-09	0.000159625	0.000158625	7.455e-06	-7e-09	0.000125625	0.000192625	-7e-09	4.48e-07	0.000184625
0.171	-6.675e-06	0.000173625	0.000155625	-1.715e-06	-1.715e-06	0.000127625	0.000192625	-6.675e-06	-4.965e-06	0.000183625
0.1715	4.495e-06	0.000174625	0.000145625	-7e-09	-6.48e-07	0.000121625	0.000192625	-7e-09	8.365e-06	0.000183625
0.172	-7e-09	0.000183625	0.000139625	6.015e-06	-6.025e-06	0.000114625	0.000192625	-7e-09	-7e-09	0.000177625
0.1725	1.8e-07	0.000191625	0.000142625	-7e-09	8.365e-06	0.000108625	0.000200625	-1.93e-07	-8.005e-06	0.000175625
0.173	-7e-09	0.000192625	0.000131625	-7e-09	-7e-09	9.4025e-05	0.000192625	6.385e-06	-7e-09	0.000175625
0.1735	4.235e-06	0.000196625	0.000117625	-7e-09	-7e-09	9.2025e-05	0.000192625	-7e-09	-4.135e-06	0.000162625
0.174	-2.085e-06	0.000198625	0.000117625	-7e-09	-7e-09	8.7925e-05	0.000196625	-6.295e-06	-7e-09	0.000167625
0.1745	7.5e-08	0.000192625	0.000117625	-8.8e-08	-8.215e-06	8.3725e-05	0.000192625	8.195e-06	-7e-09	0.000158625
0.175	-6.135e-06	0.000198625	0.000102625	-2.245e-06	-7e-09	6.9225e-05	0.000183625	-7e-09	-7e-09	0.000150625
0.1755	-3.975e-06	0.000200625	9.6025e-05	-7e-09	-7e-09	5.8525e-05	0.000183625	3.965e-06	-7e-09	0.000150625
0.176	-6.565e-06	0.000200625	9.0225e-05	-7e-09	-7e-09	5.6725e-05	0.000182625	-7e-09	-7e-09	0.000148625
0.1765	-7e-09	0.000200625	9.1725e-05	3.43e-07	7.665e-06	5.0225e-05	0.000183625	-8.025e-06	8.015e-06	0.000141625
0.177	-7e-09	0.000192625	7.8625e-05	-7e-09	2.505e-06	3.5925e-05	0.000175625	-5.865e-06	-7e-09	0.000127625
0.1775	-7e-09	0.000200625	7.0625e-05	-7e-09	-7e-09	4.1825e-05	0.000179625	-7e-09	-4.675e-06	0.000129625
0.178	-7e-09	0.000207625	5.8525e-05	-7e-09	-7e-09	2.5125e-05	0.000182625	-7e-09	-7e-09	0.000110625
0.1785	8.365e-06	0.000200625	4.2425e-05	-7e-09	-7e-09	1.7325e-05	0.000167625	8.365e-06	8.365e-06	0.000116625
0.179	-7e-09	0.000192625	4.1825e-05	5.585e-06	-7e-09	1.9525e-05	0.000161625	8.365e-06	2.765e-06	0.000105625
0.1795	3.425e-06	0.000205625	3.8425e-05	-7e-09	-7e-09	1.6725e-05	0.000172625	-7e-09	3.425e-06	9.2025e-05
0.18	1.265e-06	0.000194625	4.1825e-05	-1.281e-06	-7e-09	2.545e-06	0.000160625	-7e-09	7.085e-06	8.3725e-05
0.1805	7.475e-06	0.000192625	2.6025e-05	7.475e-06	-7e-09	7.475e-06	0.000165625	7.475e-06	-7.495e-06	8.3725e-05
0.181	3.035e-06	0.000197625	8.365e-06	3.035e-06	-7e-09	5.315e-06	0.000148625	3.035e-06	-7e-09	7.2225e-05
0.1815	-7e-09	0.000195625	1.9925e-05	3.155e-06	-5.205e-06	-7e-09	0.000150625	3.155e-06	-3.175e-06	6.6925e-05
0.182	6.345e-06	0.000192625	1.5725e-05	8.365e-06	6.345e-06	9.95e-07	0.000142625	7.355e-06	7.355e-06	5.0225e-05
0.1825	-7e-09	0.000193625	9.515e-06	9.515e-06	-7.225e-06	1.145e-06	0.000133625	-7e-09	7.205e-06	5.0225e-05
0.183	-7e-09	0.000192625	8.365e-06	1.3425e-05	-7e-09	8.365e-06	0.000130625	-8.375e-06	-3.315e-06	4.1825e-05
0.1835	-7e-09	0.000183625	-7e-09	1.6725e-05	5.465e-06	5.465e-06	0.000130625	-5.475e-06	-2.905e-06	3.3425e-05
0.184	-7e-09	0.000184625	1.6025e-05	1.6725e-05	-7e-09	7.35e-07	0.000117625	-7e-09	-7e-09	3.3425e-05
0.1845	-7e-09	0.000183625	1.415e-06	1.8125e-05	-1.425e-06	6.945e-06	0.000108625	-5.535e-06	6.945e-06	2.5125e-05
0.185	-7e-09	0.000175625	-7e-09	2.5125e-05	3.575e-06	-3.585e-06	0.000105625	-4.795e-06	-1.217e-06	1.6725e-05
0.1855	-7e-09	0.000178625	-2.635e-06	2.7725e-05	-7e-09	-7e-09	0.000102625	-7e-09	5.735e-06	1.9325e-05
0.186	4.64e-07	0.000167625	-7e-09	3.3425e-05	7.895e-06	-7.905e-06	9.2025e-05	8.365e-06	4.64e-07	7.895e-06
0.1865	6.675e-06	0.000167625	4.985e-06	4.0125e-05	-6.685e-06	-6.685e-06	7.7025e-05	-7e-09	-6.685e-06	8.365e-06
0.187	3.845e-06	0.000166625	4.515e-06	5.0225e-05	8.365e-06	3.845e-06	7.5325e-05	-3.855e-06	-4.525e-06	3.845e-06
0.1875	2.355e-06	0.000158625	-7e-09	5.0225e-05	-7e-09	-7e-09	7.5325e-05	2.355e-06	-7e-09	8.365e-06
0.188	-4.13e-07	0.000150625	1.97e-07	6.6725e-05	-7e-09	-7e-09	5.8525e-05	-7e-09	-7e-09	-7e-09
0.1885	-1.965e-06	0.000150625	-7e-09	6.6925e-05	-7e-09	-7e-09	5.0225e-05	-6.415e-06	-7e-09	-7e-09
0.189	-7e-09	0.000142625	-7e-09	7.5325e-05	-4.265e-06	-7e-09	5.4425e-05	-7e-09	-4.265e-06	-7e-09
0.1895	-7e-09	0.000142625	-7e-09	8.3725e-05	6.265e-06	-7e-09	4.3925e-05	-6.285e-06	-7e-09	-7e-09
0.19	-7e-09	0.000125625	-7e-09	0.000100625	8.295e-06	5.8e-08	3.3525e-05	-8.315e-06	-7e-09	-7e-09
0.1905	-3.925e-06	0.000125625	6.135e-06	0.000100625	-7e-09	8.365e-06	3.5725e-05	-8.375e-06	2.215e-06	-3.925e-06
0.191	-8.375e-06	0.000121625	3.975e-06	0.000100625	-7e-09	-7e-09	2.5125e-05	-4.04e-07	-4.04e-07	-7e-09
0.1915	-6.545e-06	0.000115625	-1.835e-06	0.000108625	-7e-09	-7e-09	1.8525e-05	-7e-09	-7e-09	-1.835e-06
0.192	-7e-09	0.000108625	8.365e-06	0.000117625	-3.395e-07	-7e-09	1.6725e-05	7.695e-06	-7e-09	-7e-09
0.1925	2.485e-06	0.000100625	-5.885e-06	0.000127625	-7e-09	-3.395e-06	1.0825e-05	5.875e-06	8.365e-06	-5.885e-06
0.193	4.645e-06	9.2025e-05	-7e-09	0.000133625	4.645e-06	4.645e-06	1.3025e-05	4.645e-06	-7e-09	-7e-09
0.1935	-7e-09	7.6825e-05	-7e-09	0.000142625	-7e-09	-7e-09	8.365e-06	-7e-09	-6.815e-06	-7e-09
0.194	-7e-09	7.5325e-05	-7e-09	0.000150625	-7e-09	5.94e-07	8.365e-06	-7e-09	-7e-09	-7e-09
0.1945	-5.615e-06	6.9725e-05	-2.765e-06	0.000147625	2.845e-06	-7e-09	8.365e-06	-7e-09	-7e-09	-7e-09
0.195	-7e-09	6.2025e-05	-3.455e-06	0.000158625	-7e-09	-7e-09	-7e-09	-4.925e-06	-1.475e-06	3.445e-06
0.1955	-7e-09	5.0225e-05	5.775e-06	0.000164625	-7.085e-06	-7.085e-06	8.365e-06	-7e-09	7.075e-06	-7.085e-06
0.196	-7e-09	5.0225e-05	-8.75e-07	0.000173625	-7e-09	-7e-09	7.495e-06	-7e-09	-7e-09	-7e-09
0.1965	-7e-09	3.8825e-05	-2.325e-06	0.000167625	3.025e-06	5.335e-06	8.365e-06	-7e-09	5.335e-06	3.025e-06
0.197	3.175e-06	3.0325e-05	-7e-09	0.000180625	-7e-09	-7e-09	-7e-09	3.175e-06	-7e-09	-7e-09
0.1975	-7e-09	2.5125e-05	-7e-09	0.000175625	-1.03e-06	-7e-09	-7e-09	-7e-09	-6.325e-06	-7e-09
0.198	-7e-09	2.6225e-05	-7e-09	0.000176625	-8.375e-06	-7e-09	-7e-09	-7e-09	8.365e-06	-1.143e-06
0.1985	-5.085e-06	1.3425e-05	-8.375e-06	0.000178625	-3.305e-06	-7e-09	-7e-09	-7e-09	5.065e-06	-5.085e-06
0.199	-7e-09	1.6725e-05	-2.925e-06	0.000189625	-7e-09	-5.465e-06	-7e-09	5.445e-06	5.445e-06	-7e-09
0.1995	-7e-09	8.365e-06	-7e-09	0.000184625	-7e-09	7.605e-06	7.605e-06	-7.615e-06	-6.865e-06	-7e-09
0.2	-7e-09	8.365e-06	-7e-09	0.000190625	-7e-09	-1.415e-06	-7e-09	-7e-09	-7e-09	6.955e-06
0.2005	1.235e-06	3.555e-06	-7e-09	0.000191625	3.555e-06	-1.25e-06	4.795e-06	-7e-09	-7e-09	-4.815e-06
0.201	-7e-09	2.645e-06	-7e-09	0.000192625	-8.375e-06	-7e-09	-7e-09	-7e-09	-3.085e-06	-7e-09
0.2015	-7e-09	-4.95e-07	-7e-09	0.000192625	-7e-09	4.81e-07	-7.885e-06	4.81e-07	-7.885e-06	-4.95e-07
0.202	1.665e-06	6.695e-06	-7e-09	0.000185625	6.695e-06	-7e-09	-7e-09	-7e-09	-5.035e-06	-1.675e-06
0.2025	7.05e-07	-4.545e-06	-7e-09	0.000196625	-4.545e-06	-7e-09	4.535e-06	3.825e-06	-7e-09	-7e-09
0.203	-7e-09	-7e-09	2.375e-06	0.000189625	-5.995e-06	-8.375e-06	5.985e-06	5.985e-06	2.375e-06	-7e-09
0.2035	8.145e-06	8.145e-06	-7.935e-06	0.000192625	-7e-09	-7e-09	-8.155e-06	-7e-09	-2.26e-07	-8.155e-06
0.204	6.425e-06	-7e-09	-7e-09	0.000194625	-7e-09	-6.435e-06	-7e-09	-6.435e-06	-7e-09	-6.435e-06
0.2045	-7e-09	-4.105e-06	-7e-09	0.000192625	1.65e-07	-7e-09	-4.275e-06	-4.105e-06	-8.205e-06	-7e-09
0.205	-7e-09	-7e-09	-7e-09	0.000188625	-7e-09	-7e-09	-7e-09	2.105e-06	6.255e-06	-4.155e-06
0.2055	-7e-09	-7e-09	8.365e-06	0.000192625	8.315e-06	-5.5e-08	-8.325e-06	-8.375e-06	4.1e-08	-7e-09
0.206	-7e-09	-7e-09	6.155e-06	0.000192625	-6.165e-06	-1.2375e-05	-8.375e-06	-7e-09	-7e-09	-7e-09
0.2065	-4.375e-06	-7e-09	3.995e-06	0.000192625	-4.375e-06	-3.705e-07	-7e-09	-7e-09	-7e-09	-7e-09
0.207	-1.855e-06	-7e-09	-7e-09	0.000183625	-7e-09	-7e-09	-8.375e-06	-7e-09	1.835e-06	-7e-09
0.2075	-7e-09	-7e-09	-7e-09	0.000175625	-8.055e-06	-7e-09	8.045e-06	-7e-09	-7e-09	-8.375e-06
0.208	-7e-09	-5.905e-06	8.365e-06	0.000181625	-7e-09	-1.1775e-05	2.465e-06	-2.485e-06	-5.905e-06	5.885e-06
0.2085	4.625e-06	-4.645e-06	-7e-09	0.000180625	-3.745e-06	-7e-09	-7e-09	3.725e-06	4.625e-06	8.95e-07
0.209	-7e-09	-7e-09	-7e-09	0.000182625	-7e-09	-7e-09	-7e-09	-7e-09	6.785e-06	-7e-09
0.2095	-7e-09	-8.375e-06	-7e-09	0.000175625	-5.91e-07	-7e-09	-5.91e-07	-7.795e-06	-7e-09	-7e-09
0.21	2.735e-06	-2.745e-06	-5.635e-06	0.000164625	-5.635e-06	-5.635e-06	-7e-09	-5.635e-06	-8.375e-06	2.735e-06
0.2105	4.895e-06	-7e-09	-7e-09	0.000158625	-7e-09	3.465e-06	-4.905e-06	-4.905e-06	-7e-09	-7e-09
0.211	7.055e-06	-7e-09	-7e-09	0.000158625	-7e-09	-7.065e-06	-7.065e-06	7.055e-06	-7e-09	-8.375e-06
0.2115	8.45e-07	-8.58e-07	-7e-09	0.000158625	7.515e-06	-8.58e-07	-7e-09	8.45e-07	-8.58e-07	8.45e-07
0.212	-7e-09	3.005e-06	3.005e-06	0.000155625	-7e-09	-7e-09	5.355e-06	-2.355e-06	-7e-09	-7e-09
0.2125	-7e-09	-8.375e-06	-7e-09	0.000145625	-7e-09	-5.175e-06	-7e-09	5.165e-06	8.365e-06	-7e-09
0.213	2.075e-06	-7e-09	-7e-09	0.000141625	-6.295e-06	-7.335e-06	-7e-09	7.325e-06	-7e-09	-7e-09
0.2135	1.115e-06	7.245e-06	1.115e-06	0.000134625	-7e-09	7.245e-06	-1.126e-06	-7e-09	-7e-09	8.365e-06
0.214	1.1625e-05	-7e-09	-7e-09	0.000130625	3.275e-06	-7e-09	-7e-09	-7e-09	-3.285e-06	-8.375e-06
0.2145	8.365e-06	-7e-09	-7e-09	0.000125625	-7e-09	2.495e-06	-7e-09	-5.445e-06	2.925e-06	-7e-09
0.215	9.135e-06	-7.605e-06	-7e-09	0.000126625	-6.835e-06	7.65e-07	-7e-09	-7.79e-07	-7.79e-07	7.585e-06
0.2155	2.5125e-05	-1.395e-06	6.975e-06	0.000117625	-1.395e-06	-6.985e-06	-6.985e-06	-1.395e-06	-1.395e-06	8.365e-06
0.216	2.5125e-05	-4.825e-06	3.535e-06	0.000108625	-4.825e-06	-7e-09	4.815e-06	-7e-09	1.3225e-05	-7e-09
0.2165	2.5125e-05	-8.375e-06	-2.675e-06	0.000100625	-7e-09	-7e-09	2.655e-06	-3.045e-06	5.325e-06	-2.675e-06
0.217	4.1325e-05	-7e-09	8.365e-06	9.9625e-05	7.355e-06	-5.11e-07	-7e-09	-7e-09	4.98e-07	-7e-09
0.2175	4.1825e-05	-7e-09	-6.725e-06	8.3725e-05	6.705e-06	-7e-09	1.645e-06	-8.375e-06	8.365e-06	1.645e-06
0.218	5.0225e-05	-4.565e-06	-4.565e-06	7.9125e-05	4.545e-06	-7e-09	-7e-09	-7e-09	1.6725e-05	-7e-09
0.2185	5.8525e-05	-5.975e-06	2.385e-06	7.0525e-05	2.385e-06	-2.405e-06	-7e-09	-7e-09	1.0725e-05	-7e-09
0.219	6.6725e-05	-2.43e-07	-7e-09	5.8525e-05	-2.43e-07	-7e-09	-7e-09	-2.43e-07	1.6725e-05	-7e-09
0.2195	7.5325e-05	6.435e-06	-1.925e-06	5.0225e-05	1.915e-06	-6.455e-06	-1.4775e-05	-7e-09	2.5125e-05	-7e-09
0.22	7.5325e-05	4.285e-06	-7e-09	5.0225e-05	8.365e-06	-7e-09	-4.495e-06	-7e-09	2.5125e-05	-7e-09
0.2205	8.9925e-05	-2.135e-06	1.2425e-05	3.7725e-05	2.125e-06	-7e-09	-7e-09	8.365e-06	3.1325e-05	-6.245e-06
0.221	9.2025e-05	-7e-09	-8.345e-06	3.3425e-05	8.365e-06	-7e-09	-8.345e-06	-7e-09	3.3425e-05	-8.345e-06
0.2215	0.000100625	-7e-09	-2.195e-06	3.1325e-05	6.175e-06	-7e-09	-2.195e-06	-7e-09	3.5625e-05	-7e-09
0.222	0.000117625	4.345e-06	-7e-09	2.5125e-05	8.365e-06	-7e-09	-4.355e-06	-7e-09	5.0225e-05	-7e-09
0.2225	0.000123625	-7e-09	1.855e-06	1.8625e-05	8.365e-06	6.505e-06	-7e-09	1.0225e-05	5.6725e-05	1.855e-06
0.223	0.000125625	-7e-09	-7e-09	1.6725e-05	8.665e-06	-3.06e-07	2.93e-07	8.065e-06	5.8525e-05	-3.06e-07
0.2235	0.000133625	-7e-09	2.455e-06	1.6725e-05	2.2625e-05	-7e-09	-7e-09	2.455e-06	5.8525e-05	-7e-09
0.224	0.000142625	-7e-09	-7e-09	8.365e-06	2.1325e-05	-7e-09	-7e-09	8.365e-06	8.3725e-05	-7e-09
0.2245	0.000150625	6.765e-06	-7e-09	1.585e-06	2.5125e-05	-7e-09	-1.595e-06	1.5125e-05	8.3725e-05	-7e-09
0.225	0.000158625	-7e-09	7.225e-06	-7e-09	3.3425e-05	7.795e-06	-7.805e-06	2.3925e-05	8.3725e-05	-7e-09
0.2255	0.000158625	-5.645e-06	-7e-09	-7e-09	3.0725e-05	2.715e-06	-7e-09	1.6725e-05	9.4725e-05	-5.645e-06
0.226	0.000163625	4.875e-06	-7e-09	-7e-09	4.6725e-05	-7e-09	-4.895e-06	2.5125e-05	0.000108625	-7e-09
0.2265	0.000167625	-7e-09	-7e-09	-7e-09	4.8925e-05	-7e-09	-1.331e-06	2.5125e-05	0.000108625	8.365e-06
0.227	0.000168625	-7e-09	-7e-09	-7.545e-06	4.2625e-05	-7e-09	8.25e-07	3.2625e-05	0.000117625	-7e-09
0.2275	0.000178625	2.375e-06	-3.005e-06	2.375e-06	5.6225e-05	-7e-09	-7e-09	3.3425e-05	0.000125625	-3.005e-06
0.228	0.000187625	-1.945e-06	-7e-09	-7e-09	7.0125e-05	1.935e-06	-3.225e-06	4.1825e-05	0.000130625	-7e-09
0.2285	0.000192625	-8.375e-06	-7.315e-06	-7e-09	8.2625e-05	-7.315e-06	-7.315e-06	5.0225e-05	0.000133625	-1.064e-06
0.229	0.000191625	-8.375e-06	1.095e-06	-7.275e-06	8.2525e-05	-1.109e-06	-7e-09	5.8525e-05	0.000134625	6.155e-06
0.2295	0.000197625	-7e-09	5.105e-06	-7e-09	8.8825e-05	1.835e-06	-7e-09	6.8825e-05	0.000150625	-7e-09
0.23	0.000200625	-7e-09	-2.955e-06	-2.955e-06	9.5025e-05	-2.955e-06	-7e-09	6.6925e-05	0.000153625	-2.955e-06
0.2305	0.000192625	-6.795e-06	-7e-09	-7.585e-06	0.000100625	-7e-09	-7.585e-06	7.5325e-05	0.000158625	6.785e-06
0.231	0.000193625	-7e-09	-7e-09	-7.005e-06	0.000115625	6.995e-06	-7.005e-06	7.6725e-05	0.000160625	-7e-09
0.2315	0.000195625	-4.845e-06	-7e-09	-7e-09	0.000117625	3.525e-06	-4.845e-06	9.2025e-05	0.000170625	-3.535e-06
0.232	0.000200625	-2.685e-06	-3.015e-06	-3.015e-06	0.000131625	-2.685e-06	-5.695e-06	9.7725e-05	0.000167625	-7e-09
0.2325	0.000200625	-7e-09	-7e-09	5.14e-07	0.000134625	-7.855e-06	-7e-09	0.000100625	0.000175625	5.14e-07
0.233	0.000199625	5.085e-06	-6.735e-06	-7e-09	0.000133625	-7e-09	-7e-09	0.000117625	0.000175625	-7e-09
0.2335	0.000199625	4.565e-06	-4.575e-06	-7.81e-07	0.000146625	-4.575e-06	-4.575e-06	0.000112625	0.000183625	-7e-09
0.234	0.000205625	-5.965e-06	2.405e-06	-7e-09	0.000156625	-7e-09	5.945e-06	0.000127625	0.000172625	-7e-09
0.2345	0.000200625	8.105e-06	2.47e-07	-7e-09	0.000150625	-7e-09	-7.865e-06	0.000125625	0.000183625	-7e-09
0.235	0.000198625	-7e-09	-7e-09	-7e-09	0.000158625	-7e-09	-6.465e-06	0.000127625	0.000183625	-6.465e-06
0.2355	0.000196625	-7e-09	-7e-09	-4.315e-06	0.000167625	-7e-09	-7e-09	0.000142625	0.000183625	-7e-09
0.236	0.000194625	-7e-09	-2.155e-06	-6.235e-06	0.000173625	8.365e-06	6.215e-06	0.000150625	0.000183625	8.365e-06
0.2365	0.000200625	8.345e-06	-2.1e-08	-7e-09	0.000167625	-7e-09	-2.1e-08	0.000150625	0.000192625	-7e-09
0.237	0.000190625	-2.185e-06	-7e-09	-6.205e-06	0.000169625	6.185e-06	-6.205e-06	0.000158625	0.000183625	-7e-09
0.2375	0.000192625	-4.045e-06	-7e-09	-7e-09	0.000175625	8.365e-06	4.325e-06	0.000154625	0.000188625	4.325e-06
0.238	0.000192625	-6.495e-06	8.365e-06	-1.885e-06	0.000177625	1.3025e-05	-1.885e-06	0.000173625	0.000183625	-7e-09
0.2385	0.000192625	-7e-09	2.76e-07	-2.89e-07	0.000192625	1.6425e-05	-7e-09	0.000175625	0.000184625	-7e-09
0.239	0.000189625	-8.375e-06	-5.935e-06	8.365e-06	0.000192625	5.925e-06	-7e-09	0.000167625	0.000189625	5.925e-06
0.2395	0.000183625	-7e-09	4.595e-06	-7e-09	0.000187625	1.7525e-05	-7e-09	0.000175625	0.000187625	4.595e-06
0.24	0.000183625	-7e-09	6.755e-06	-6.765e-06	0.000199625	1.6725e-05	-7e-09	0.000175625	0.000190625	-7e-09
0.2405	0.000176625	-7e-09	-7e-09	-7e-09	0.000192625	9.465e-06	-7e-09	0.000176625	0.000183625	7.265e-06
0.241	0.000175625	-7e-09	8.365e-06	2.945e-06	0.000189625	3.0725e-05	-8.375e-06	0.000183625	0.000178625	-8.375e-06
0.2415	0.000167625	-4.875e-06	1.1825e-05	-3.505e-06	0.000197625	3.8325e-05	-3.505e-06	0.000180625	0.000183625	4.865e-06
0.242	0.000174625	-7e-09	8.365e-06	-7e-09	0.000185625	3.3425e-05	7.025e-06	0.000183625	0.000183625	8.365e-06
0.2425	0.000167625	-7e-09	9.175e-06	-7e-09	0.000192625	4.1825e-05	-7e-09	0.000183625	0.000175625	8.365e-06
0.243	0.000167625	-7e-09	2.5125e-05	-2.425e-06	0.000192625	5.0225e-05	-7e-09	0.000180625	0.000175625	1.1325e-05
0.2435	0.000153625	-7e-09	2.1825e-05	-7e-09	0.000192625	5.0225e-05	-3.235e-06	0.000183625	0.000172625	8.365e-06
0.244	0.000150625	-7e-09	2.4025e-05	7.285e-06	0.000192625	5.1325e-05	-7e-09	0.000183625	0.000174625	1.5625e-05
0.2445	0.000143625	-6.205e-06	3.2425e-05	-7e-09	0.000185625	6.6925e-05	-6.205e-06	0.000190625	0.000168625	1.6725e-05
0.245	0.000138625	-7e-09	3.6725e-05	-7e-09	0.000192625	7.0225e-05	-7e-09	0.000183625	0.000167625	2.5125e-05
0.2455	0.000142625	-7e-09	4.1825e-05	-2.975e-06	0.000186625	7.8225e-05	-7e-09	0.000183625	0.000161625	2.5125e-05
0.246	0.000125625	-8.13e-07	5.0225e-05	-7e-09	0.000191625	9.2025e-05	7.95e-07	0.000183625	0.000158625	2.5925e-05
0.2465	0.000126625	-7e-09	5.8525e-05	-7.025e-06	0.000183625	9.2025e-05	-1.361e-06	0.000176625	0.000150625	3.4825e-05
0.247	0.000113625	-7e-09	7.1825e-05	-7e-09	0.000183625	0.000105625	-7e-09	0.000183625	0.000149625	4.1825e-05
0.2475	0.000108625	-5.675e-06	6.9625e-05	-2.705e-06	0.000183625	0.000102625	-7e-09	0.000175625	0.000142625	5.0225e-05
0.248	0.000100625	7.285e-06	7.5325e-05	-7e-09	0.000175625	0.000117625	8.365e-06	0.000183625	0.000142625	5.8025e-05
0.2485	9.8825e-05	-7e-09	9.2025e-05	-7e-09	0.000177625	0.000127625	-6.755e-06	0.000175625	0.000135625	6.6925e-05
0.249	8.4525e-05	-4.595e-06	9.2025e-05	-3.785e-06	0.000175625	0.000129625	-8.15e-07	0.000180625	0.000125625	7.5325e-05
0.2495	7.7725e-05	-7e-09	0.000106625	-7e-09	0.000167625	0.000133625	5.935e-06	0.000170625	0.000128625	8.6125e-05
0.25	7.5025e-05	-2.765e-07	0.000116625	-7e-09	0.000167625	0.000150625	8.365e-06	0.000167625	0.000117625	9.2025e-05
0.2505	6.0425e-05	-7e-09	0.000118625	-7e-09	0.000160625	0.000150625	6.475e-06	0.000165625	0.000117625	9.2025e-05
0.251	5.4225e-05	-4.325e-06	0.000129625	-4.055e-06	0.000154625	0.000158625	8.365e-06	0.000162625	0.000104625	0.000108625
0.2515	4.6125e-05	8.365e-06	0.000131625	6.205e-06	0.000150625	0.000158625	1.6725e-05	0.000158625	0.000100625	0.000110625
0.252	4.1825e-05	-8.375e-06	0.000142625	-8.375e-06	0.000150625	0.000167625	8.365e-06	0.000150625	9.2025e-05	0.000133625
0.2525	3.1325e-05	6.205e-06	0.000152625	-8.375e-06	0.000142625	0.000167625	1.0525e-05	0.000150625	8.5825e-05	0.000125625
0.253	2.5125e-05	-7e-09	0.000150625	-4.325e-06	0.000133625	0.000171625	2.1025e-05	0.000150625	7.9625e-05	0.000142625
0.2535	2.5125e-05	-7e-09	0.000152625	-7e-09	0.000138625	0.000173625	3.1525e-05	0.000142625	7.5325e-05	0.000148625
0.254	1.7025e-05	-7e-09	0.000159625	2.59e-07	0.000125625	0.000175625	3.3225e-05	0.000141625	5.8525e-05	0.000158625
0.2545	1.6725e-05	-7e-09	0.000163625	-7e-09	0.000125625	0.000181625	3.3425e-05	0.000133625	5.8525e-05	0.000158625
0.255	1.7525e-05	3.775e-06	0.000171625	-4.595e-06	0.000117625	0.000187625	3.8025e-05	0.000129625	4.6425e-05	0.000171625
0.2555	8.365e-06	-7e-09	0.000183625	-7e-09	0.000103625	0.000185625	4.1825e-05	0.000125625	4.1825e-05	0.000175625
0.256	7.825e-06	5.27e-07	0.000183625	-7e-09	0.000100625	0.000191625	5.0225e-05	0.000117625	4.1825e-05	0.000183625
0.2565	8.365e-06	2.685e-06	0.000186625	5.665e-06	0.000100625	0.000186625	5.2925e-05	0.000114625	2.7825e-05	0.000189625
0.257	-3.525e-06	4.845e-06	0.000187625	3.515e-06	8.0125e-05	0.000192625	6.3425e-05	0.000108625	2.3725e-05	0.000192625
0.2575	1.355e-06	-7e-09	0.000183625	-7e-09	8.2325e-05	0.000185625	7.2625e-05	0.000100625	2.3725e-05	0.000190625
0.258	-7e-09	-5.975e-06	0.000192625	-7.575e-06	6.6925e-05	0.000193625	8.2825e-05	8.4525e-05	1.7525e-05	0.000193625
0.2585	-7e-09	1.6725e-05	0.000195625	-7e-09	6.4025e-05	0.000192625	8.0725e-05	8.3725e-05	1.1325e-05	0.000195625
0.259	-7e-09	1.3525e-05	0.000192625	-7e-09	5.5325e-05	0.000192625	8.6925e-05	7.8525e-05	8.365e-06	0.000200625
0.2595	-7e-09	1.5625e-05	0.000200625	-7.285e-06	5.0225e-05	0.000192625	9.3125e-05	6.8025e-05	9.455e-06	0.000193625
0.26	7.295e-06	1.7825e-05	0.000199625	-7e-09	5.0225e-05	0.000199625	0.000108625	5.9625e-05	7.295e-06	0.000200625
0.2605	-5.145e-06	2.7025e-05	0.000200625	-3.235e-06	3.6725e-05	0.000183625	0.000111625	5.8525e-05	5.135e-06	0.000203625
0.261	-2.985e-06	2.5125e-05	0.000200625	-7e-09	3.0525e-05	0.000192625	0.000125625	5.0225e-05	1.0725e-05	0.000200625
0.2615	-7e-09	3.3425e-05	0.000193625	-6.735e-06	1.7525e-05	0.000184625	0.000125625	4.9425e-05	-8.29e-07	0.000200625
0.262	-1.344e-06	4.0525e-05	0.000200625	-7e-09	1.8025e-05	0.000185625	0.000126625	3.4825e-05	-7e-09	0.000209625
0.2625	-7e-09	5.0225e-05	0.000192625	-3.505e-06	8.365e-06	0.000183625	0.000142625	3.8325e-05	-7e-09	0.000204625
0.263	2.705e-06	5.8525e-05	0.000192625	-2.725e-06	8.365e-06	0.000183625	0.000142625	2.5125e-05	-2.725e-06	0.000203625
0.2635	5.48e-07	5.9125e-05	0.000200625	7.255e-06	8.365e-06	0.000183625	0.000150625	2.5125e-05	-7.825e-06	0.000200625
0.264	-8.375e-06	7.5325e-05	0.000192625	6.755e-06	8.365e-06	0.000177625	0.000152625	1.5125e-05	-1.615e-06	0.000207625
0.2645	-4.615e-06	8.3725e-05	0.000192625	-7e-09	-7e-09	0.000180625	0.000158625	2.0525e-05	3.755e-06	0.000200625
0.265	5.915e-06	9.2025e-05	0.000189625	-7e-09	8.365e-06	0.000175625	0.000164625	2.435e-06	-7e-09	0.000209625
0.2655	8.075e-06	9.1725e-05	0.000183625	-7e-09	-7e-09	0.000167625	0.000167625	8.645e-06	-8.375e-06	0.000192625
0.266	-7e-09	0.000106625	0.000185625	-1.875e-06	-7e-09	0.000169625	0.000175625	8.365e-06	-7e-09	0.000194625
0.2665	-4.035e-06	0.000108625	0.000183625	-7e-09	-7e-09	0.000167625	0.000175625	4.025e-06	-7e-09	0.000196625
0.267	-7e-09	0.000125625	0.000183625	2.175e-06	6.185e-06	0.000158625	0.000181625	-7e-09	-7e-09	0.000200625
0.2675	8.345e-06	0.000125625	0.000175625	1.2e-08	-7e-09	0.000158625	0.000175625	-7e-09	-8.355e-06	0.000200625
0.268	-6.235e-06	0.000135625	0.000173625	-7e-09	-7e-09	0.000156625	0.000181625	-4.095e-06	-2.145e-06	0.000192625
0.2685	-4.305e-06	0.000137625	0.000171625	-7e-09	4.295e-06	0.000146625	0.000179625	-7e-09	-4.305e-06	0.000196625
0.269	-1.915e-06	0.000144625	0.000167625	-7e-09	-7e-09	0.000145625	0.000185625	-7e-09	-1.915e-06	0.000192625
0.2695	7.865e-06	0.000158625	0.000167625	-7.625e-06	-7e-09	0.000134625	0.000184625	-8.125e-06	2.42e-07	0.000183625
0.27	5.955e-06	0.000156625	0.000158625	3.545e-06	-7e-09	0.000133625	0.000189625	-8.375e-06	2.405e-06	0.000180625
0.2705	-3.805e-06	0.000171625	0.000158625	3.795e-06	3.795e-06	0.000129625	0.000192625	-3.805e-06	-4.575e-06	0.000187625
0.271	-7e-09	0.000167625	0.000150625	-1.645e-06	6.715e-06	0.000123625	0.000192625	-1.645e-06	-7e-09	0.000177625
0.2715	7.845e-06	0.000175625	0.000149625	-7e-09	-7e-09	0.000117625	0.000183625	7.845e-06	-7e-09	0.000183625
0.272	-2.685e-06	0.000178625	0.000139625	-5.695e-06	-2.685e-06	0.000111625	0.000186625	-5.695e-06	-5.695e-06	0.000172625
0.2725	-3.545e-06	0.000187625	0.000137625	-7e-09	-3.545e-06	0.000108625	0.000192625	-7e-09	3.525e-06	0.000180625
0.273	-5.625e-06	0.000185625	0.000125625	-7e-09	1.365e-06	9.9025e-05	0.000190625	-8.375e-06	-8.375e-06	0.000175625
0.2735	7.575e-06	0.000184625	0.000125625	-7e-09	-7e-09	9.2025e-05	0.000183625	-7e-09	-7e-09	0.000167625
0.274	2.935e-06	0.000192625	0.000125625	-7e-09	2.935e-06	8.3725e-05	0.000183625	-7e-09	-7e-09	0.000164625
0.2745	-7e-09	0.000200625	0.000106625	-7e-09	-7e-09	7.5325e-05	0.000189625	5.095e-06	5.095e-06	0.000167625
0.275	-7e-09	0.000192625	0.000101625	-7.265e-06	-7.265e-06	7.4225e-05	0.000185625	1.105e-06	1.105e-06	0.000151625
0.2755	-7e-09	0.000199625	9.9325e-05	-7.325e-06	-6.275e-06	5.8525e-05	0.000183625	-1.059e-06	-7.325e-06	0.000143625
0.276	-5.165e-06	0.000198625	8.8825e-05	-3.215e-06	-7e-09	5.8525e-05	0.000178625	8.365e-06	3.205e-06	0.000147625
0.2765	-6.005e-06	0.000203625	8.3725e-05	5.365e-06	-7e-09	4.7225e-05	0.000189625	5.365e-06	-7e-09	0.000139625
0.277	-7e-09	0.000200625	7.4425e-05	-7e-09	-1.5075e-05	4.2625e-05	0.000176625	-7e-09	-8.46e-07	0.000126625
0.2775	-7e-09	0.000199625	6.8225e-05	-7e-09	8.365e-06	4.0525e-05	0.000174625	7.045e-06	-7.055e-06	0.000126625
0.278	-7e-09	0.000195625	5.8525e-05	-7e-09	-4.895e-06	3.3425e-05	0.000172625	-1.415e-06	4.885e-06	0.000112625
0.2785	-7e-09	0.000192625	5.0225e-05	-7e-09	-2.735e-06	2.2225e-05	0.000172625	-7e-09	-7e-09	0.000114625
0.279	-7e-09	0.000201625	4.2425e-05	-7e-09	-7e-09	2.5125e-05	0.000158625	-7e-09	5.65e-07	0.000100625
0.2795	-7e-09	0.000207625	4.1825e-05	6.775e-06	6.775e-06	1.5125e-05	0.000165625	5.185e-06	-7e-09	0.000100625
0.28	-7e-09	0.000205625	3.3425e-05	4.615e-06	-7e-09	1.3025e-05	0.000163625	4.615e-06	-7e-09	9.2025e-05
0.2805	-7e-09	0.000198625	3.3425e-05	2.455e-06	-7e-09	8.365e-06	0.000156625	2.455e-06	-7e-09	7.5325e-05
0.281	-8.075e-06	0.000192625	2.5125e-05	2.97e-07	-8.075e-06	1.6725e-05	0.000150625	-8.075e-06	8.055e-06	7.5325e-05
0.2815	1.845e-06	0.000198625	2.3225e-05	1.845e-06	4.655e-06	-4.665e-06	0.000143625	8.365e-06	1.845e-06	7.3425e-05
0.282	-4.025e-06	0.000196625	1.2425e-05	8.365e-06	4.005e-06	4.005e-06	0.000142625	4.005e-06	-7e-09	5.4525e-05
0.2825	-7e-09	0.000192625	1.6725e-05	8.365e-06	-6.185e-06	-7e-09	0.000135625	-2.205e-06	-8.375e-06	4.4025e-05
0.283	-7e-09	0.000192625	8.365e-06	8.395e-06	-7e-09	-7e-09	0.000133625	-8.375e-06	8.325e-06	4.1825e-05
0.2835	2.115e-06	0.000183625	8.365e-06	8.365e-06	-7e-09	-2.135e-06	0.000129625	-4.125e-06	4.115e-06	3.3425e-05
0.284	1.9e-07	0.000183625	-7e-09	2.1025e-05	-7e-09	-7e-09	0.000117625	4.275e-06	-7e-09	2.5125e-05
0.2845	-6.445e-06	0.000183625	8.365e-06	2.5125e-05	1.925e-06	6.435e-06	0.000117625	-7e-09	-7e-09	2.3125e-05
0.285	7.895e-06	0.000167625	8.125e-06	2.5125e-05	7.895e-06	-2.39e-07	0.000100625	-8.145e-06	-7e-09	1.6725e-05
0.2855	-7e-09	0.000177625	2.385e-06	2.7525e-05	-7e-09	-7e-09	9.4425e-05	-7e-09	-7e-09	2.5125e-05
0.286	3.815e-06	0.000163625	-3.825e-06	3.7325e-05	-7e-09	-7e-09	9.5825e-05	-7.39e-07	3.815e-06	8.365e-06
0.2865	6.705e-06	0.000167625	1.655e-06	4.1825e-05	1.655e-06	-7e-09	9.2025e-05	1.655e-06	-7e-09	1.0025e-05
0.287	-5.07e-07	0.000167625	-7e-09	5.0225e-05	4.93e-07	-5.07e-07	7.5825e-05	-7e-09	-7.875e-06	7.865e-06
0.2875	-5.715e-06	0.000164625	-2.665e-06	5.8525e-05	-7e-09	8.365e-06	7.2625e-05	-3.055e-06	-7e-09	-7e-09
0.288	3.545e-06	0.000146625	4.815e-06	5.9825e-05	-3.555e-06	-7e-09	6.3425e-05	-7e-09	-7e-09	4.815e-06
0.2885	-7e-09	0.000143625	-7e-09	6.6925e-05	-7e-09	-7e-09	5.8525e-05	-7e-09	-1.395e-06	8.365e-06
0.289	-7e-09	0.000142625	7.595e-06	7.5325e-05	7.65e-07	-7e-09	5.0225e-05	-7e-09	-8.375e-06	7.65e-07
0.2895	5.435e-06	0.000133625	-2.935e-06	7.8225e-05	-5.445e-06	-7e-09	5.0225e-05	-7e-09	-7e-09	-2.935e-06
0.29	-7e-09	0.000128625	-5.095e-06	8.6925e-05	-7e-09	-7e-09	3.3425e-05	-7e-09	-7e-09	1.795e-06
0.2905	1.115e-06	0.000125625	-7e-09	9.3125e-05	-7e-09	-7e-09	3.3425e-05	-7e-09	-1.4475e-05	-7e-09
0.291	1.025e-06	0.000117625	-7e-09	0.000109625	-7e-09	-7e-09	3.2425e-05	-7e-09	-7e-09	-1.043e-06
0.2915	-7e-09	0.000113625	-5.185e-06	0.000113625	-7e-09	5.165e-06	2.8325e-05	-7e-09	-7e-09	-7e-09
0.292	-7e-09	0.000100625	-8.375e-06	0.000114625	5.345e-06	-7e-09	1.9725e-05	-3.025e-06	-7e-09	-7e-09
0.2925	7.505e-06	0.000100625	-7e-09	0.000117625	-7e-09	-7e-09	1.6725e-05	-7e-09	-7e-09	-7e-09
0.293	-7e-09	9.0725e-05	-7e-09	0.000140625	-7e-09	-1.31e-06	9.625e-06	1.295e-06	-7e-09	7.055e-06
0.2935	1.435e-06	8.3725e-05	-7e-09	0.000142625	3.455e-06	-7e-09	1.3225e-05	-7e-09	4.895e-06	3.455e-06
0.294	-7e-09	7.8225e-05	-8.375e-06	0.000144625	-7e-09	5.615e-06	8.365e-06	-2.755e-06	-7e-09	-7e-09
0.2945	-7.785e-06	6.6925e-05	-7e-09	0.000158625	-7.785e-06	5.81e-07	7.775e-06	-5.95e-07	-7e-09	-7e-09
0.295	1.565e-06	5.8525e-05	-7e-09	0.000158625	6.795e-06	1.565e-06	1.565e-06	-1.575e-06	6.795e-06	-7e-09
0.2955	3.725e-06	5.4825e-05	-7e-09	0.000158625	3.725e-06	4.635e-06	4.635e-06	-7e-09	3.725e-06	-7e-09
0.296	-7e-09	5.0225e-05	-7e-09	0.000164625	-7e-09	5.885e-06	-7e-09	-7e-09	2.475e-06	-7e-09
0.2965	-7e-09	3.3825e-05	7.725e-06	0.000167625	-7e-09	-8.055e-06	-3.27e-07	-7e-09	3.13e-07	-7e-09
0.297	6.525e-06	2.8825e-05	-7e-09	0.000175625	1.835e-06	-7e-09	-1.845e-06	-7e-09	-6.535e-06	-7e-09
0.2975	-7e-09	2.9425e-05	-8.375e-06	0.000175625	-4.005e-06	-7e-09	-7e-09	-7e-09	-4.375e-06	-7e-09
0.298	-7e-09	2.5125e-05	-7e-09	0.000181625	-2.215e-06	-6.165e-06	-7e-09	-7e-09	-2.215e-06	-7e-09
0.2985	-7e-09	1.6725e-05	-7e-09	0.000175625	-8.325e-06	-7e-09	-7e-09	-7e-09	-7e-09	-8.325e-06
0.299	6.255e-06	1.4625e-05	-7e-09	0.000183625	-7e-09	-8.375e-06	2.105e-06	-7e-09	2.105e-06	2.105e-06
0.2995	-7e-09	1.2625e-05	-7e-09	0.000192625	4.095e-06	-4.105e-06	-4.275e-06	4.095e-06	-7e-09	-7e-09
0.3	-7e-09	8.365e-06	1.935e-06	0.000192625	-6.435e-06	-6.435e-06	4.475e-06	-7e-09	1.935e-06	-7e-09
0.3005	-7e-09	8.365e-06	2.09e-07	0.000184625	-8.375e-06	8.145e-06	-7e-09	-7e-09	-8.375e-06	-7e-09
0.301	-7e-09	8.365e-06	5.985e-06	0.000198625	-7e-09	5.985e-06	5.985e-06	-7e-09	2.365e-06	-7e-09
0.3015	-3.845e-06	-7e-09	-8.375e-06	0.000192625	-7e-09	-7.06e-07	-7e-09	-7e-09	-7e-09	8.365e-06
0.302	-5.025e-06	1.665e-06	1.665e-06	0.000195625	6.685e-06	-7e-09	-6.695e-06	-1.685e-06	-7e-09	-7e-09
0.3025	-7.895e-06	7.875e-06	-7e-09	0.000200625	7.395e-06	-4.9e-07	-7e-09	-7e-09	-7.895e-06	7.395e-06
0.303	-2.645e-06	-7e-09	5.715e-06	0.000192625	-5.735e-06	-5.735e-06	5.715e-06	-2.645e-06	-7e-09	-7e-09
0.3035	4.795e-06	3.565e-06	-3.575e-06	0.000197625	-7e-09	-7e-09	-3.575e-06	-8.375e-06	-7e-09	-3.575e-06
0.304	-7e-09	-7e-09	-6.965e-06	0.000197625	-7e-09	-7e-09	-1.415e-06	-7e-09	-7e-09	-7e-09
0.3045	7.615e-06	-7e-09	-7.625e-06	0.000184625	7.45e-07	7.45e-07	-7.625e-06	-7e-09	7.615e-06	-7.58e-07
0.305	-2.915e-06	-7e-09	5.455e-06	0.000186625	-7e-09	-7e-09	-5.465e-06	-2.555e-06	2.905e-06	-7e-09
0.3055	-7e-09	-7e-09	-7e-09	0.000197625	8.365e-06	5.065e-06	-7e-09	-7e-09	-5.075e-06	-5.075e-06
0.306	7.225e-06	-7.235e-06	1.135e-06	0.000192625	-7e-09	-7.235e-06	-7e-09	-7e-09	-7e-09	-7e-09
0.3065	-7e-09	-7.355e-06	-7.355e-06	0.000191625	-1.026e-06	-1.026e-06	-7.355e-06	-7e-09	-7e-09	-1.026e-06
0.307	-8.375e-06	-7e-09	5.185e-06	0.000189625	-7e-09	-5.195e-06	-7e-09	-5.195e-06	-5.195e-06	-7e-09
0.3075	-7e-09	-3.035e-06	-7e-09	0.000177625	5.335e-06	-7e-09	-3.035e-06	-7e-09	3.025e-06	-7e-09
0.308	-7.505e-06	7.485e-06	-8.79e-07	0.000183625	-7.505e-06	8.65e-07	-7e-09	-6.635e-06	7.485e-06	8.365e-06
0.3085	-7e-09	-7e-09	-7e-09	0.000175625	-1.294e-06	-1.294e-06	-7e-09	-1.294e-06	7.075e-06	-1.294e-06
0.309	-3.455e-06	-3.455e-06	-7e-09	0.000175625	-1.3275e-05	-3.455e-06	-4.925e-06	-7e-09	-7e-09	3.435e-06
0.3095	-2.845e-06	-7e-09	-7e-09	0.000169625	-2.775e-06	-2.775e-06	-5.615e-06	-5.615e-06	5.595e-06	5.595e-06
0.31	8.365e-06	-7e-09	-7e-09	0.000167625	-7e-09	-7e-09	-7e-09	-7e-09	-7e-09	7.155e-06
0.3105	1.545e-06	-7e-09	-7e-09	0.000158625	-7e-09	-1.3675e-05	1.545e-06	6.805e-06	5.255e-06	5.255e-06
0.311	4.645e-06	-7e-09	-7e-09	0.000162625	-3.725e-06	-7e-09	-7e-09	-7e-09	-3.725e-06	-4.665e-06
0.3115	-7e-09	-2.505e-06	-2.505e-06	0.000161625	2.485e-06	-7e-09	-7e-09	-7e-09	-7e-09	-7e-09
0.312	1.6025e-05	-8.035e-06	-7e-09	0.000150625	-7e-09	3.3e-07	-7e-09	-7e-09	-7e-09	-7e-09
0.3125	1.815e-06	8.365e-06	-7e-09	0.000157625	1.815e-06	-7e-09	-7e-09	-1.825e-06	-1.825e-06	-7e-09
0.313	8.365e-06	-3.985e-06	-3.985e-06	0.000150625	-7e-09	-7e-09	-7e-09	-7e-09	-7e-09	4.385e-06
0.3135	6.135e-06	2.225e-06	-6.145e-06	0.000133625	-6.145e-06	-7e-09	-7e-09	6.135e-06	6.135e-06	-7e-09
0.314	8.435e-06	-7e-09	-7e-09	0.000125625	-7e-09	-7e-09	8.295e-06	-8.305e-06	1.6625e-05	-7e-09
0.3145	1.0425e-05	-7e-09	6.275e-06	0.000127625	-2.095e-06	2.085e-06	-7e-09	6.275e-06	8.365e-06	-4.195e-06
0.315	1.6725e-05	4.115e-06	-1.36e-07	0.000121625	-7e-09	-7e-09	4.245e-06	-7e-09	4.115e-06	-7e-09
0.3155	2.7025e-05	-7e-09	6.405e-06	0.000108625	-8.375e-06	-7e-09	-7e-09	-7e-09	3.915e-06	-7e-09
0.316	2.5125e-05	-7e-09	-2.05e-07	0.000108625	-8.375e-06	-7e-09	-7e-09	-8.175e-06	8.365e-06	-7e-09
0.3165	3.1125e-05	-7e-09	-2.365e-06	0.000100625	-7e-09	2.355e-06	-2.365e-06	3.645e-06	2.355e-06	-7e-09
0.317	3.8025e-05	-7e-09	-7e-09	8.8225e-05	-7e-09	3.845e-06	-7e-09	-7e-09	7.695e-06	-4.525e-06
0.3175	4.1825e-05	-6.685e-06	1.685e-06	9.0325e-05	-6.685e-06	6.665e-06	-7e-09	-1.695e-06	1.0025e-05	-7e-09
0.318	4.9725e-05	-7e-09	-7e-09	7.5325e-05	-7e-09	-7e-09	-7e-09	4.6e-07	8.365e-06	-7.905e-06
0.3185	5.8525e-05	-7e-09	2.615e-06	7.2725e-05	-7e-09	5.735e-06	3.115e-06	-7e-09	2.2425e-05	-7e-09
0.319	6.3325e-05	-3.595e-06	-7e-09	6.3325e-05	-7e-09	-4.795e-06	-7e-09	-4.795e-06	2.1525e-05	3.575e-06
0.3195	7.3925e-05	-8.375e-06	-6.955e-06	5.7125e-05	1.415e-06	5.515e-06	-7e-09	8.365e-06	1.6725e-05	-7e-09
0.32	7.6025e-05	-8.375e-06	-7e-09	4.1825e-05	7.25e-07	-7e-09	-7e-09	-7e-09	3.2725e-05	-7e-09
0.3205	8.6525e-05	-7e-09	-7e-09	4.4725e-05	1.0925e-05	-7e-09	2.885e-06	-2.905e-06	3.8925e-05	-7e-09
0.321	9.7125e-05	-7e-09	-5.055e-06	3.3425e-05	5.045e-06	-7e-09	-7e-09	-7e-09	3.0125e-05	-7e-09
0.3215	0.000100625	-7e-09	-6.065e-06	3.9525e-05	7.205e-06	-7e-09	-7e-09	-7e-09	4.1825e-05	7.205e-06
0.322	0.000102625	-7e-09	6.355e-06	2.5125e-05	7.355e-06	-1.009e-06	-7e-09	-7e-09	4.1825e-05	-7e-09
0.3225	0.000122625	-7e-09	-5.215e-06	2.1925e-05	8.365e-06	-7e-09	-3.165e-06	5.205e-06	5.5425e-05	8.365e-06
0.323	0.000125625	-5.325e-06	-5.325e-06	1.1425e-05	3.045e-06	5.315e-06	-5.325e-06	6.085e-06	5.8525e-05	-7e-09
0.3235	0.000132625	-7e-09	-7e-09	1.5825e-05	2.5125e-05	7.475e-06	-7e-09	9.255e-06	6.6925e-05	-8.96e-07
0.324	0.000142625	-7e-09	-7.105e-06	1.5425e-05	1.8025e-05	-1.277e-06	-7e-09	2.535e-06	7.5325e-05	7.095e-06
0.3245	0.000145625	-3.435e-06	-3.435e-06	3.425e-06	2.1625e-05	-7e-09	3.425e-06	1.3325e-05	8.3725e-05	-7e-09
0.325	0.000156625	-7e-09	-2.785e-06	2.775e-06	3.0725e-05	-2.785e-06	-5.595e-06	2.2325e-05	8.9225e-05	-5.595e-06
0.3255	0.000158625	7.745e-06	7.745e-06	1.5525e-05	3.3425e-05	-7e-09	-7e-09	1.6725e-05	0.000100625	-7e-09
0.326	0.000168625	-7e-09	1.535e-06	1.535e-06	3.3425e-05	-6.835e-06	6.825e-06	1.8225e-05	0.000101625	-7e-09
0.3265	0.000171625	-7e-09	9.65e-07	-7e-09	4.1825e-05	4.665e-06	4.665e-06	2.8825e-05	0.000108625	-9.82e-07
0.327	0.000175625	-5.865e-06	-7e-09	-7e-09	5.0225e-05	-7e-09	-5.865e-06	2.5125e-05	0.000117625	5.845e-06
0.3275	0.000183625	-7e-09	-7e-09	3.47e-07	5.8525e-05	-7e-09	-7e-09	4.1525e-05	0.000117625	8.005e-06
0.328	0.000177625	-7e-09	1.795e-06	8.365e-06	5.8525e-05	1.795e-06	-7e-09	4.1825e-05	0.000138625	-7e-09
0.3285	0.000183625	-7e-09	-7e-09	-4.46e-07	7.1325e-05	3.955e-06	8.365e-06	5.0225e-05	0.000133625	-4.415e-06
0.329	0.000192625	-7e-09	-7e-09	-2.255e-06	8.3725e-05	-6.135e-06	-2.255e-06	6.0825e-05	0.000148625	-7e-09
0.3295	0.000200625	-8.285e-06	-7e-09	-8.285e-06	9.2025e-05	-7e-09	8.275e-06	6.6725e-05	0.000150625	-7e-09
0.33	0.000200625	-6.305e-06	-7e-09	-7e-09	9.2025e-05	-6.305e-06	-2.085e-06	6.6925e-05	0.000158625	-7e-09
0.3305	0.000196625	-4.145e-06	-7e-09	-4.235e-06	0.000108625	4.125e-06	-7e-09	8.3725e-05	0.000154625	-8.375e-06
0.331	0.000200625	-7e-09	-7e-09	-7e-09	0.000108625	-7e-09	-8.375e-06	7.7325e-05	0.000160625	-1.985e-06
0.3315	0.000200625	-7e-09	-7e-09	-8.195e-06	0.000117625	1.76e-07	-8.015e-06	9.1825e-05	0.000175625	-7e-09
0.332	0.000200625	-8.375e-06	-7e-09	-7e-09	0.000133625	6.025e-06	-6.035e-06	9.4425e-05	0.000173625	-2.345e-06
0.3325	0.000204625	-4.505e-06	-7e-09	-7e-09	0.000133625	-7e-09	-7e-09	9.6525e-05	0.000171625	-4.505e-06
0.333	0.000198625	-7e-09	-7e-09	6.655e-06	0.000142625	-6.665e-06	-1.715e-06	0.000108625	0.000175625	-1.715e-06
0.3335	0.000208625	-7e-09	-7.925e-06	-7e-09	0.000142625	4.43e-07	-4.565e-07	0.000124625	0.000168625	-7e-09
0.334	0.000198625	-7e-09	-7e-09	5.755e-06	0.000150625	3.145e-06	-2.615e-06	0.000125625	0.000180625	-7e-09
0.3345	0.000197625	8.365e-06	-3.605e-06	3.595e-06	0.000158625	-7e-09	-3.605e-06	0.000125625	0.000183625	-4.775e-06
0.335	0.000207625	-1.445e-06	-1.445e-06	-7e-09	0.000157625	6.925e-06	-7e-09	0.000133625	0.000175625	8.365e-06
0.3355	0.000200625	1.425e-06	-7e-09	-7.655e-06	0.000166625	-7e-09	-7.25e-07	0.000142625	0.000184625	-7e-09
0.336	0.000200625	2.875e-06	-5.495e-06	8.365e-06	0.000167625	-7e-09	-7e-09	0.000136625	0.000178625	2.605e-06
0.3365	0.000190625	-7e-09	1.695e-06	-7e-09	0.000167625	8.365e-06	-7e-09	0.000155625	0.000190625	-7e-09
0.337	0.000193625	-7e-09	1.165e-06	7.185e-06	0.000175625	7.185e-06	-7.205e-06	0.000150625	0.000183625	-7e-09
0.3375	0.000193625	-7e-09	-7e-09	-7.385e-06	0.000190625	7.375e-06	-7e-09	0.000159625	0.000184625	9.75e-07
0.338	0.000189625	-7e-09	-7e-09	-7e-09	0.000178625	8.365e-06	-7e-09	0.000175625	0.000183625	-5.235e-06
0.3385	0.000183625	-3.075e-06	-7e-09	-7e-09	0.000183625	8.365e-06	5.295e-06	0.000167625	0.000189625	-7e-09
0.339	0.000191625	8.95e-07	8.365e-06	-7.465e-06	0.000184625	1.6725e-05	-9.13e-07	0.000167625	0.000184625	8.95e-07
0.3395	0.000183625	-7e-09	7.105e-06	-7e-09	0.000185625	1.6725e-05	-7e-09	0.000175625	0.000183625	1.245e-06
0.34	0.000183625	-7e-09	3.405e-06	-7e-09	0.000188625	1.3325e-05	-7e-09	0.000179625	0.000180625	-7e-09
0.3405	0.000178625	-2.805e-06	2.795e-06	-7e-09	0.000186625	2.5125e-05	-5.575e-06	0.000181625	0.000183625	-7e-09
0.341	0.000183625	-7e-09	6.35e-07	-6.45e-07	0.000192625	2.5125e-05	-7e-09	0.000175625	0.000183625	-7e-09
0.3415	0.000168625	-6.855e-06	1.6725e-05	-7e-09	0.000200625	2.6625e-05	-7e-09	0.000185625	0.000183625	-7e-09
0.342	0.000163625	-7e-09	1.6725e-05	-7e-09	0.000192625	3.8125e-05	-7e-09	0.000179625	0.000175625	3.675e-06
0.3425	0.000164625	-5.845e-06	1.6725e-05	-3.315e-06	0.000189625	3.6025e-05	-7e-09	0.000175625	0.000178625	5.055e-06
0.343	0.000158625	-7e-09	1.6725e-05	-3.77e-07	0.000192625	4.2225e-05	-7e-09	0.000191625	0.000175625	1.6325e-05
0.3435	0.000158625	-1.795e-06	2.5125e-05	1.785e-06	0.000198625	5.2025e-05	-1.795e-06	0.000190625	0.000169625	8.365e-06
0.344	0.000150625	3.945e-06	3.3425e-05	-7e-09	0.000187625	5.8525e-05	-7e-09	0.000183625	0.000175625	1.6225e-05
0.3445	0.000150625	6.105e-06	2.7325e-05	-7e-09	0.000198625	7.0825e-05	-6.115e-06	0.000183625	0.000167625	1.6725e-05
0.345	0.000142625	-7e-09	4.1825e-05	-1.09e-07	0.000192625	7.5325e-05	8.255e-06	0.000192625	0.000158625	2.5025e-05
0.3455	0.000135625	-2.065e-06	4.8125e-05	-7e-09	0.000183625	8.3725e-05	-7e-09	0.000188625	0.000152625	2.5125e-05
0.346	0.000133625	4.145e-06	4.6025e-05	-4.155e-06	0.000188625	8.7925e-05	-7e-09	0.000183625	0.000158625	2.9225e-05
0.3465	0.000119625	6.365e-06	6.2925e-05	1.985e-06	0.000190625	9.4025e-05	-7e-09	0.000183625	0.000156625	3.3425e-05
0.347	0.000116625	1.59e-07	7.5125e-05	-7e-09	0.000192625	0.000108625	-8.045e-06	0.000184625	0.000142625	5.0225e-05
0.3475	0.000108625	-6.055e-06	7.3025e-05	2.315e-06	0.000177625	0.000102625	8.365e-06	0.000177625	0.000142625	5.6225e-05
0.348	0.000108625	-7e-09	7.5325e-05	-7e-09	0.000180625	0.000112625	3.875e-06	0.000175625	0.000137625	6.3025e-05
0.3485	9.0325e-05	-7e-09	8.5425e-05	-7e-09	0.000168625	0.000127625	6.635e-06	0.000177625	0.000135625	6.6925e-05
0.349	9.2025e-05	-4.4e-07	9.2525e-05	-7e-09	0.000175625	0.000141625	7.925e-06	0.000175625	0.000133625	7.5325e-05
0.3495	8.3725e-05	-7e-09	0.000100625	5.765e-06	0.000169625	0.000133625	8.365e-06	0.000173625	0.000131625	8.1125e-05
0.35	7.5325e-05	4.745e-06	0.000109625	-7e-09	0.000158625	0.000142625	-7e-09	0.000167625	0.000121625	9.2025e-05
0.3505	6.1525e-05	-7e-09	0.000115625	-1.465e-06	0.000161625	0.000150625	6.905e-06	0.000158625	0.000117625	0.000100625
0.351	5.8525e-05	9.065e-06	0.000125625	-7.675e-06	0.000158625	0.000158625	1.6725e-05	0.000166625	0.000100625	0.000107625
0.3515	5.0225e-05	-5.515e-06	0.000136625	-8.375e-06	0.000150625	0.000158625	8.365e-06	0.000164625	0.000102625	0.000111625
0.352	4.1825e-05	5.015e-06	0.000133625	-5.025e-06	0.000150625	0.000162625	1.1725e-05	0.000153625	9.2025e-05	0.000130625
0.3525	3.3425e-05	-7.185e-06	0.000143625	-7.185e-06	0.000142625	0.000167625	1.5525e-05	0.000157625	8.3725e-05	0.000132625
0.353	3.3425e-05	-9.76e-07	0.000151625	7.395e-06	0.000142625	0.000174625	1.6725e-05	0.000150625	7.7225e-05	0.000148625
0.3535	1.6725e-05	5.235e-06	0.000155625	-5.245e-06	0.000133625	0.000176625	2.5125e-05	0.000150625	7.3225e-05	0.000145625
0.354	1.9825e-05	3.075e-06	0.000167625	-5.295e-06	0.000130625	0.000175625	2.5125e-05	0.000133625	6.6925e-05	0.000150625
0.3545	1.6725e-05	9.15e-07	0.000167625	-9.29e-07	0.000125625	0.000183625	3.2525e-05	0.000133625	5.8525e-05	0.000158625
0.355	1.235e-06	-1.244e-06	0.000175625	-7e-09	0.000117625	0.000185625	3.4725e-05	0.000132625	5.0225e-05	0.000167625
0.3555	8.365e-06	-3.405e-06	0.000178625	-7e-09	0.000108625	0.000183625	4.1825e-05	0.000130625	4.1825e-05	0.000175625
0.356	8.365e-06	-5.565e-06	0.000175625	-7e-09	0.000108625	0.000186625	5.0225e-05	0.000117625	3.6325e-05	0.000178625
0.3565	8.365e-06	6.45e-07	0.000183625	7.705e-06	9.9625e-05	0.000183625	5.0825e-05	0.000117625	3.4125e-05	0.000183625
0.357	-7e-09	8.365e-06	0.000185625	-7e-09	9.0525e-05	0.000185625	6.0125e-05	0.000107625	2.6625e-05	0.000192625
0.3575	-7e-09	8.365e-06	0.000187625	-7e-09	7.5325e-05	0.000192625	6.6925e-05	0.000100625	2.8725e-05	0.000188625
0.358	-7e-09	8.365e-06	0.000189625	-5.825e-06	6.6925e-05	0.000192625	8.1125e-05	9.2025e-05	2.2525e-05	0.000192625
0.3585	3.8e-07	7.65e-07	0.000184625	-7e-09	7.5325e-05	0.000192625	8.3725e-05	8.4025e-05	8.745e-06	0.000192625
0.359	6.585e-06	1.0125e-05	0.000194625	-7e-09	5.1925e-05	0.000192625	9.2025e-05	9.0225e-05	8.365e-06	0.000198625
0.3595	3.925e-06	2.0625e-05	0.000200625	3.925e-06	5.4625e-05	0.000183625	0.000100625	7.9725e-05	1.6725e-05	0.000200625
0.36	6.085e-06	2.5125e-05	0.000198625	2.275e-06	3.8025e-05	0.000198625	0.000108625	6.0825e-05	8.365e-06	0.000206625
0.3605	1.12e-07	3.3325e-05	0.000192625	-7e-09	4.1725e-05	0.000192625	0.000108625	5.8725e-05	8.365e-06	0.000200625
0.361	6.325e-06	2.7125e-05	0.000194625	-7e-09	2.7125e-05	0.000183625	0.000117625	5.6525e-05	6.325e-06	0.000200625
0.3615	-4.175e-06	4.1825e-05	0.000196625	-4.205e-06	2.0925e-05	0.000188625	0.000125625	4.1825e-05	-7e-09	0.000196625
0.362	6.355e-06	4.3825e-05	0.000200625	-2.015e-06	1.8725e-05	0.000196625	0.000127625	4.3825e-05	-2.015e-06	0.000207625
0.3625	-8.225e-06	5.0025e-05	0.000192625	-7e-09	8.515e-06	0.000192625	0.000141625	2.5225e-05	-7e-09	0.000217625
0.363	2.305e-06	6.6925e-05	0.000192625	-7e-09	6.055e-06	0.000181625	0.000150625	3.1125e-05	6.055e-06	0.000200625
0.3635	-7e-09	6.6925e-05	0.000192625	-7e-09	8.365e-06	0.000184625	0.000150625	2.5125e-05	-7e-09	0.000204625
0.364	-7e-09	6.6925e-05	0.000177625	-7e-09	8.365e-06	0.000182625	0.000160625	2.3325e-05	-7e-09	0.000207625
0.3645	-7e-09	7.5725e-05	0.000183625	-4.235e-07	4.1e-07	0.000175625	0.000166625	1.6725e-05	-7e-09	0.000200625
0.365	-7e-09	8.6225e-05	0.000186625	-3.225e-06	-7e-09	0.000181625	0.000167625	1.4125e-05	2.565e-06	0.000206625
0.3655	-7e-09	9.2025e-05	0.000192625	-4.745e-06	1.095e-06	0.000167625	0.000167625	1.2025e-05	8.365e-06	0.000197625
0.366	-7e-09	0.000110625	0.000183625	-7e-09	6.885e-06	0.000174625	0.000174625	8.365e-06	-7e-09	0.000200625
0.3665	-7e-09	0.000109625	0.000176625	-6.91e-07	7.675e-06	0.000166625	0.000175625	6.75e-07	-6.91e-07	0.000200625
0.367	-7e-09	0.000122625	0.000181625	-7e-09	-7e-09	0.000170625	0.000175625	-7e-09	-7e-09	0.000195625
0.3675	-7e-09	0.000128625	0.000175625	-3.375e-06	-5.005e-06	0.000150625	0.000175625	3.355e-06	-7e-09	0.000195625
0.368	-7e-09	0.000133625	0.000168625	-7e-09	-7e-09	0.000164625	0.000182625	1.205e-06	-7e-09	0.000192625
0.3685	-7e-09	0.000141625	0.000168625	-7e-09	-7e-09	0.000151625	0.000183625	-6.475e-06	-7e-09	0.000192625
0.369	-7e-09	0.000142625	0.000172625	-7e-09	-5.265e-06	0.000147625	0.000183625	-5.265e-06	5.255e-06	0.000189625
0.3695	-7e-09	0.000150625	0.000164625	-7e-09	-7e-09	0.000142625	0.000187625	-8.375e-06	-5.275e-06	0.000192625
0.37	9.35e-07	0.000158625	0.000158625	9.35e-07	-7e-09	0.000133625	0.000183625	-7e-09	-8.375e-06	0.000183625
0.3705	-7e-09	0.000166625	0.000158625	-7.155e-06	-5.935e-06	0.000125625	0.000191625	-7e-09	-7e-09	0.000183625
0.371	-3.385e-06	0.000175625	0.000153625	-7e-09	-7e-09	0.000125625	0.000187625	-7e-09	-7e-09	0.000182625
0.3715	-2.835e-06	0.000181625	0.000144625	-7e-09	-7e-09	0.000122625	0.000189625	-5.545e-06	-5.545e-06	0.000186625
0.372	-7e-09	0.000183625	0.000142625	-7e-09	-7.035e-06	0.000101625	0.000192625	-7e-09	-7e-09	0.000167625
0.3725	-5.395e-06	0.000192625	0.000139625	-7e-09	-1.495e-06	0.000108625	0.000192625	-1.495e-06	6.875e-06	0.000183625
0.373	-4.725e-06	0.000188625	0.000125625	-7e-09	3.645e-06	0.000105625	0.000192625	-4.725e-06	-7e-09	0.000175625
0.3735	-7e-09	0.000192625	0.000119625	-7e-09	-5.815e-06	9.2025e-05	0.000189625	-7e-09	3.235e-06	0.000169625
0.374	7.955e-06	0.000192625	0.000117625	-7e-09	-7e-09	8.3725e-05	0.000183625	3.97e-07	-7e-09	0.000159625
0.3745	-7e-09	0.000194625	0.000110625	-7e-09	-6.615e-06	7.5325e-05	0.000185625	-6.615e-06	6.605e-06	0.000158625
0.375	-7e-09	0.000200625	0.000104625	-7e-09	-4.465e-06	6.6925e-05	0.000183625	-3.925e-06	-7e-09	0.000154625
0.3755	-7e-09	0.000206625	0.000100625	-7e-09	-7e-09	6.9225e-05	0.000183625	2.285e-06	-7e-09	0.000152625
0.376	-7e-09	0.000208625	8.3725e-05	-8.235e-06	-7e-09	5.8525e-05	0.000183625	8.225e-06	-8.235e-06	0.000150625
0.3765	4.315e-06	0.000200625	8.3725e-05	6.335e-06	-2.035e-06	4.3825e-05	0.000175625	-7e-09	-7e-09	0.000133625
0.377	-1e-08	0.000200625	7.1125e-05	-7e-09	-7e-09	4.1825e-05	0.000175625	-4.185e-06	-4.195e-06	0.000129625
0.3775	-7e-09	0.000202625	6.2625e-05	2.025e-06	-2.035e-06	3.1425e-05	0.000177625	-4.325e-06	6.335e-06	0.000125625
0.378	1.25e-07	0.000200625	6.6625e-05	8.095e-06	-7e-09	3.3425e-05	0.000175625	-7e-09	-7e-09	0.000125625
0.3785	-7e-09	0.000198625	4.6425e-05	-7e-09	-7e-09	1.9025e-05	0.000173625	-7e-09	-7e-09	0.000108625
0.379	-8.375e-06	0.000196625	4.1825e-05	3.915e-06	-4.455e-06	1.6725e-05	0.000167625	-7e-09	-3.925e-06	0.000100625
0.3795	-6.615e-06	0.000200625	4.1825e-05	-7e-09	-7e-09	1.6725e-05	0.000160625	-7e-09	1.755e-06	9.3825e-05
0.38	-4.065e-07	0.000200625	3.3425e-05	-7e-09	7.965e-06	8.365e-06	0.000158625	-7e-09	3.93e-07	9.2025e-05
0.3805	-5.815e-06	0.000198625	3.0925e-05	-7e-09	-7e-09	5.805e-06	0.000150625	-7e-09	-2.565e-06	8.1125e-05
0.381	-3.655e-06	0.000197625	2.1425e-05	8.365e-06	-7e-09	8.365e-06	0.000150625	-7e-09	-3.655e-06	7.5325e-05
0.3815	-1.495e-06	0.000200625	9.825e-06	-1.495e-06	-7e-09	1.485e-06	0.000143625	-7e-09	-7e-09	6.0025e-05
0.382	-7e-09	0.000200625	1.6725e-05	8.365e-06	-7.045e-06	-7e-09	0.000149625	-6.75e-07	-8.375e-06	5.0825e-05
0.3825	8.365e-06	0.000186625	8.365e-06	8.365e-06	-2.835e-06	-7e-09	0.000133625	-2.835e-06	-7e-09	3.9025e-05
0.383	1.595e-06	0.000183625	3.375e-06	8.365e-06	4.975e-06	-7e-09	0.000130625	-4.995e-06	-3.385e-06	4.6825e-05
0.3835	-7.155e-06	0.000192625	1.215e-06	1.6725e-05	1.215e-06	-7e-09	0.000125625	7.135e-06	-7.155e-06	3.4725e-05
0.384	9.25e-07	0.000183625	9.25e-07	1.6725e-05	8.365e-06	-7e-09	0.000117625	7.425e-06	-9.42e-07	2.5125e-05
0.3845	-5.285e-06	0.000180625	-7e-09	1.6725e-05	3.085e-06	-7e-09	0.000117625	-8.375e-06	-7e-09	1.6725e-05
0.385	-7e-09	0.000178625	-7e-09	1.6725e-05	-5.265e-06	-7e-09	0.000100625	-7e-09	-7e-09	1.9825e-05
0.3855	-7e-09	0.000174625	-9.63e-07	3.3425e-05	-7e-09	9.45e-07	0.000101625	-7e-09	-6.465e-06	1.6725e-05
0.386	-7.175e-06	0.000174625	-7e-09	3.4625e-05	1.195e-06	-7e-09	9.3225e-05	7.155e-06	-7e-09	9.565e-06
0.3865	-7e-09	0.000167625	4.995e-06	4.1825e-05	-7e-09	3.355e-06	8.7025e-05	-5.015e-06	-3.365e-06	8.365e-06
0.387	-7e-09	0.000161625	-7e-09	5.0225e-05	2.845e-06	-2.855e-06	8.3725e-05	-2.855e-06	-7e-09	2.845e-06
0.3875	-7e-09	0.000158625	-6.95e-07	5.8525e-05	-8.375e-06	-7e-09	6.6925e-05	-8.375e-06	-7e-09	6.85e-07
0.388	6.895e-06	0.000158625	-7e-09	5.8525e-05	-7e-09	-1.475e-06	6.0025e-05	5.415e-06	-7e-09	6.895e-06
0.3885	-7e-09	0.000150625	4.735e-06	7.0525e-05	-1.115e-06	4.735e-06	6.3325e-05	-7e-09	-4.745e-06	3.625e-06
0.389	-3.215e-06	0.000142625	-8.375e-06	7.2725e-05	5.785e-06	-8.375e-06	5.0225e-05	3.205e-06	-7e-09	3.205e-06
0.3895	-4.27e-07	0.000142625	-7e-09	8.3725e-05	7.945e-06	4.14e-07	5.0225e-05	-7e-09	-7.955e-06	-7e-09
0.39	-6.635e-06	0.000140625	-7e-09	9.2025e-05	8.365e-06	-7e-09	3.5225e-05	-6.635e-06	-7e-09	-7e-09
0.3905	-8.375e-06	0.000129625	-3.905e-06	9.6525e-05	-7e-09	-3.905e-06	3.3425e-05	4.465e-06	4.465e-06	3.895e-06
0.391	-7e-09	0.000123625	2.305e-06	0.000106625	-7e-09	-7e-09	2.7425e-05	-2.315e-06	3.735e-06	-6.065e-06
0.3915	-7e-09	0.000116625	-1.59e-07	0.000108625	-7e-09	-7e-09	1.6925e-05	-7e-09	8.365e-06	8.205e-06
0.392	-7e-09	0.000108625	-7e-09	0.000125625	-2.015e-06	-2.015e-06	2.3125e-05	6.355e-06	-8.375e-06	-8.375e-06
0.3925	-7e-09	0.000104625	-4.175e-06	0.000117625	4.155e-06	-7e-09	1.6725e-05	-7e-09	-4.175e-06	-4.175e-06
0.393	-7e-09	9.2025e-05	-8.375e-06	0.000140625	-7e-09	-7e-09	8.365e-06	-7e-09	-6.335e-06	6.315e-06
0.3935	-7e-09	8.3725e-05	-7e-09	0.000142625	-8.255e-06	-7e-09	8.365e-06	-8.375e-06	-7e-09	-1.22e-07
0.394	-7e-09	7.3025e-05	8.365e-06	0.000150625	-7e-09	-2.285e-06	8.365e-06	-7e-09	-6.105e-06	3.815e-06
0.3945	-7e-09	7.1325e-05	-7e-09	0.000154625	-7e-09	-4.445e-06	8.365e-06	4.425e-06	-7e-09	-3.945e-06
0.395	-6.595e-06	5.8525e-05	-8.375e-06	0.000150625	-7e-09	8.365e-06	1.765e-06	1.765e-06	-1.0155e-05	-6.595e-06
0.3955	7.975e-06	5.0225e-05	7.975e-06	0.000158625	-7e-09	3.77e-07	-7e-09	-7e-09	-3.9e-07	3.77e-07
0.396	-7e-09	5.0225e-05	-5.835e-06	0.000173625	-7e-09	5.815e-06	5.815e-06	-2.545e-06	2.535e-06	-7e-09
0.3965	-4.705e-06	3.7125e-05	3.665e-06	0.000170625	3.665e-06	-7e-09	3.665e-06	-4.705e-06	-7e-09	-7e-09
0.397	-6.865e-06	3.3425e-05	-6.865e-06	0.000175625	-7e-09	-6.865e-06	1.505e-06	1.505e-06	-7e-09	1.505e-06
0.3975	-7.075e-06	2.5725e-05	-8.375e-06	0.000191625	-7e-09	-8.375e-06	6.45e-07	-7e-09	-7.725e-06	-7e-09
0.398	-7e-09	2.2325e-05	5.555e-06	0.000175625	-7e-09	-7e-09	5.555e-06	-5.565e-06	8.365e-06	-7e-09
0.3985	6.535e-06	1.1725e-05	-7e-09	0.000183625	-7e-09	-8.375e-06	-7e-09	-3.405e-06	-7e-09	-7e-09
0.399	-1.247e-06	1.6725e-05	-8.375e-06	0.000183625	-8.375e-06	-7e-09	7.125e-06	5.885e-06	1.235e-06	-7e-09
0.3995	-7e-09	1.6725e-05	-7e-09	0.000183625	-9.26e-07	-9.26e-07	-7.455e-06	-9.26e-07	9.15e-07	-7e-09
0.4	-5.295e-06	8.365e-06	-7e-09	0.000191625	-7e-09	-7e-09	-7e-09	3.075e-06	5.285e-06	-2.215e-06
0.4005	-7e-09	3.125e-06	-7e-09	0.000197625	-7e-09	-7e-09	-7e-09	5.235e-06	-7e-09	-7e-09
0.401	-7e-09	1.5725e-05	9.65e-07	0.000193625	-7e-09	-7e-09	-7e-09	-7e-09	9.65e-07	-7e-09
0.4015	-7e-09	1.175e-06	-6.005e-06	0.000200625	7.175e-06	-7e-09	-7e-09	-7.185e-06	-7.185e-06	7.175e-06
0.402	-3.355e-06	-7e-09	-7e-09	0.000197625	-3.355e-06	5.015e-06	-3.355e-06	-1.685e-06	-7e-09	-3.355e-06
0.4025	-5.515e-06	2.635e-06	5.495e-06	0.000192625	-2.875e-06	-5.515e-06	-7e-09	-7e-09	5.495e-06	2.855e-06
0.403	-7e-09	7.655e-06	-7e-09	0.000192625	-7e-09	-7.12e-07	7.655e-06	-7e-09	6.95e-07	-7e-09
0.4035	-1.465e-06	-7e-09	-7e-09	0.000199625	6.905e-06	-1.465e-06	-7e-09	6.905e-06	-7e-09	-6.925e-06
0.404	4.745e-06	3.605e-06	-4.765e-06	0.000192625	-7e-09	-8.375e-06	-7e-09	-3.625e-06	4.745e-06	-7e-09
0.4045	-7e-09	-7e-09	-5.775e-06	0.000192625	-7e-09	-2.605e-06	3.165e-06	-8.375e-06	-7e-09	-2.605e-06
0.405	4.3e-07	-7e-09	-7e-09	0.000199625	4.3e-07	-4.435e-07	-7e-09	4.3e-07	-7e-09	-7e-09
0.4055	-7e-09	-7e-09	1.715e-06	0.000192625	6.635e-06	-7e-09	-8.375e-06	-7e-09	-6.655e-06	-7e-09
0.406	-7e-09	-4.495e-06	-7e-09	0.000192625	-3.885e-06	3.875e-06	-4.495e-06	-7e-09	-7e-09	-7e-09
0.4065	2.325e-06	-7e-09	-7e-09	0.000183625	2.325e-06	-7e-09	-7e-09	-7e-09	-7e-09	-2.335e-06
0.407	1.63e-07	-8.205e-06	-7e-09	0.000183625	-7e-09	-7e-09	1.63e-07	-1.76e-07	-8.205e-06	-7e-09
0.4075	-8.375e-06	-7e-09	-7e-09	0.000190625	-7e-09	-1.995e-06	-7e-09	1.985e-06	1.2725e-05	6.375e-06
0.408	-4.155e-06	-4.155e-06	-7e-09	0.000179625	-7e-09	-4.155e-06	-7e-09	-7e-09	-7e-09	-4.225e-06
0.4085	-7e-09	2.055e-06	-7e-09	0.000175625	-6.315e-06	-7e-09	6.305e-06	-6.315e-06	-7e-09	-2.065e-06
0.409	-8.275e-06	-7e-09	-8.375e-06	0.000183625	-1.05e-07	8.165e-06	-1.05e-07	-7e-09	9.2e-08	8.265e-06
0.4095	2.255e-06	-7e-09	-7e-09	0.000171625	-6.115e-06	-8.375e-06	-2.265e-06	-7e-09	-7e-09	2.255e-06
0.41	8.365e-06	-7e-09	-4.425e-06	0.000166625	3.945e-06	-7e-09	-4.425e-06	-7e-09	-4.425e-06	-7e-09
0.4105	-7e-09	-7e-09	-1.795e-06	0.000167625	6.565e-06	-7e-09	-6.585e-06	-7e-09	-7e-09	-1.795e-06
0.411	7.995e-06	-7e-09	-7e-09	0.000150625	3.6e-07	-7e-09	-7e-09	-8.005e-06	-3.73e-07	-7e-09
0.4115	-7e-09	5.835e-06	-5.845e-06	0.000161625	5.835e-06	-2.535e-06	-7e-09	-1.4175e-05	-7e-09	-8.375e-06
0.412	8.365e-06	-3.695e-06	-4.695e-06	0.000158625	-3.695e-06	-3.695e-06	-3.695e-06	3.675e-06	-4.695e-06	-7e-09
0.4125	1.515e-06	-7e-09	-8.375e-06	0.000150625	-7e-09	-7e-09	6.835e-06	1.515e-06	-1.535e-06	-7e-09
0.413	6.25e-07	-7.745e-06	-7e-09	0.000142625	-6.41e-07	-7e-09	-6.41e-07	8.365e-06	-7e-09	-7e-09
0.4135	-7e-09	-7e-09	-7e-09	0.000139625	-7e-09	2.785e-06	2.775e-06	-2.805e-06	-7e-09	-5.585e-06
0.414	1.1825e-05	-7e-09	-7e-09	0.000128625	4.945e-06	-8.375e-06	-3.425e-06	-7e-09	4.945e-06	-7e-09
0.4145	1.6725e-05	-7e-09	-7e-09	0.000125625	-7e-09	-1.264e-06	-7e-09	-7e-09	-7e-09	5.845e-06
0.415	8.365e-06	-9.09e-07	-7e-09	0.000125625	8.365e-06	-7e-09	-9.09e-07	-9.09e-07	-9.09e-07	-9.09e-07
0.4155	1.9825e-05	-7e-09	-7e-09	0.000108625	2.235e-06	-7e-09	-7e-09	-3.065e-06	5.305e-06	5.305e-06
0.416	2.8225e-05	-5.225e-06	-7e-09	0.000108625	-3.155e-06	-5.225e-06	-7e-09	-7e-09	5.215e-06	3.145e-06
0.4165	2.6125e-05	-7e-09	9.85e-07	0.000101625	-7e-09	-7e-09	-7.385e-06	6.385e-06	9.85e-07	-7e-09
0.417	4.1825e-05	-1.177e-06	-8.375e-06	9.3225e-05	-7e-09	-1.177e-06	-7.205e-06	-7e-09	8.365e-06	7.195e-06
0.4175	4.1825e-05	5.035e-06	5.035e-06	8.7025e-05	-7e-09	-5.045e-06	-5.045e-06	-7e-09	1.3425e-05	-7e-09
0.418	5.3125e-05	-7e-09	-7e-09	8.0825e-05	5.485e-06	-7e-09	-7e-09	-5.495e-06	1.1225e-05	5.485e-06
0.4185	5.8525e-05	-6.935e-06	-7.28e-07	6.6925e-05	-7.655e-06	-7e-09	-7.28e-07	-7e-09	1.6725e-05	-7e-09
0.419	6.6925e-05	-1.3875e-05	1.435e-06	6.5525e-05	1.435e-06	-7e-09	-7e-09	-7e-09	2.2225e-05	-5.505e-06
0.4195	7.0525e-05	-7e-09	-3.605e-06	5.3825e-05	-7e-09	-4.775e-06	1.165e-06	-7e-09	1.6725e-05	-7e-09
0.42	7.5325e-05	5.745e-06	5.745e-06	5.0225e-05	8.365e-06	-5.765e-06	5.745e-06	-7e-09	2.5125e-05	-2.615e-06
0.4205	9.1625e-05	4.47e-07	-7e-09	4.1825e-05	8.365e-06	-7e-09	4.47e-07	8.365e-06	3.3425e-05	7.905e-06
0.421	8.5425e-05	-8.375e-06	-6.665e-06	3.3425e-05	8.365e-06	-7e-09	-7e-09	-7e-09	3.3425e-05	-7e-09
0.4215	0.000108625	-7e-09	4.495e-06	3.3425e-05	4.495e-06	-7e-09	-7e-09	9.005e-06	4.1225e-05	4.495e-06
0.422	0.000108625	2.335e-06	-2.355e-06	2.7425e-05	8.365e-06	2.335e-06	-6.035e-06	6.015e-06	5.0225e-05	-7e-09
0.4225	0.000125625	-1.92e-07	-7e-09	1.6725e-05	8.365e-06	1.79e-07	-7e-09	8.365e-06	5.0225e-05	-7e-09
0.423	0.000129625	-7e-09	6.385e-06	1.6725e-05	1.0325e-05	-7e-09	-7e-09	1.965e-06	5.8525e-05	-7e-09
0.4235	0.000133625	4.225e-06	-4.135e-06	8.365e-06	1.6725e-05	-7e-09	4.225e-06	4.225e-06	6.2725e-05	-7e-09
0.424	0.000144625	-6.295e-06	-2.085e-06	8.365e-06	2.5125e-05	-4.225e-06	-2.085e-06	1.4625e-05	6.9025e-05	-6.295e-06
0.4245	0.000142625	-8.295e-06	8.275e-06	8.365e-06	2.5225e-05	-7e-09	-7e-09	8.445e-06	8.3725e-05	8.365e-06
0.425	0.000158625	-6.135e-06	-6.135e-06	8.365e-06	3.9625e-05	-2.245e-06	-7e-09	1.2825e-05	9.2025e-05	2.235e-06
0.4255	0.000163625	-4.405e-06	-3.975e-06	-7e-09	3.3425e-05	-4.405e-06	-7e-09	2.0725e-05	9.2025e-05	8.365e-06
0.426	0.000175625	-6.565e-06	-7e-09	1.805e-06	4.1825e-05	-1.815e-06	6.555e-06	2.3325e-05	0.000102625	-7e-09
0.4265	0.000175625	8.015e-06	-8.025e-06	-7e-09	4.1825e-05	-3.565e-07	3.43e-07	2.4725e-05	0.000108625	-7e-09
0.427	0.000175625	-7e-09	-7e-09	8.365e-06	5.6025e-05	2.505e-06	-7e-09	2.7625e-05	0.000117625	2.505e-06
0.4275	0.000170625	-7.405e-06	-7e-09	-7e-09	6.3225e-05	-7e-09	-7e-09	3.3425e-05	0.000125625	-3.705e-06
0.428	0.000190625	-1.545e-06	-1.545e-06	-7e-09	6.8525e-05	-6.835e-06	-7e-09	4.1825e-05	0.000133625	6.825e-06
0.4285	0.000191625	-7e-09	-7.755e-06	-7.755e-06	7.5925e-05	-7e-09	-7.755e-06	5.0825e-05	0.000142625	-7.755e-06
0.429	0.000195625	-7e-09	-7e-09	-7e-09	8.3725e-05	-5.595e-06	-7e-09	5.8525e-05	0.000142625	-7e-09
0.4295	0.000202625	3.425e-06	-3.435e-06	-7e-09	8.8625e-05	-7e-09	3.425e-06	6.6925e-05	0.000150625	-7e-09
0.43	0.000199625	1.265e-06	-7.105e-06	-1.281e-06	0.000100625	-7e-09	-7e-09	7.4025e-05	0.000150625	-7e-09
0.4305	0.000193625	8.75e-07	-7e-09	-8.92e-07	0.000100625	-7e-09	7.475e-06	7.5325e-05	0.000159625	-7e-09
0.431	0.000197625	-8.375e-06	-7e-09	5.315e-06	0.000111625	-7e-09	8.365e-06	7.5325e-05	0.000167625	-3.055e-06
0.4315	0.000200625	8.365e-06	-3.175e-06	-7e-09	0.000125625	-5.215e-06	-5.215e-06	8.3725e-05	0.000156625	-7e-09
0.432	0.000193625	-1.013e-06	-7e-09	-7e-09	0.000125625	-7e-09	-7.365e-06	9.3025e-05	0.000175625	-7.365e-06
0.4325	0.000199625	-7e-09	7.205e-06	-7.225e-06	0.000139625	7.205e-06	8.365e-06	0.000100625	0.000175625	-7e-09
0.433	0.000197625	-1.755e-06	6.615e-06	-7e-09	0.000133625	-7e-09	-7e-09	0.000108625	0.000175625	-7e-09
0.4335	0.000200625	-7e-09	-7e-09	5.465e-06	0.000150625	-7e-09	-8.375e-06	0.000117625	0.000175625	-2.905e-06
0.434	0.000209625	-7e-09	7.625e-06	-7e-09	0.000157625	-7e-09	-7e-09	0.000125625	0.000175625	-7e-09
0.4345	0.000200625	-7e-09	-7e-09	-7e-09	0.000150625	6.945e-06	-7e-09	0.000126625	0.000182625	-7e-09
0.435	0.000204625	-4.795e-06	-1.216e-06	4.785e-06	0.000162625	-7e-09	-7e-09	0.000128625	0.000187625	-7e-09
0.4355	0.000200625	2.625e-06	-7e-09	-5.745e-06	0.000167625	-2.635e-06	5.735e-06	0.000142625	0.000181625	-2.635e-06
0.436	0.000200625	-7.905e-06	-7e-09	7.895e-06	0.000167625	8.365e-06	-7.905e-06	0.000150625	0.000176625	7.425e-06
0.4365	0.000200625	-7e-09	-7e-09	-7e-09	0.000175625	1.685e-06	-8.375e-06	0.000157625	0.000183625	-7e-09
0.437	0.000200625	-6.8e-07	3.845e-06	-7e-09	0.000175625	4.515e-06	-7e-09	0.000155625	0.000192625	-3.855e-06
0.4375	0.000194625	-7e-09	-6.015e-06	-6.015e-06	0.000181625	2.355e-06	-7e-09	0.000162625	0.000192625	-7e-09
0.438	0.000200625	-7e-09	-7e-09	-7e-09	0.000175625	1.96e-07	3.99e-07	0.000158625	0.000184625	-2.09e-07
0.4385	0.000192625	-1.965e-06	1.945e-06	-4.465e-06	0.000190625	1.0325e-05	-7e-09	0.000173625	0.000192625	6.405e-06
0.439	0.000188625	-7e-09	4.245e-06	4.105e-06	0.000192625	8.365e-06	-7e-09	0.000175625	0.000183625	-7e-09
0.4395	0.000190625	-2.105e-06	8.365e-06	-4.185e-06	0.000194625	1.0425e-05	-6.285e-06	0.000169625	0.000183625	2.085e-06
0.44	0.000183625	-7e-09	8.295e-06	-7e-09	0.000192625	1.6725e-05	-7e-09	0.000175625	0.000175625	8.295e-06
0.4405	0.000169625	6.135e-06	2.215e-06	-7e-09	0.000192625	1.8925e-05	-2.235e-06	0.000175625	0.000181625	-8.375e-06
0.441	0.000179625	-8.375e-06	1.2725e-05	-7e-09	0.000192625	2.9525e-05	-7e-09	0.000179625	0.000187625	-7e-09
0.4415	0.000173625	-1.835e-06	1.0225e-05	6.535e-06	0.000192625	3.1625e-05	-6.545e-06	0.000183625	0.000183625	6.535e-06
0.442	0.000167625	-7e-09	1.6425e-05	-7e-09	0.000200625	3.3825e-05	-7e-09	0.000183625	0.000183625	-7e-09
0.4425	0.000161625	-5.885e-06	1.9225e-05	-7e-09	0.000189625	4.1825e-05	2.485e-06	0.000183625	0.000178625	5.865e-06
0.443	0.000163625	-7e-09	1.6725e-05	-7e-09	0.000196625	5.0225e-05	-3.725e-06	0.000183625	0.000175625	8.365e-06
0.4435	0.000152625	-7e-09	2.5125e-05	-1.565e-06	0.000197625	5.0225e-05	-1.565e-06	0.000185625	0.000167625	1.5125e-05
0.444	0.000157625	-7e-09	2.5725e-05	7.165e-06	0.000192625	5.8525e-05	7.765e-06	0.000192625	0.000175625	1.6725e-05
0.4445	0.000150625	-7e-09	3.3425e-05	-7e-09	0.000186625	7.5325e-05	-5.615e-06	0.000181625	0.000167625	1.1125e-05
0.445	0.000145625	3.445e-06	4.1825e-05	-7e-09	0.000187625	6.6925e-05	-3.455e-06	0.000183625	0.000170625	2.5125e-05
0.4455	0.000133625	7.075e-06	4.1825e-05	-7e-09	0.000192625	8.3725e-05	-7.085e-06	0.000183625	0.000158625	2.3825e-05
0.446	0.000126625	-7e-09	5.0225e-05	-7e-09	0.000177625	8.3725e-05	-7.505e-06	0.000183625	0.000152625	3.3425e-05
0.4465	0.000117625	8.365e-06	5.0225e-05	-7e-09	0.000183625	9.7425e-05	3.025e-06	0.000178625	0.000150625	3.8825e-05
0.447	0.000120625	-7e-09	6.3725e-05	-7e-09	0.000183625	0.000103625	-5.195e-06	0.000185625	0.000147625	3.8625e-05
0.4475	0.000108625	-7e-09	7.5325e-05	-7e-09	0.000182625	0.000116625	-7e-09	0.000183625	0.000142625	5.0225e-05
0.448	0.000100625	-7.235e-06	7.5325e-05	-7e-09	0.000175625	0.000124625	7.225e-06	0.000175625	0.000134625	5.8525e-05
0.4485	9.7125e-05	-8.375e-06	9.2025e-05	-5.075e-06	0.000173625	0.000120625	-3.305e-06	0.000180625	0.000133625	6.1825e-05
0.449	9.2025e-05	-5.465e-06	0.000100625	-5.465e-06	0.000172625	0.000125625	-7e-09	0.000175625	0.000130625	6.9525e-05
0.4495	8.2925e-05	7.605e-06	0.000101625	-7.625e-06	0.000167625	0.000133625	7.605e-06	0.000167625	0.000125625	8.2925e-05
0.45	7.3925e-05	1.395e-06	0.000115625	-7e-09	0.000167625	0.000147625	1.5325e-05	0.000167625	0.000117625	9.2025e-05
0.4505	6.3425e-05	-7e-09	0.000121625	-3.575e-06	0.000162625	0.000150625	-7e-09	0.000167625	0.000117625	0.000105625
0.451	5.8525e-05	-7e-09	0.000133625	-2.655e-06	0.000158625	0.000156625	1.4125e-05	0.000161625	0.000108625	0.000108625
0.4515	5.0225e-05	-7e-09	0.000133625	-7.885e-06	0.000150625	0.000158625	-7e-09	0.000158625	0.000100625	0.000117625
0.452	4.0125e-05	-6.705e-06	0.000148625	-7e-09	0.000142625	0.000165625	1.0025e-05	0.000150625	9.2025e-05	0.000125625
0.4525	3.3425e-05	-3.835e-06	0.000150625	-3.835e-06	0.000137625	0.000167625	1.6725e-05	0.000154625	8.8225e-05	0.000133625
0.453	3.3425e-05	-7e-09	0.000152625	-2.385e-06	0.000133625	0.000181625	1.6725e-05	0.000150625	8.3725e-05	0.000142625
0.4535	2.5125e-05	-7e-09	0.000150625	-8.155e-06	0.000133625	0.000183625	2.4925e-05	0.000133625	7.5325e-05	0.000150625
0.454	2.0625e-05	-7e-09	0.000160625	-7e-09	0.000131625	0.000182625	2.7025e-05	0.000140625	6.5025e-05	0.000156625
0.4545	1.6725e-05	4.265e-06	0.000171625	-4.105e-06	0.000121625	0.000183625	2.5125e-05	0.000133625	5.0225e-05	0.000167625
0.455	4.215e-06	6.255e-06	0.000167625	8.365e-06	0.000117625	0.000183625	3.9725e-05	0.000125625	5.0225e-05	0.000167625
0.4555	8.365e-06	-7e-09	0.000175625	-7e-09	0.000100625	0.000183625	5.0125e-05	0.000125625	4.1925e-05	0.000175625
0.456	-3.965e-06	2.205e-06	0.000181625	2.205e-06	0.000102625	0.000190625	4.4025e-05	0.000120625	4.1825e-05	0.000183625
0.4565	-7e-09	8.365e-06	0.000179625	-7e-09	9.2025e-05	0.000188625	5.0225e-05	0.000113625	3.3425e-05	0.000187625
0.457	-7e-09	1.835e-06	0.000183625	-7e-09	9.0225e-05	0.000200625	5.8525e-05	9.5725e-05	2.0425e-05	0.000183625
0.4575	8.365e-06	8.365e-06	0.000192625	-8.055e-06	7.5325e-05	0.000192625	7.5025e-05	0.000100625	1.7025e-05	0.000200625
0.458	3.415e-06	2.465e-06	0.000195625	3.415e-06	6.9425e-05	0.000189625	8.1225e-05	8.6125e-05	1.6725e-05	0.000192625
0.4585	4.625e-06	8.365e-06	0.000192625	-7e-09	6.2325e-05	0.000188625	7.9925e-05	7.9025e-05	1.6725e-05	0.000196625
0.459	6.785e-06	9.925e-06	0.000193625	-7e-09	5.8525e-05	0.000192625	9.3625e-05	8.2125e-05	1.5125e-05	0.000202625
0.4595	-7e-09	1.6725e-05	0.000192625	7.195e-06	5.0225e-05	0.000192625	0.000100625	7.5325e-05	1.6125e-05	0.000200625
0.46	8.365e-06	2.5125e-05	0.000192625	-7e-09	4.7425e-05	0.000195625	0.000103625	6.1325e-05	2.735e-06	0.000200625
0.4605	-7e-09	2.8525e-05	0.000195625	-7e-09	4.6725e-05	0.000192625	0.000113625	5.8525e-05	3.455e-06	0.000197625
0.461	5.745e-06	3.3425e-05	0.000192625	-5.765e-06	3.4725e-05	0.000185625	0.000117625	5.7225e-05	7.055e-06	0.000200625
0.4615	-8.59e-07	4.1825e-05	0.000192625	7.505e-06	2.4225e-05	0.000184625	0.000125625	4.2725e-05	-7e-09	0.000201625
0.462	2.335e-06	3.8825e-05	0.000194625	-7e-09	2.2125e-05	0.000178625	0.000133625	4.4225e-05	-7e-09	0.000197625
0.4625	1.965e-06	5.3425e-05	0.000197625	-5.175e-06	1.6725e-05	0.000183625	0.000136625	3.3425e-05	-7e-09	0.000200625
0.463	-1.046e-06	6.4825e-05	0.000193625	-7e-09	8.365e-06	0.000183625	0.000143625	2.6125e-05	-7e-09	0.000200625
0.4635	-7e-09	6.5825e-05	0.000199625	-7.255e-06	8.365e-06	0.000183625	0.000150625	2.4025e-05	1.115e-06	0.000200625
0.464	-5.095e-06	7.2025e-05	0.000192625	-3.285e-06	5.085e-06	0.000178625	0.000158625	1.6725e-05	-7e-09	0.000205625
0.4645	-7e-09	7.5325e-05	0.000189625	-7e-09	2.925e-06	0.000175625	0.000164625	1.3825e-05	-2.935e-06	0.000195625
0.465	-7e-09	9.9625e-05	0.000191625	-7.79e-07	-7e-09	0.000182625	0.000158625	9.135e-06	-7.79e-07	0.000200625
0.4655	-7e-09	0.000100625	0.000185625	-7e-09	-7e-09	0.000174625	0.000168625	8.365e-06	-7e-09	0.000199625
0.466	4.815e-06	0.000100625	0.000187625	-7e-09	4.815e-06	0.000165625	0.000170625	8.365e-06	-7e-09	0.000200625
0.4665	-7e-09	0.000114625	0.000187625	-5.715e-06	-5.715e-06	0.000161625	0.000181625	2.655e-06	-2.665e-06	0.000206625
0.467	7.355e-06	0.000117625	0.000183625	-7e-09	4.97e-07	0.000158625	0.000183625	7.855e-06	-5.11e-07	0.000192625
0.4675	-1.665e-06	0.000133625	0.000177625	-6.725e-06	-7e-09	0.000165625	0.000177625	6.705e-06	-7e-09	0.000195625
0.468	-7e-09	0.000129625	0.000176625	3.805e-06	-7e-09	0.000155625	0.000183625	-7e-09	-4.565e-06	0.000192625
0.4685	5.965e-06	0.000142625	0.000167625	-5.985e-06	-7e-09	0.000150625	0.000186625	-2.405e-06	-7e-09	0.000192625
0.469	-2.43e-07	0.000142625	0.000167625	-2.43e-07	2.29e-07	0.000142625	0.000192625	-7e-09	2.29e-07	0.000200625
0.4695	-7e-09	0.000150625	0.000165625	4.515e-06	-1.935e-06	0.000140625	0.000192625	-7e-09	1.915e-06	0.000190625
0.47	-7e-09	0.000167625	0.000158625	-4.085e-06	-4.085e-06	0.000133625	0.000183625	4.075e-06	-4.295e-06	0.000183625
0.4705	-7e-09	0.000169625	0.000150625	-7e-09	-2.135e-06	0.000127625	0.000194625	-2.135e-06	-7e-09	0.000183625
0.471	-8.345e-06	0.000167625	0.000150625	-7e-09	-7e-09	0.000117625	0.000183625	-8.345e-06	-7e-09	0.000183625
0.4715	-7e-09	0.000175625	0.000150625	-7e-09	-7e-09	0.000123625	0.000190625	-7e-09	2.185e-06	0.000177625
0.472	-7e-09	0.000179625	0.000150625	-7e-09	-4.355e-06	0.000108625	0.000188625	-7e-09	-4.355e-06	0.000175625
0.4725	-7e-09	0.000182625	0.000127625	-7e-09	-7e-09	0.000110625	0.000192625	-7e-09	-6.515e-06	0.000173625
0.473	-8.075e-06	0.000192625	0.000125625	-7.775e-06	-7e-09	9.9625e-05	0.000183625	-3.065e-07	7.765e-06	0.000183625
0.4735	-2.465e-06	0.000186625	0.000125625	-7e-09	-5.915e-06	9.2025e-05	0.000189625	-2.465e-06	-7e-09	0.000163625
0.474	-4.625e-06	0.000191625	0.000113625	3.745e-06	-4.625e-06	8.3725e-05	0.000187625	-3.755e-06	-3.755e-06	0.000158625
0.4745	1.585e-06	0.000199625	0.000108625	-7e-09	-6.785e-06	7.5325e-05	0.000183625	-1.595e-06	-7e-09	0.000158625
0.475	-1.5575e-05	0.000200625	9.9625e-05	-7e-09	-7e-09	6.7525e-05	0.000183625	-8.375e-06	5.61e-07	0.000150625
0.4755	-7e-09	0.000200625	9.7725e-05	-8.375e-06	-7e-09	5.8525e-05	0.000189625	-5.645e-06	2.715e-06	0.000150625
0.476	-4.895e-06	0.000195625	9.2025e-05	3.475e-06	-7e-09	5.5125e-05	0.000183625	-3.485e-06	-3.485e-06	0.000142625
0.4765	-7e-09	0.000200625	7.6625e-05	-7.055e-06	7.035e-06	5.1525e-05	0.000183625	-7e-09	-8.375e-06	0.000142625
0.477	8.25e-07	0.000207625	7.4425e-05	-8.42e-07	-7e-09	4.9325e-05	0.000176625	8.25e-07	-7e-09	0.000127625
0.4775	-8.375e-06	0.000203625	6.3925e-05	-7e-09	-7e-09	3.3425e-05	0.000170625	-7e-09	-7e-09	0.000120625
0.478	-7e-09	0.000200625	5.8525e-05	-7e-09	-7e-09	3.3425e-05	0.000175625	-3.225e-06	-7e-09	0.000120625
0.4785	-7e-09	0.000200625	5.7525e-05	1.045e-06	-7e-09	2.5125e-05	0.000167625	-7e-09	-1.063e-06	0.000102625
0.479	7.255e-06	0.000193625	4.1825e-05	7.255e-06	-7e-09	1.5625e-05	0.000167625	-1.11e-06	-6.165e-06	0.000100625
0.4795	-5.115e-06	0.000197625	4.6925e-05	-1.855e-06	-7e-09	1.1625e-05	0.000163625	-8.375e-06	3.255e-06	0.000100625
0.48	-5.425e-06	0.000200625	3.0525e-05	-7e-09	-5.425e-06	1.6725e-05	0.000161625	-7e-09	5.415e-06	9.2025e-05
0.4805	6.785e-06	0.000199625	1.7525e-05	7.85e-07	-7e-09	7.85e-07	0.000149625	7.85e-07	-7e-09	7.5325e-05
0.481	-1.375e-06	0.000192625	2.3725e-05	8.365e-06	6.995e-06	6.995e-06	0.000144625	-8.375e-06	-7e-09	7.3925e-05
0.4815	-7e-09	0.000192625	1.6725e-05	8.365e-06	-7e-09	-7e-09	0.000145625	-7e-09	-7e-09	5.8525e-05
0.482	-5.695e-06	0.000192625	1.1025e-05	5.685e-06	2.675e-06	-7e-09	0.000133625	-2.685e-06	-3.015e-06	5.8525e-05
0.4825	-7.855e-06	0.000192625	8.885e-06	8.365e-06	-7.855e-06	-7e-09	0.000134625	-7e-09	-7e-09	5.0225e-05
0.483	-7e-09	0.000183625	1.635e-06	1.5125e-05	6.725e-06	-7e-09	0.000127625	-5.095e-06	6.725e-06	3.3425e-05
0.4835	-3.805e-06	0.000179625	9.135e-06	1.6725e-05	-8.375e-06	4.565e-06	0.000120625	-7e-09	-7e-09	3.3425e-05
0.484	-7e-09	0.000183625	-7e-09	1.6725e-05	-7e-09	-7e-09	0.000122625	-2.415e-06	-5.965e-06	2.7525e-05
0.4845	-8.125e-06	0.000183625	-7e-09	2.4825e-05	-7e-09	-7e-09	0.000116625	-7e-09	-7e-09	2.5125e-05
0.485	-1.2975e-05	0.000182625	-7e-09	2.5125e-05	1.895e-06	-7e-09	0.000102625	-1.915e-06	-1.915e-06	1.6725e-05
0.4855	-4.075e-06	0.000179625	-7e-09	3.7725e-05	-7e-09	4.055e-06	0.000100625	-7e-09	4.055e-06	1.6725e-05
0.486	-7e-09	0.000167625	-7e-09	2.7225e-05	-7e-09	2.135e-06	8.5825e-05	-7e-09	-7e-09	2.135e-06
0.4865	-2.2e-08	0.000167625	-7e-09	4.1825e-05	-7e-09	-7e-09	9.2025e-05	-2.2e-08	-7e-09	1.6725e-05
0.487	-7e-09	0.000165625	8.365e-06	4.8025e-05	-7e-09	6.185e-06	7.7525e-05	-7e-09	-7e-09	-7e-09
0.4875	-3.05e-07	0.000163625	-8.375e-06	5.4525e-05	-4.045e-06	-7e-09	7.9625e-05	-7e-09	4.325e-06	-7e-09
0.488	-8.375e-06	0.000150625	-6.495e-06	5.8525e-05	-7e-09	-4.625e-06	6.0425e-05	-7e-09	1.865e-06	8.365e-06
0.4885	8.075e-06	0.000142625	-2.895e-07	5.8825e-05	-8.095e-06	7.795e-06	5.8525e-05	-7e-09	-7e-09	-2.895e-07
0.489	-7e-09	0.000144625	-7e-09	7.5325e-05	8.365e-06	-5.935e-06	5.3725e-05	-7e-09	-7e-09	2.435e-06
0.4895	-7e-09	0.000137625	-7e-09	8.3725e-05	-7e-09	-7e-09	4.5625e-05	-7e-09	3.765e-06	4.595e-06
0.49	-7e-09	0.000132625	-1.615e-06	8.6925e-05	-7e-09	-7e-09	4.1825e-05	-6.765e-06	-7e-09	6.755e-06
0.4905	-7e-09	0.000125625	-7.825e-06	0.000100625	-7.825e-06	-7e-09	2.5625e-05	-7.825e-06	-5.58e-07	5.44e-07
0.491	-7e-09	0.000122625	-2.715e-06	0.000105625	-2.955e-06	2.945e-06	2.5125e-05	5.655e-06	-7e-09	-7e-09
0.4915	-3.505e-06	0.000117625	-7e-09	0.000108625	-7e-09	-3.505e-06	2.5125e-05	-3.505e-06	-7e-09	-7e-09
0.492	1.335e-06	0.000102625	-7e-09	0.000124625	8.365e-06	-7.035e-06	2.2425e-05	-1.348e-06	-7e-09	-7.035e-06
0.4925	-7e-09	9.9625e-05	-7e-09	0.000132625	7.545e-06	7.545e-06	2.4325e-05	-7e-09	8.365e-06	-7e-09
0.493	-7e-09	9.2025e-05	-2.985e-06	0.000133625	-7e-09	-5.395e-06	1.3725e-05	-7e-09	-2.985e-06	2.975e-06
0.4935	-7e-09	8.3725e-05	3.225e-06	0.000144625	-1.915e-06	3.225e-06	8.365e-06	-3.235e-06	-3.235e-06	-7e-09
0.494	-7e-09	8.2625e-05	-7e-09	0.000150625	-7e-09	7.285e-06	8.365e-06	-7.305e-06	-8.375e-06	-7e-09
0.4945	-7.285e-06	7.3125e-05	-1.093e-06	0.000150625	7.275e-06	-7e-09	8.365e-06	-7e-09	-7e-09	-7e-09
0.495	-3.255e-06	6.1825e-05	-3.255e-06	0.000169625	-7e-09	8.365e-06	5.115e-06	-7e-09	-3.255e-06	-3.255e-06
0.4955	-7e-09	5.0225e-05	-7e-09	0.000164625	-5.415e-06	-2.975e-06	5.395e-06	-5.415e-06	2.955e-06	-7e-09
0.496	-7e-09	4.9425e-05	7.95e-07	0.000168625	-7e-09	-7e-09	7.555e-06	-7e-09	-7e-09	-8.12e-07
0.4965	-7e-09	4.1825e-05	-7.025e-06	0.000175625	-7e-09	-1.361e-06	7.005e-06	1.345e-06	-7.025e-06	7.005e-06
0.497	1.335e-06	3.8325e-05	-3.525e-06	0.000179625	3.505e-06	-4.865e-06	-7e-09	-4.865e-06	-7e-09	-7e-09
0.4975	-5.675e-06	2.5125e-05	-7e-09	0.000175625	-7e-09	-7e-09	-7e-09	-7e-09	-7e-09	5.665e-06
0.498	-7e-09	2.4525e-05	-7e-09	0.000191625	-7e-09	-7.835e-06	-7e-09	-5.44e-07	-5.44e-07	7.825e-06
0.4985	-7e-09	2.3525e-05	-6.755e-06	0.000189625	-6.755e-06	8.365e-06	-6.755e-06	-6.755e-06	-7e-09	6.735e-06
0.499	-7e-09	2.1325e-05	-4.595e-06	0.000188625	-4.595e-06	-4.595e-06	-7e-09	-7e-09	3.775e-06	4.585e-06
0.4995	-5.945e-06	8.365e-06	5.935e-06	0.000183625	-7e-09	-5.945e-06	2.425e-06	-2.435e-06	5.935e-06	-7e-09
0.5	-7e-09	8.365e-06	-2.76e-07	0.000192625	-7e-09	-2.76e-07	-7e-09	-7e-09	-2.76e-07	-7e-09
0.5005	-7e-09	6.475e-06	-6.485e-06	0.000185625	-7e-09	-7e-09	-1.895e-06	-7e-09	-7e-09	-7e-09
0.501	-4.055e-06	4.315e-06	-4.055e-06	0.000188625	-4.325e-06	-7e-09	-7e-09	-7e-09	-7e-09	4.045e-06
0.5015	4.045e-06	-4.055e-06	-2.165e-06	0.000190625	6.205e-06	-2.165e-06	-7e-09	-6.215e-06	-1.895e-06	4.315e-06
0.502	-8.375e-06	-7e-09	-8e-09	0.000192625	-5e-09	-5e-09	-8.375e-06	-7e-09	-7e-09	-7e-09
0.5025	4.045e-06	2.155e-06	-7e-09	0.000192625	-7e-09	8.365e-06	-7e-09	-7e-09	-6.215e-06	-7e-09
0.503	-4.055e-06	-2.71e-07	-7e-09	0.000192625	-7e-09	-7e-09	-7e-09	-4.055e-06	-7e-09	4.305e-06
0.5035	6.465e-06	-7e-09	-7e-09	0.000194625	-7e-09	-7e-09	-7e-09	-7e-09	-1.895e-06	-1.895e-06
0.504	2.6e-07	-7e-09	-8.375e-06	0.000200625	2.6e-07	-2.73e-07	-7e-09	-8.105e-06	-7e-09	-7e-09
0.5045	-5.955e-06	2.415e-06	-7e-09	0.000187625	-7e-09	-7e-09	-2.435e-06	-2.435e-06	8.365e-06	-2.435e-06
0.505	4.575e-06	-4.595e-06	-7e-09	0.000196625	-8.07e-07	4.575e-06	-7e-09	-4.595e-06	-8.375e-06	8.365e-06
0.5055	1.615e-06	-5.125e-06	6.735e-06	0.000199625	-7e-09	-7e-09	-7e-09	-7e-09	1.615e-06	8.365e-06
0.506	-7e-09	-7e-09	-1.5675e-05	0.000200625	-5.41e-07	-7e-09	-7.845e-06	-7e-09	-7e-09	-5.41e-07
0.5065	-7e-09	5.665e-06	-7e-09	0.000189625	2.685e-06	2.685e-06	2.685e-06	-8.375e-06	-7e-09	-2.705e-06
0.507	-7e-09	-7e-09	4.845e-06	0.000183625	4.845e-06	-7e-09	3.505e-06	-7e-09	4.845e-06	4.845e-06
0.5075	-7.015e-06	-7e-09	-7.015e-06	0.000183625	-7.015e-06	-5.665e-06	1.355e-06	-7e-09	-7e-09	-7e-09
0.508	7.95e-07	7.555e-06	7.95e-07	0.000183625	7.95e-07	-7e-09	7.555e-06	-7e-09	7.95e-07	-7e-09
0.5085	-7e-09	-2.965e-06	-5.415e-06	0.000175625	-2.965e-06	-7e-09	-7e-09	-7e-09	5.405e-06	2.445e-06
0.509	-7e-09	-7e-09	-5.125e-06	0.000167625	-7e-09	-7e-09	-7e-09	-5.125e-06	-7e-09	-3.255e-06
0.5095	-7e-09	-7.285e-06	-7e-09	0.000168625	-7e-09	6.185e-06	-7.285e-06	1.085e-06	-7e-09	-7e-09
0.51	1.065e-06	-7e-09	-7e-09	0.000168625	-7.305e-06	-7e-09	7.295e-06	-7.305e-06	-7e-09	8.365e-06
0.5105	-7e-09	-1.915e-06	-3.235e-06	0.000165625	-7e-09	-5.145e-06	-3.235e-06	-7e-09	-5.145e-06	5.135e-06
0.511	2.975e-06	-2.985e-06	-7e-09	0.000153625	-7e-09	8.365e-06	-7e-09	2.975e-06	5.385e-06	-7e-09
0.5115	7.545e-06	8.365e-06	-7e-09	0.000158625	-7e-09	-7e-09	-7e-09	-8.29e-07	-7e-09	-7e-09
0.512	7.025e-06	1.335e-06	7.025e-06	0.000157625	-1.344e-06	-1.344e-06	-7e-09	-1.344e-06	-7e-09	7.025e-06
0.5125	8.365e-06	-7e-09	3.485e-06	0.000147625	-8.375e-06	-4.875e-06	-7e-09	-7e-09	-7e-09	-7e-09
0.513	8.365e-06	-2.715e-06	-7e-09	0.000139625	-7e-09	-7e-09	-7e-09	-2.715e-06	-7e-09	-7e-09
0.5135	8.365e-06	-7.825e-06	-7e-09	0.000141625	-7.265e-06	-7e-09	-7e-09	7.805e-06	-7e-09	-7.825e-06
0.514	9.925e-06	-1.615e-06	-6.775e-06	0.000140625	1.595e-06	-7e-09	-7e-09	-7e-09	-7e-09	-7e-09
0.5145	1.2925e-05	-7e-09	-4.615e-06	0.000125625	-3.775e-06	-8.375e-06	-7e-09	-3.775e-06	-7e-09	-4.615e-06
0.515	1.6725e-05	-7e-09	-7e-09	0.000120625	-7e-09	-7e-09	5.915e-06	-5.935e-06	-7e-09	2.435e-06
0.5155	2.5125e-05	-7e-09	7.785e-06	0.000108625	-7e-09	-7e-09	-7e-09	-7e-09	-7e-09	-7e-09
0.516	2.5125e-05	1.865e-06	-7e-09	0.000115625	-1.875e-06	-7e-09	-7e-09	4.615e-06	6.485e-06	-7e-09
0.5165	2.9425e-05	-7e-09	-4.345e-06	0.000104625	-7e-09	-7e-09	-4.035e-06	-7e-09	8.055e-06	4.025e-06
0.517	4.1825e-05	8.365e-06	-7e-09	9.2025e-05	6.185e-06	2.175e-06	-7e-09	6.185e-06	8.365e-06	-2.185e-06
0.5175	3.3525e-05	-8.355e-06	-8.375e-06	9.2025e-05	1.2e-08	-7e-09	1.2e-08	-7e-09	1.2e-08	-7e-09
0.518	5.0225e-05	-1.0325e-05	6.225e-06	7.7425e-05	-7e-09	-7e-09	-7e-09	-2.145e-06	8.365e-06	-7e-09
0.5185	5.8525e-05	-7e-09	-7e-09	7.1025e-05	4.525e-06	-4.305e-06	4.065e-06	-7e-09	1.6725e-05	-7e-09
0.519	6.6925e-05	1.905e-06	6.455e-06	6.6925e-05	6.455e-06	-7e-09	-7e-09	1.905e-06	1.6725e-05	6.455e-06
0.5195	6.6925e-05	-7e-09	8.115e-06	5.0425e-05	-7e-09	-7e-09	2.43e-07	2.43e-07	2.4825e-05	-7e-09
0.52	8.0125e-05	-7e-09	-5.965e-06	5.0225e-05	-7e-09	-7e-09	-7e-09	-8.375e-06	2.5125e-05	-7e-09
0.5205	8.7525e-05	-7e-09	-7e-09	4.1825e-05	-7e-09	4.565e-06	-3.805e-06	-7e-09	2.8925e-05	3.795e-06
0.521	0.000100625	-7e-09	-7e-09	3.3425e-05	6.715e-06	-7e-09	-7e-09	-7e-09	3.5125e-05	-7e-09
0.5215	0.000108625	5.11e-07	5.11e-07	3.3425e-05	5.11e-07	-7e-09	-7e-09	-7e-09	4.1825e-05	-5.24e-07
0.522	0.000108625	-2.685e-06	-7e-09	3.3425e-05	5.345e-06	-7e-09	-7e-09	5.685e-06	4.1825e-05	-7e-09
0.5225	0.000125625	-7e-09	-8.375e-06	2.0225e-05	1.3225e-05	4.825e-06	-7e-09	8.365e-06	4.6625e-05	-7e-09
0.523	0.000132625	6.985e-06	-7.005e-06	1.6725e-05	1.6725e-05	-7e-09	-7e-09	2.745e-06	5.7225e-05	-7e-09
0.5235	0.000126625	6.795e-06	-7e-09	1.5925e-05	2.4325e-05	-8.375e-06	-7.595e-06	8.365e-06	6.6925e-05	-7e-09
0.524	0.000142625	-2.955e-06	-7e-09	1.6725e-05	1.6725e-05	2.935e-06	-5.435e-06	8.365e-06	7.5325e-05	-7e-09
0.5245	0.000150625	-7e-09	-7e-09	3.255e-06	2.8325e-05	3.255e-06	5.095e-06	1.3425e-05	8.1825e-05	-7e-09
0.525	0.000157625	-6.165e-06	-7e-09	-7e-09	2.7325e-05	-7e-09	-1.113e-06	1.6725e-05	8.4825e-05	-7.265e-06
0.5255	0.000166625	-1.06e-06	-7.325e-06	-7e-09	4.0825e-05	-7e-09	-7e-09	1.6725e-05	0.000100625	-7e-09
0.526	0.000164625	-3.215e-06	-7e-09	5.145e-06	3.6725e-05	-3.215e-06	-7e-09	2.5125e-05	0.000100625	3.205e-06
0.5265	0.000169625	-7e-09	-3.005e-06	-7e-09	4.4225e-05	-5.375e-06	-2.385e-06	2.5125e-05	0.000111625	-7e-09
0.527	0.000183625	-7.535e-06	-7e-09	6.685e-06	5.0225e-05	-8.45e-07	-7e-09	3.2625e-05	0.000117625	-8.45e-07
0.5275	0.000175625	-7e-09	-7.055e-06	-7e-09	5.8525e-05	5.725e-06	-7.055e-06	3.4825e-05	0.000125625	-7e-09
0.528	0.000192625	-7e-09	-7e-09	-7e-09	6.2025e-05	-7e-09	-3.485e-06	4.1825e-05	0.000130625	-7e-09
0.5285	0.000192625	-7e-09	-7e-09	-2.735e-06	6.6925e-05	-2.735e-06	-7e-09	4.4525e-05	0.000136625	-5.645e-06
0.529	0.000191625	-7e-09	7.795e-06	5.64e-07	7.5925e-05	-7.805e-06	-7e-09	5.8025e-05	0.000141625	7.795e-06
0.5295	0.000187625	-1.595e-06	-1.595e-06	-7e-09	9.2025e-05	-7e-09	-8.375e-06	5.8525e-05	0.000150625	-7e-09
0.53	0.000196625	-4.625e-06	-7e-09	-4.625e-06	9.6625e-05	3.745e-06	4.615e-06	7.1525e-05	0.000150625	-7e-09
0.5305	0.000198625	5.895e-06	-7e-09	5.895e-06	0.000106625	-7e-09	5.895e-06	7.5325e-05	0.000158625	-7e-09
0.531	0.000200625	-7e-09	-7e-09	8.365e-06	0.000117625	-7e-09	8.055e-06	8.4025e-05	0.000166625	-7e-09
0.5315	0.000200625	-1.865e-06	-7e-09	-8.375e-06	0.000125625	-7e-09	-4.665e-06	8.3725e-05	0.000167625	-7e-09
0.532	0.000200625	-7e-09	-7e-09	-8.375e-06	0.000125625	-4.025e-06	-4.025e-06	9.6025e-05	0.000167625	-7e-09
0.5325	0.000202625	-3.985e-06	6.165e-06	-7e-09	0.000131625	-7e-09	-7e-09	0.000100625	0.000175625	2.185e-06
0.533	0.000209625	-8.345e-06	-7e-09	-7e-09	0.000142625	-7e-09	-7e-09	0.000100625	0.000175625	-7e-09
0.5335	0.000202625	6.235e-06	-7e-09	-7e-09	0.000148625	-7e-09	-7e-09	0.000123625	0.000183625	-7e-09
0.534	0.000204625	4.275e-06	-7e-09	-7e-09	0.000146625	8.365e-06	-7e-09	0.000121625	0.000183625	-7e-09
0.5345	0.000198625	6.435e-06	-6.445e-06	-1.935e-06	0.000158625	-7e-09	-7e-09	0.000127625	0.000183625	-1.935e-06
0.535	0.000200625	-7e-09	-8.145e-06	-7e-09	0.000167625	-7e-09	-8.145e-06	0.000133625	0.000192625	-7e-09
0.5355	0.000200625	-3.595e-06	-5.985e-06	-2.395e-06	0.000167625	-2.395e-06	-7e-09	0.000142625	0.000189625	-7e-09
0.536	0.000204625	4.545e-06	-7e-09	-3.825e-06	0.000171625	3.815e-06	-3.825e-06	0.000146625	0.000192625	-4.555e-06
0.5365	0.000199625	-8.375e-06	-7e-09	-7e-09	0.000177625	-1.665e-06	-1.665e-06	0.000150625	0.000183625	-1.665e-06
0.537	0.000200625	8.365e-06	-7e-09	-7e-09	0.000183625	-7e-09	-5.08e-07	0.000158625	0.000192625	-7e-09
0.5375	0.000192625	-7e-09	2.655e-06	-2.665e-06	0.000187625	5.705e-06	-2.665e-06	0.000161625	0.000183625	5.705e-06
0.538	0.000192625	-7e-09	-3.555e-06	-7e-09	0.000188625	8.365e-06	4.815e-06	0.000162625	0.000187625	-7e-09
0.5385	0.000186625	-6.985e-06	-7e-09	-7e-09	0.000183625	-7e-09	-7e-09	0.000165625	0.000190625	-7e-09
0.539	0.000192625	-7.75e-07	7.65e-07	-7.75e-07	0.000191625	9.135e-06	-7.75e-07	0.000167625	0.000183625	7.65e-07
0.5395	0.000181625	-7e-09	2.925e-06	-2.935e-06	0.000192625	1.6725e-05	-7e-09	0.000178625	0.000183625	2.925e-06
0.54	0.000183625	-8.375e-06	3.275e-06	-7e-09	0.000187625	1.6725e-05	-7e-09	0.000175625	0.000180625	-7e-09
0.5405	0.000176625	-7e-09	8.365e-06	-7e-09	0.000192625	1.6725e-05	-1.13e-06	0.000168625	0.000182625	-7e-09
0.541	0.000175625	1.025e-06	8.365e-06	-7e-09	0.000192625	2.4025e-05	7.325e-06	0.000176625	0.000176625	-7e-09
0.5415	0.000172625	-5.185e-06	5.165e-06	1.975e-06	0.000187625	3.0225e-05	-7e-09	0.000183625	0.000183625	3.185e-06
0.542	0.000167625	-7e-09	1.3725e-05	5.345e-06	0.000197625	3.6525e-05	-7e-09	0.000189625	0.000175625	5.345e-06
0.5425	0.000167625	6.655e-06	1.7625e-05	-7e-09	0.000192625	4.1825e-05	-8.62e-07	0.000183625	0.000175625	8.45e-07
0.543	0.000167625	-1.311e-06	2.3825e-05	-7e-09	0.000192625	5.0225e-05	-7e-09	0.000183625	0.000175625	1.295e-06
0.5435	0.000157625	-4.915e-06	2.5125e-05	4.895e-06	0.000192625	5.0225e-05	-3.465e-06	0.000188625	0.000172625	8.365e-06
0.544	0.000153625	-2.755e-06	2.5125e-05	5.615e-06	0.000197625	5.5825e-05	-7e-09	0.000178625	0.000175625	1.6725e-05
0.5445	0.000142625	-7e-09	3.3425e-05	-7.785e-06	0.000192625	6.6325e-05	7.775e-06	0.000183625	0.000167625	1.6125e-05
0.545	0.000143625	1.565e-06	3.5025e-05	8.365e-06	0.000192625	8.3725e-05	-7e-09	0.000183625	0.000165625	1.6725e-05
0.5455	0.000143625	4.635e-06	4.6425e-05	-7e-09	0.000183625	8.2725e-05	-7e-09	0.000183625	0.000158625	1.6725e-05
0.546	0.000130625	-7e-09	5.0225e-05	2.475e-06	0.000192625	9.2025e-05	5.885e-06	0.000192625	0.000150625	3.3425e-05
0.5465	0.000125625	-7e-09	5.8525e-05	-3.265e-07	0.000192625	9.9625e-05	-8.055e-06	0.000183625	0.000150625	4.9225e-05
0.547	0.000112625	-7e-09	5.8525e-05	-6.535e-06	0.000177625	0.000106625	-7e-09	0.000170625	0.000157625	4.1825e-05
0.5475	0.000104625	-4.375e-06	7.5325e-05	3.995e-06	0.000183625	0.000108625	-4.005e-06	0.000179625	0.000146625	5.0225e-05
0.548	0.000100625	-7e-09	8.3725e-05	6.155e-06	0.000175625	0.000123625	2.205e-06	0.000169625	0.000142625	6.2525e-05
0.5485	9.2125e-05	-8.325e-06	9.2025e-05	-5.8e-08	0.000175625	0.000117625	8.365e-06	0.000175625	0.000133625	5.8625e-05
0.549	8.7825e-05	-6.265e-06	9.8325e-05	-7e-09	0.000175625	0.000125625	2.105e-06	0.000173625	0.000133625	6.9025e-05
0.5495	7.9525e-05	-4.275e-06	0.000104625	-7e-09	0.000171625	0.000133625	-7e-09	0.000171625	0.000125625	8.3525e-05
0.55	6.8925e-05	-7e-09	0.000113625	6.415e-06	0.000160625	0.000150625	-7e-09	0.000173625	0.000123625	9.2025e-05
0.5505	6.6925e-05	8.145e-06	0.000124625	-8.155e-06	0.000159625	0.000142625	-7e-09	0.000167625	0.000116625	0.000100625
0.551	5.8525e-05	-7e-09	0.000125625	-2.385e-06	0.000158625	0.000156625	2.365e-06	0.000161625	0.000108625	0.000108625
0.5515	4.5625e-05	-7e-09	0.000133625	-7e-09	0.000150625	0.000162625	8.365e-06	0.000158625	0.000104625	0.000117625
0.552	4.1825e-05	-7e-09	0.000142625	-7e-09	0.000143625	0.000160625	1.5025e-05	0.000165625	9.2025e-05	0.000133625
0.5525	4.0825e-05	-7.895e-06	0.000150625	-7e-09	0.000149625	0.000167625	1.6725e-05	0.000150625	9.2025e-05	0.000133625
0.553	3.3425e-05	2.635e-06	0.000153625	-8.375e-06	0.000131625	0.000172625	1.6725e-05	0.000150625	8.1025e-05	0.000142625
0.5535	2.1525e-05	-4.805e-06	0.000160625	3.555e-06	0.000130625	0.000175625	2.5125e-05	0.000142625	7.0525e-05	0.000142625
0.554	1.6725e-05	-6.965e-06	0.000158625	-6.965e-06	0.000123625	0.000177625	2.5125e-05	0.000133625	6.6925e-05	0.000150625
0.5545	1.6725e-05	8.365e-06	0.000167625	-7e-09	0.000125625	0.000183625	3.3425e-05	0.000133625	5.0925e-05	0.000174625
0.555	2.2225e-05	-7e-09	0.000172625	5.455e-06	0.000117625	0.000189625	3.3425e-05	0.000128625	5.0225e-05	0.000167625
0.5555	1.1625e-05	-7e-09	0.000178625	-3.305e-06	0.000111625	0.000183625	4.1825e-05	0.000125625	4.5125e-05	0.000175625
0.556	7.225e-06	-7e-09	0.000183625	7.225e-06	0.000100625	0.000193625	5.7425e-05	0.000118625	3.4625e-05	0.000175625
0.5565	1.015e-06	-7e-09	0.000190625	-7e-09	9.2025e-05	0.000191625	5.8525e-05	0.000116625	2.6125e-05	0.000183625
0.557	5.185e-06	3.175e-06	0.000187625	-7e-09	8.8825e-05	0.000183625	6.3725e-05	0.000100625	3.0325e-05	0.000189625
0.5575	8.365e-06	5.335e-06	0.000183625	8.365e-06	7.8325e-05	0.000187625	6.6925e-05	9.7425e-05	1.9725e-05	0.000187625
0.558	7.485e-06	8.65e-07	0.000184625	-8.79e-07	6.6925e-05	0.000192625	7.6225e-05	9.2025e-05	2.5125e-05	0.000193625
0.5585	-7e-09	9.625e-06	0.000199625	7.075e-06	6.6925e-05	0.000192625	8.3725e-05	8.9425e-05	9.625e-06	0.000199625
0.559	-7e-09	1.1825e-05	0.000192625	-7e-09	6.3525e-05	0.000188625	9.2025e-05	8.0225e-05	1.6725e-05	0.000192625
0.5595	-2.775e-06	1.6725e-05	0.000192625	-7e-09	5.0225e-05	0.000192625	9.4825e-05	7.5325e-05	2.755e-06	0.000206625
0.56	-7e-09	1.7325e-05	0.000192625	-6.11e-07	4.1825e-05	0.000192625	0.000108625	6.6925e-05	8.365e-06	0.000192625
0.5605	-1.565e-06	2.6625e-05	0.000199625	-7e-09	3.3425e-05	0.000199625	0.000110625	5.1725e-05	1.545e-06	0.000200625
0.561	-7e-09	3.3425e-05	0.000196625	3.705e-06	3.3425e-05	0.000192625	0.000121625	5.0225e-05	8.365e-06	0.000200625
0.5615	-7e-09	3.3425e-05	0.000198625	-7e-09	2.2625e-05	0.000186625	0.000125625	5.0225e-05	2.485e-06	0.000203625
0.562	-7e-09	5.0225e-05	0.000192625	-3.43e-07	1.6725e-05	0.000184625	0.000126625	4.1825e-05	-7e-09	0.000200625
0.5625	-6.555e-06	4.8425e-05	0.000198625	8.365e-06	1.6725e-05	0.000185625	0.000142625	2.6925e-05	6.535e-06	0.000200625
0.563	-7e-09	5.8525e-05	0.000192625	-7e-09	1.2325e-05	0.000183625	0.000142625	2.5125e-05	3.975e-06	0.000209625
0.5635	-7e-09	7.3125e-05	0.000194625	-7e-09	1.4525e-05	0.000183625	0.000150625	2.5125e-05	-7e-09	0.000202625
0.564	8.225e-06	7.5325e-05	0.000184625	-7e-09	8.365e-06	0.000184625	0.000150625	2.5025e-05	6.2e-08	0.000209625
0.5645	-7e-09	8.5725e-05	0.000186625	2.085e-06	-7e-09	0.000177625	0.000158625	1.6725e-05	-7e-09	0.000200625
0.565	-4.125e-06	8.7925e-05	0.000188625	-7e-09	4.245e-06	0.000175625	0.000162625	1.6725e-05	4.245e-06	0.000200625
0.5655	4.445e-06	0.000100625	0.000192625	-7e-09	1.955e-06	0.000173625	0.000167625	1.955e-06	-7e-09	0.000200625
0.566	-7e-09	0.000108625	0.000183625	-8.175e-06	8.365e-06	0.000167625	0.000175625	8.165e-06	-2.06e-07	0.000200625
0.5665	-7e-09	0.000111625	0.000177625	-6.015e-06	-7e-09	0.000167625	0.000175625	-7e-09	-6.015e-06	0.000194625
0.567	-7e-09	0.000124625	0.000183625	4.515e-06	-7e-09	0.000158625	0.000179625	-7e-09	-4.525e-06	0.000196625
0.5675	1.685e-06	0.000133625	0.000175625	-7e-09	-1.695e-06	0.000157625	0.000188625	-8.375e-06	-7e-09	0.000194625
0.568	-4.74e-07	0.000142625	0.000183625	-7e-09	7.895e-06	0.000159625	0.000191625	7.895e-06	-7.905e-06	0.000192625
0.5685	-7e-09	0.000150625	0.000164625	-5.745e-06	2.615e-06	0.000150625	0.000183625	-7e-09	2.615e-06	0.000198625
0.569	-3.595e-06	0.000149625	0.000167625	8.365e-06	-4.795e-06	0.000149625	0.000183625	-7e-09	4.775e-06	0.000187625
0.5695	-6.955e-06	0.000158625	0.000174625	-6.955e-06	8.365e-06	0.000142625	0.000190625	-7e-09	-6.955e-06	0.000193625
0.57	-7e-09	0.000158625	0.000158625	-7e-09	7.625e-06	0.000133625	0.000183625	6.895e-06	-7.645e-06	0.000191625
0.5705	-2.905e-06	0.000175625	0.000167625	-7e-09	-7e-09	0.000133625	0.000183625	-5.485e-06	2.885e-06	0.000183625
0.571	-7e-09	0.000172625	0.000150625	-7e-09	-3.325e-06	0.000125625	0.000187625	-8.375e-06	-5.065e-06	0.000178625
0.5715	-8.375e-06	0.000176625	0.000143625	1.145e-06	-7e-09	0.000124625	0.000192625	7.205e-06	1.145e-06	0.000176625
0.572	-1.01e-06	0.000181625	0.000134625	9.95e-07	-7e-09	0.000116625	0.000192625	-7e-09	-7e-09	0.000181625
0.5725	-7e-09	0.000183625	0.000136625	1.0425e-05	5.195e-06	0.000108625	0.000192625	-5.215e-06	5.195e-06	0.000175625
0.573	5.315e-06	0.000180625	0.000125625	-3.055e-06	-7e-09	9.5125e-05	0.000187625	-7e-09	-3.055e-06	0.000170625
0.5735	-7.485e-06	0.000192625	0.000125625	-8.375e-06	-8.96e-07	9.2025e-05	0.000183625	-8.96e-07	7.475e-06	0.000167625
0.574	-7.105e-06	0.000199625	0.000117625	-7.105e-06	-7e-09	8.3725e-05	0.000183625	-1.278e-06	-8.375e-06	0.000165625
0.5745	-1.515e-06	0.000195625	0.000113625	3.425e-06	-7e-09	7.3825e-05	0.000192625	1.505e-06	-3.435e-06	0.000160625
0.575	-7e-09	0.000200625	0.000103625	-7e-09	-7e-09	6.6925e-05	0.000183625	2.805e-06	5.585e-06	0.000153625
0.5755	-7.755e-06	0.000192625	0.000100625	-7e-09	6.14e-07	5.9225e-05	0.000183625	-7e-09	-6.28e-07	0.000150625
0.576	-7e-09	0.000200625	9.0525e-05	-1.545e-06	1.535e-06	5.0225e-05	0.000182625	-6.835e-06	-7e-09	0.000143625
0.5765	-7e-09	0.000200625	8.8325e-05	4.665e-06	3.695e-06	4.6525e-05	0.000179625	-8.375e-06	4.665e-06	0.000132625
0.577	8.365e-06	0.000200625	7.5325e-05	-7e-09	2.505e-06	4.1825e-05	0.000181625	-7e-09	5.845e-06	0.000133625
0.5775	1.6025e-05	0.000208625	5.8925e-05	-8.375e-06	8.005e-06	4.1825e-05	0.000175625	-3.595e-07	8.365e-06	0.000133625
0.578	-6.565e-06	0.000202625	5.6725e-05	-1.815e-06	-7e-09	2.5125e-05	0.000177625	-7e-09	8.365e-06	0.000121625
0.5785	-7e-09	0.000196625	5.0225e-05	3.955e-06	-7e-09	2.5125e-05	0.000167625	-4.415e-06	8.365e-06	0.000112625
0.579	6.115e-06	0.000200625	4.4125e-05	-6.135e-06	-6.135e-06	1.8925e-05	0.000161625	-7e-09	3.875e-06	9.6525e-05
0.5795	7.9e-08	0.000200625	3.3425e-05	8.275e-06	-9.2e-08	8.445e-06	0.000167625	-7e-09	8.275e-06	9.2025e-05
0.58	6.285e-06	0.000200625	4.1825e-05	-7e-09	2.065e-06	1.4625e-05	0.000165625	-7e-09	6.285e-06	8.5725e-05
0.5805	-7e-09	0.000200625	3.3425e-05	-7e-09	-7e-09	8.365e-06	0.000154625	-7e-09	-4.235e-06	8.3725e-05
0.581	-7e-09	0.000194625	1.6725e-05	6.385e-06	-6.395e-06	8.365e-06	0.000150625	-7e-09	-7e-09	7.9725e-05
0.5815	8.175e-06	0.000192625	1.6725e-05	-7e-09	-7e-09	1.76e-07	0.000150625	-1.89e-07	-7e-09	6.6925e-05
0.582	-7e-09	0.000192625	1.6725e-05	8.365e-06	-2.345e-06	2.335e-06	0.000142625	-2.345e-06	-6.035e-06	5.0225e-05
0.5825	3.865e-06	0.000183625	8.365e-06	8.365e-06	8.365e-06	8.365e-06	0.000133625	-8.375e-06	-4.505e-06	5.0225e-05
0.583	1.705e-06	0.000188625	1.5025e-05	1.6725e-05	-7e-09	6.655e-06	0.000133625	-6.665e-06	6.655e-06	3.5125e-05
0.5835	7.915e-06	0.000191625	7.915e-06	1.7225e-05	-7e-09	4.44e-07	0.000125625	4.44e-07	-7e-09	3.3425e-05
0.584	-7e-09	0.000183625	2.605e-06	1.0925e-05	2.605e-06	-7e-09	0.000117625	-5.765e-06	5.755e-06	3.3425e-05
0.5845	-7e-09	0.000188625	3.595e-06	1.7925e-05	-7e-09	-3.605e-06	0.000117625	-7e-09	-7e-09	2.1525e-05
0.585	-5.495e-06	0.000175625	5.485e-06	2.5125e-05	-7e-09	-1.445e-06	0.000115625	-7e-09	-7e-09	1.6725e-05
0.5855	7.15e-07	0.000175625	7.15e-07	2.5825e-05	-7.25e-07	-7e-09	0.000100625	7.645e-06	-7.655e-06	1.6725e-05
0.586	-5.495e-06	0.000175625	2.605e-06	3.3425e-05	-7e-09	2.875e-06	9.7525e-05	-7e-09	2.605e-06	1.3825e-05
0.5865	3.325e-06	0.000162625	-7e-09	3.6825e-05	3.325e-06	-5.045e-06	8.1925e-05	-7e-09	-3.335e-06	1.1725e-05
0.587	-7e-09	0.000160625	-1.18e-06	4.3025e-05	-7e-09	-7.205e-06	7.6525e-05	7.185e-06	-7e-09	2.335e-06
0.5875	-7e-09	0.000158625	-7.385e-06	5.6625e-05	-7e-09	-7e-09	6.7925e-05	9.75e-07	7.375e-06	-7e-09
0.588	-7e-09	0.000148625	-7e-09	5.5425e-05	-7e-09	5.215e-06	6.6925e-05	-7e-09	3.135e-06	3.135e-06
0.5885	-7e-09	0.000150625	-7e-09	7.2225e-05	-7e-09	-7e-09	5.8525e-05	5.295e-06	-2.245e-06	-7e-09
0.589	-7e-09	0.000149625	-7e-09	7.5325e-05	8.95e-07	-7e-09	5.0225e-05	-9.12e-07	8.365e-06	-7e-09
0.5895	-7e-09	0.000147625	-4.615e-06	7.7825e-05	-7e-09	-7.125e-06	4.7725e-05	7.105e-06	-7e-09	-7.125e-06
0.59	-7e-09	0.000125625	-7e-09	9.2025e-05	-7e-09	-7e-09	4.1825e-05	4.945e-06	3.405e-06	-3.415e-06
0.5905	-7e-09	0.000125625	-7e-09	0.000100625	-7e-09	5.565e-06	3.3425e-05	5.565e-06	-7e-09	-7e-09
0.591	-7e-09	0.000124625	-7.735e-06	0.000108625	-7.735e-06	-7.735e-06	2.5725e-05	6.35e-07	-7e-09	-7e-09
0.5915	-7e-09	0.000117625	-1.525e-06	0.000108625	-7e-09	-7e-09	3.1925e-05	-7e-09	-7e-09	1.515e-06
0.592	-3.685e-06	0.000100625	-4.695e-06	0.000121625	-7e-09	3.675e-06	1.7725e-05	4.685e-06	4.685e-06	-8.375e-06
0.5925	-7e-09	0.000102625	-5.845e-06	0.000127625	-5.845e-06	5.835e-06	1.6725e-05	-7e-09	5.055e-06	-7e-09
0.593	3.63e-07	9.2025e-05	-7e-09	0.000125625	-7e-09	-3.765e-07	8.365e-06	-7e-09	-7e-09	7.255e-06
0.5935	-4.795e-06	8.1925e-05	4.785e-06	0.000135625	-7e-09	1.785e-06	8.365e-06	-1.795e-06	-7e-09	6.575e-06
0.594	8.365e-06	7.9225e-05	-7e-09	0.000146625	-4.78e-07	-4.425e-06	8.365e-06	-7e-09	-7e-09	-3.955e-06
0.5945	-2.265e-06	7.5325e-05	-7e-09	0.000150625	-7e-09	-4.525e-06	6.105e-06	-7e-09	-7e-09	2.255e-06
0.595	8.155e-06	5.8625e-05	-1.08e-07	0.000167625	-1.08e-07	-7e-09	-1.08e-07	-7e-09	8.255e-06	-1.08e-07
0.5955	-2.065e-06	5.6525e-05	-8.375e-06	0.000160625	-7e-09	-7e-09	-7e-09	-7e-09	-2.065e-06	-7e-09
0.596	-4.155e-06	4.6025e-05	4.205e-06	0.000167625	4.205e-06	-4.285e-06	4.205e-06	-7e-09	-7e-09	-7e-09
0.5965	6.365e-06	4.1825e-05	6.365e-06	0.000171625	-7e-09	1.985e-06	6.365e-06	-6.385e-06	-2.005e-06	-7e-09
0.597	1.59e-07	3.3325e-05	-7e-09	0.000183625	8.025e-06	-1.73e-07	-8.205e-06	-8.205e-06	8.025e-06	-8.205e-06
0.5975	-2.335e-06	3.3425e-05	-7e-09	0.000175625	-2.335e-06	3.715e-06	-8.375e-06	-7e-09	8.365e-06	6.035e-06
0.598	-7e-09	2.1225e-05	-7e-09	0.000188625	-4.495e-06	-7e-09	-7e-09	-7e-09	3.875e-06	-7e-09
0.5985	-1.735e-06	1.6725e-05	1.715e-06	0.000183625	-7e-09	-6.655e-06	-7e-09	1.715e-06	-7e-09	-7e-09
0.599	4.27e-07	1.6325e-05	-4.405e-07	0.000191625	4.27e-07	-7e-09	4.27e-07	-7.945e-06	-7.945e-06	-7e-09
0.5995	-7e-09	8.365e-06	-7e-09	0.000183625	-7e-09	5.765e-06	-7e-09	5.765e-06	3.175e-06	-2.595e-06
0.6	-7e-09	1.3125e-05	-7e-09	0.000192625	-7e-09	-7e-09	4.745e-06	-7e-09	-7e-09	-4.755e-06
0.6005	8.365e-06	1.5225e-05	-7e-09	0.000192625	-6.915e-06	5.445e-06	-5.465e-06	-7e-09	-7e-09	1.455e-06
0.601	-7e-09	8.365e-06	6.95e-07	0.000192625	-7e-09	-7e-09	-7.675e-06	-7e-09	-7.675e-06	-7e-09
0.6015	-7e-09	-8.375e-06	5.505e-06	0.000195625	8.365e-06	-7e-09	5.505e-06	-7e-09	-2.865e-06	-7e-09
0.602	-3.355e-06	3.345e-06	-7e-09	0.000197625	-7e-09	-7e-09	-7e-09	-5.025e-06	-7e-09	-5.025e-06
0.6025	-7.185e-06	7.175e-06	-7e-09	0.000191625	-7e-09	-7e-09	-7e-09	5.985e-06	-7e-09	-7e-09
0.603	6.425e-06	7.395e-06	8.365e-06	0.000193625	-7e-09	-7e-09	9.65e-07	-7e-09	-7e-09	-7e-09
0.6035	-7e-09	-7e-09	-5.245e-06	0.000195625	-7e-09	-5.245e-06	-3.135e-06	-7e-09	5.235e-06	-7e-09
0.604	2.195e-06	3.075e-06	-7e-09	0.000192625	-7e-09	-7e-09	-7e-09	5.285e-06	-3.085e-06	-7e-09
0.6045	-9.29e-07	-9.29e-07	-7e-09	0.000199625	-7e-09	-9.29e-07	-9.29e-07	-7e-09	-7e-09	-9.29e-07
0.605	5.885e-06	-7e-09	-1.244e-06	0.000186625	7.125e-06	-7e-09	-1.5475e-05	-7e-09	-7e-09	8.365e-06
0.6055	3.385e-06	4.965e-06	-3.405e-06	0.000190625	-7e-09	3.385e-06	-7e-09	3.385e-06	4.965e-06	-7e-09
0.606	-7e-09	-2.825e-06	2.805e-06	0.000189625	-7e-09	-7e-09	-7e-09	-2.825e-06	-7e-09	8.365e-06
0.6065	9.015e-06	-1.5475e-05	-7.725e-06	0.000184625	-7e-09	-7e-09	-7.725e-06	6.45e-07	-7e-09	-7.725e-06
0.607	-7e-09	-7e-09	-7e-09	0.000190625	-7e-09	-7e-09	-1.515e-06	-7e-09	1.495e-06	-7e-09
0.6075	-7e-09	-7e-09	-7e-09	0.000183625	3.655e-06	-1.047e-06	-4.715e-06	-7e-09	-7e-09	-7e-09
0.608	-7e-09	-2.555e-06	-7e-09	0.000173625	-5.825e-06	3.275e-06	8.365e-06	-7e-09	-7e-09	2.535e-06
0.6085	3.8e-07	-3.93e-07	-7.985e-06	0.000183625	7.975e-06	3.8e-07	-3.93e-07	-7e-09	7.975e-06	7.585e-06
0.609	-7e-09	-7e-09	-7e-09	0.000175625	-1.775e-06	-7e-09	-6.605e-06	-1.775e-06	-7e-09	-7e-09
0.6095	-4.445e-06	-5.12e-07	3.925e-06	0.000167625	3.925e-06	-4.445e-06	-4.445e-06	-7e-09	-3.935e-06	-4.445e-06
0.61	-7e-09	-7e-09	-2.285e-06	0.000173625	-7e-09	-7e-09	-7e-09	-7e-09	-7e-09	6.085e-06
0.6105	1.12e-07	-7e-09	-8.375e-06	0.000167625	8.365e-06	-1.25e-07	-7e-09	-1.25e-07	-7e-09	-1.25e-07
0.611	-7e-09	-6.335e-06	-6.335e-06	0.000173625	-6.335e-06	-7e-09	-7e-09	-7e-09	-7e-09	2.035e-06
0.6115	8.365e-06	-7e-09	-7e-09	0.000158625	-7e-09	-4.175e-06	-7e-09	-4.175e-06	4.165e-06	-4.205e-06
0.612	6.355e-06	-7e-09	-7e-09	0.000158625	-7e-09	-7e-09	2.005e-06	-7e-09	-7e-09	-7e-09
0.6125	8.365e-06	-1.56e-07	-1.56e-07	0.000150625	8.065e-06	8.365e-06	-7e-09	-7e-09	-8.225e-06	-7e-09
0.613	8.365e-06	-6.065e-06	-7e-09	0.000148625	-7e-09	-7e-09	6.055e-06	-7e-09	-8.375e-06	-7e-09
0.6135	8.365e-06	-7e-09	-3.905e-06	0.000133625	-7e-09	4.465e-06	-7e-09	-7e-09	4.465e-06	-3.905e-06
0.614	8.365e-06	-1.745e-06	-7e-09	0.000133625	1.735e-06	-1.745e-06	-6.635e-06	4.875e-06	6.615e-06	-7e-09
0.6145	8.775e-06	-7e-09	-7e-09	0.000125625	-7e-09	-7e-09	-4.24e-07	-7e-09	-7e-09	-7e-09
0.615	1.6725e-05	-7e-09	-7e-09	0.000119625	-7e-09	3.205e-06	-7e-09	3.205e-06	-2.585e-06	-5.795e-06
0.6155	2.5125e-05	-7e-09	-7e-09	0.000113625	-4.745e-06	-4.745e-06	-4.745e-06	-7e-09	-7e-09	4.725e-06
0.616	3.2025e-05	-6.905e-06	-7e-09	0.000108625	-7e-09	-7e-09	-5.425e-06	-7e-09	8.365e-06	-1.485e-06
0.6165	3.3425e-05	7.675e-06	-6.92e-07	0.000100625	7.675e-06	-6.92e-07	-7.695e-06	8.365e-06	7.675e-06	7.675e-06
0.617	3.0625e-05	5.515e-06	-8.375e-06	9.2025e-05	-7e-09	-5.535e-06	2.835e-06	-7e-09	8.365e-06	-7e-09
0.6175	4.1825e-05	-7e-09	-5.005e-06	9.2025e-05	-7e-09	3.355e-06	-7e-09	-7e-09	8.365e-06	3.355e-06
0.618	4.1825e-05	2.405e-06	4.745e-06	7.5325e-05	1.195e-06	-7e-09	7.155e-06	-8.375e-06	1.6725e-05	-7e-09
0.6185	5.7625e-05	-8.375e-06	-7e-09	7.5325e-05	-9.6e-07	-9.6e-07	-7e-09	-7e-09	1.6725e-05	7.405e-06
0.619	6.6925e-05	5.255e-06	-7e-09	6.0725e-05	-7e-09	-7e-09	3.105e-06	8.365e-06	1.6725e-05	-7e-09
0.6195	7.0025e-05	-7e-09	3.095e-06	5.8525e-05	8.365e-06	-8.375e-06	-5.275e-06	-7e-09	1.9825e-05	5.265e-06
0.62	7.4325e-05	-7e-09	-7e-09	5.0225e-05	8.365e-06	-7e-09	-7e-09	-7e-09	2.5125e-05	-7e-09
0.6205	8.4925e-05	-7e-09	-7.155e-06	4.7725e-05	7.145e-06	-7.155e-06	-7e-09	1.215e-06	3.2225e-05	-7e-09
0.621	9.2025e-05	-7e-09	-3.385e-06	3.8425e-05	8.365e-06	4.985e-06	-3.385e-06	3.375e-06	4.1825e-05	-1.615e-06
0.6215	0.000103625	-5.545e-06	-7e-09	3.0625e-05	8.365e-06	-7e-09	-5.545e-06	-7e-09	4.7325e-05	-7e-09
0.622	0.000107625	7.695e-06	-7e-09	2.5125e-05	7.695e-06	-7.705e-06	-7e-09	-7.035e-06	4.1825e-05	-7e-09
0.6225	0.000118625	-1.495e-06	-6.885e-06	1.6725e-05	1.5225e-05	-7e-09	-7e-09	8.365e-06	5.8525e-05	-1.495e-06
0.623	0.000130625	-7e-09	3.645e-06	2.1425e-05	1.5625e-05	-4.725e-06	4.715e-06	8.365e-06	5.3825e-05	1.065e-06
0.6235	0.000131625	-7e-09	-7e-09	1.6725e-05	2.5125e-05	-5.815e-06	-7e-09	1.1625e-05	7.2725e-05	-7e-09
0.624	0.000150625	-7e-09	-7.565e-06	8.365e-06	1.7125e-05	3.96e-07	-7e-09	8.765e-06	7.5325e-05	-8.375e-06
0.6245	0.000150625	6.605e-06	-7e-09	8.365e-06	1.8525e-05	-7e-09	-1.765e-06	8.365e-06	7.0425e-05	-7e-09
0.625	0.000162625	3.905e-06	4.445e-06	8.365e-06	2.5125e-05	4.445e-06	-4.465e-06	8.365e-06	8.7625e-05	-7e-09
0.6255	0.000158625	-2.305e-06	-7e-09	2.285e-06	3.3425e-05	-7e-09	-7e-09	1.6725e-05	9.2025e-05	-7e-09
0.626	0.000167625	-8.245e-06	-1.6575e-05	8.225e-06	4.1925e-05	-7e-09	-8.375e-06	3.3325e-05	0.000116625	-7e-09
0.6265	0.000177625	-7e-09	-7e-09	-7e-09	4.3825e-05	-2.035e-06	-7e-09	2.5125e-05	0.000102625	-7e-09
0.627	0.000179625	-4.185e-06	-7e-09	-7e-09	5.0225e-05	-7e-09	4.175e-06	2.9325e-05	0.000117625	4.175e-06
0.6275	0.000175625	-7e-09	-7e-09	-4.325e-06	5.8525e-05	-2.035e-06	2.015e-06	3.5525e-05	0.000125625	-7e-09
0.628	0.000184625	-7e-09	-1.39e-07	8.225e-06	5.8725e-05	-8.245e-06	-7e-09	4.1825e-05	0.000133625	-1.39e-07
0.6285	0.000186625	6.075e-06	-7e-09	-2.295e-06	7.3025e-05	-2.295e-06	6.075e-06	4.7925e-05	0.000133625	2.285e-06
0.629	0.000192625	-7e-09	-7e-09	-7e-09	7.5325e-05	-3.925e-06	-7e-09	5.8525e-05	0.000137625	4.445e-06
0.6295	0.000194625	-1.765e-06	-4.855e-06	-7e-09	9.0325e-05	-7e-09	-7e-09	6.6925e-05	0.000148625	1.755e-06
0.63	0.000192625	-7.975e-06	-4.07e-07	-4.07e-07	9.2025e-05	7.965e-06	-4.07e-07	6.7325e-05	0.000158625	-4.07e-07
0.6305	0.000189625	-7e-09	-7e-09	-7e-09	0.000100625	-7e-09	-7e-09	7.7825e-05	0.000158625	-7e-09
0.631	0.000200625	-7e-09	-7e-09	-7e-09	0.000113625	-7e-09	3.645e-06	7.8925e-05	0.000158625	-1.076e-06
0.6315	0.000200625	-1.495e-06	-6.885e-06	-7e-09	0.000111625	1.485e-06	-1.495e-06	9.2025e-05	0.000160625	-1.495e-06
0.632	0.000209625	-7e-09	-6.75e-07	-6.75e-07	0.000125625	-7.035e-06	-7e-09	9.2725e-05	0.000176625	-7e-09
0.6325	0.000200625	-7e-09	-7e-09	-5.545e-06	0.000131625	5.535e-06	2.825e-06	0.000108625	0.000181625	-7e-09
0.633	0.000200625	-7e-09	4.975e-06	-3.385e-06	0.000142625	-7e-09	-7e-09	0.000108625	0.000170625	-4.995e-06
0.6335	0.000200625	5.915e-06	-7e-09	-7e-09	0.000142625	-7.155e-06	-7e-09	0.000118625	0.000169625	-7e-09
0.634	0.000208625	-9.43e-07	-7.435e-06	-7e-09	0.000151625	9.25e-07	-7e-09	0.000124625	0.000176625	-7.435e-06
0.6345	0.000205625	-3.105e-06	5.265e-06	-7e-09	0.000155625	-5.285e-06	-7e-09	0.000133625	0.000180625	-8.375e-06
0.635	0.000197625	-7e-09	-2.145e-06	-7e-09	0.000161625	-7e-09	-7e-09	0.000136625	0.000186625	-7e-09
0.6355	0.000200625	-7.415e-06	8.365e-06	-7e-09	0.000166625	-7e-09	-8.375e-06	0.000143625	0.000175625	-7e-09
0.636	0.000200625	7.155e-06	-7e-09	-7e-09	0.000166625	5.955e-06	-7e-09	0.000143625	0.000182625	7.155e-06
0.6365	0.000200625	-7e-09	-7e-09	-5.015e-06	0.000170625	4.995e-06	4.995e-06	0.000155625	0.000178625	-7e-09
0.637	0.000195625	-7e-09	-5.525e-06	5.515e-06	0.000183625	5.515e-06	5.515e-06	0.000161625	0.000186625	2.835e-06
0.6375	0.000192625	-7e-09	-6.95e-07	-7.685e-06	0.000176625	6.85e-07	-8.375e-06	0.000158625	0.000191625	-7e-09
0.638	0.000197625	-7e-09	8.365e-06	-7e-09	0.000190625	8.365e-06	-7e-09	0.000167625	0.000190625	-7e-09
0.6385	0.000187625	-8.375e-06	1.105e-06	8.365e-06	0.000188625	1.3125e-05	-4.745e-06	0.000167625	0.000183625	-7e-09
0.639	0.000183625	-2.585e-06	5.785e-06	-5.795e-06	0.000192625	1.4125e-05	-2.585e-06	0.000161625	0.000192625	2.575e-06
0.6395	0.000191625	-7e-09	7.945e-06	7.945e-06	0.000184625	8.785e-06	-7e-09	0.000175625	0.000191625	8.365e-06
0.64	0.000192625	-7e-09	-7e-09	-4.895e-06	0.000192625	2.3325e-05	-7e-09	0.000182625	0.000183625	-4.895e-06
0.6405	0.000180625	-7e-09	8.365e-06	-7e-09	0.000192625	2.1225e-05	4.465e-06	0.000180625	0.000183625	-7e-09
0.641	0.000167625	-7e-09	6.055e-06	-7e-09	0.000186625	2.5125e-05	6.055e-06	0.000175625	0.000187625	6.055e-06
0.6415	0.000175625	8.055e-06	1.6625e-05	8.205e-06	0.000192625	1.6925e-05	1.45e-07	0.000175625	0.000175625	-8.075e-06
0.642	0.000173625	-7e-09	1.4725e-05	-7e-09	0.000200625	3.3425e-05	-4.365e-06	0.000183625	0.000177625	6.355e-06
0.6425	0.000167625	-7e-09	1.6725e-05	-7e-09	0.000196625	3.7625e-05	-7e-09	0.000183625	0.000175625	4.195e-06
0.643	0.000158625	2.035e-06	1.6725e-05	-7e-09	0.000200625	5.0225e-05	-8.375e-06	0.000183625	0.000169625	8.365e-06
0.6435	0.000158625	-7e-09	1.6825e-05	1.09e-07	0.000192625	5.0325e-05	-1.22e-07	0.000175625	0.000175625	1.6625e-05
0.644	0.000156625	6.085e-06	2.7325e-05	-6.105e-06	0.000192625	6.4625e-05	-7e-09	0.000186625	0.000163625	1.6725e-05
0.6445	0.000150625	-3.945e-06	3.3425e-05	-7e-09	0.000192625	7.0825e-05	8.365e-06	0.000187625	0.000171625	1.2325e-05
0.645	0.000130625	-6.595e-06	4.1825e-05	-1.785e-06	0.000192625	7.1725e-05	-7e-09	0.000183625	0.000160625	2.3325e-05
0.6455	0.000133625	-7.995e-06	4.2225e-05	-7e-09	0.000192625	8.3725e-05	-7e-09	0.000183625	0.000159625	2.5525e-05
0.646	0.000125625	2.535e-06	5.0225e-05	-7e-09	0.000192625	8.3725e-05	-2.545e-06	0.000189625	0.000158625	2.7625e-05
0.6465	0.000125625	3.655e-06	6.2225e-05	-7e-09	0.000179625	9.5725e-05	-7e-09	0.000179625	0.000155625	3.3425e-05
0.647	0.000117625	1.505e-06	5.8525e-05	6.855e-06	0.000183625	0.000100625	6.855e-06	0.000183625	0.000150625	4.1825e-05
0.6475	0.000109625	6.45e-07	7.5325e-05	7.715e-06	0.000176625	0.000117625	-7e-09	0.000176625	0.000142625	5.8525e-05
0.648	0.000100625	2.805e-06	8.3725e-05	2.805e-06	0.000178625	0.000117625	-2.815e-06	0.000183625	0.000147625	5.3025e-05
0.6485	9.2025e-05	-7e-09	9.2025e-05	3.395e-06	0.000167625	0.000125625	-7e-09	0.000183625	0.000133625	6.6925e-05
0.649	9.0825e-05	7.125e-06	9.2025e-05	-7.135e-06	0.000174625	0.000132625	-7e-09	0.000175625	0.000133625	7.4025e-05
0.6495	7.6225e-05	-9.26e-07	0.000102625	-6.535e-06	0.000168625	0.000133625	9.15e-07	0.000174625	0.000132625	7.6225e-05
0.65	7.5325e-05	-7e-09	0.000113625	-5.295e-06	0.000156625	0.000139625	8.365e-06	0.000167625	0.000117625	9.2025e-05
0.6505	6.6925e-05	-7e-09	0.000120625	-5.245e-06	0.000158625	0.000145625	5.235e-06	0.000172625	0.000108625	9.5125e-05
0.651	5.8525e-05	-6.435e-06	0.000125625	-7e-09	0.000158625	0.000151625	8.365e-06	0.000174625	0.000116625	0.000101625
0.6515	4.9025e-05	-6.005e-06	0.000133625	-7e-09	0.000151625	0.000158625	7.175e-06	0.000160625	9.3225e-05	0.000117625
0.652	3.8525e-05	-7e-09	0.000137625	-7e-09	0.000150625	0.000163625	1.5025e-05	0.000153625	9.7025e-05	0.000125625
0.6525	3.8925e-05	-7e-09	0.000142625	-7e-09	0.000144625	0.000175625	1.6725e-05	0.000150625	8.1025e-05	0.000128625
0.653	3.3425e-05	-7e-09	0.000150625	-7e-09	0.000142625	0.000160625	1.6725e-05	0.000150625	7.5325e-05	0.000142625
0.6535	1.6725e-05	-7e-09	0.000150625	6.905e-06	0.000135625	0.000175625	2.3625e-05	0.000149625	6.8425e-05	0.000143625
0.654	2.0325e-05	-7e-09	0.000158625	3.605e-06	0.000121625	0.000179625	2.5125e-05	0.000142625	6.3325e-05	0.000162625
0.6545	8.365e-06	5.765e-06	0.000169625	-7e-09	0.000122625	0.000178625	2.5125e-05	0.000136625	5.8525e-05	0.000164625
0.655	8.365e-06	4.3e-07	0.000175625	8.365e-06	0.000109625	0.000191625	4.1825e-05	0.000125625	5.0625e-05	0.000168625
0.6555	1.5025e-05	6.635e-06	0.000168625	-1.725e-06	0.000106625	0.000183625	4.3525e-05	0.000130625	4.1825e-05	0.000168625
0.656	8.365e-06	-7e-09	0.000175625	-7e-09	9.5925e-05	0.000192625	4.5725e-05	0.000121625	3.7325e-05	0.000180625
0.6565	-7e-09	-3.725e-06	0.000183625	6.035e-06	9.4325e-05	0.000194625	5.8525e-05	0.000114625	2.7425e-05	0.000181625
0.657	-7e-09	8.195e-06	0.000192625	-7e-09	8.3825e-05	0.000192625	5.8525e-05	0.000108625	1.7025e-05	0.000183625
0.6575	1.985e-06	6.375e-06	0.000183625	6.375e-06	7.5325e-05	0.000194625	6.4925e-05	9.2025e-05	1.6725e-05	0.000185625
0.658	-7e-09	8.365e-06	0.000192625	-7e-09	6.6925e-05	0.000200625	8.3725e-05	8.7825e-05	1.6725e-05	0.000196625
0.6585	-7e-09	1.0425e-05	0.000186625	6.305e-06	7.3225e-05	0.000192625	9.2025e-05	8.7925e-05	1.6725e-05	0.000200625
0.659	-8.275e-06	1.6625e-05	0.000184625	-7e-09	5.8525e-05	0.000200625	9.2025e-05	8.3625e-05	8.365e-06	0.000200625
0.6595	-2.265e-06	2.2825e-05	0.000192625	2.255e-06	5.6325e-05	0.000198625	0.000100625	7.3025e-05	1.4425e-05	0.000202625
0.66	-4.425e-06	2.0725e-05	0.000192625	-7e-09	4.1825e-05	0.000196625	0.000100625	6.2525e-05	4.415e-06	0.000200625
0.6605	1.785e-06	2.5125e-05	0.000200625	6.565e-06	3.3425e-05	0.000194625	0.000117625	5.8525e-05	1.785e-06	0.000202625
0.661	3.6e-07	3.3425e-05	0.000192625	-7e-09	2.5125e-05	0.000184625	0.000125625	5.8925e-05	3.6e-07	0.000209625
0.6615	-7e-09	3.9325e-05	0.000204625	-5.845e-06	2.7625e-05	0.000183625	0.000127625	5.0225e-05	5.835e-06	0.000203625
0.662	-7e-09	4.1825e-05	0.000197625	-7e-09	2.0425e-05	0.000183625	0.000133625	4.6525e-05	-7e-09	0.000205625
0.6625	-7e-09	5.0225e-05	0.000193625	-1.535e-06	1.6725e-05	0.000182625	0.000140625	3.3425e-05	1.515e-06	0.000202625
0.663	-1.5475e-05	5.8525e-05	0.000200625	-7e-09	1.265e-06	0.000175625	0.000142625	2.5725e-05	-7e-09	0.000200625
0.6635	-7e-09	6.6925e-05	0.000200625	-5.585e-06	8.365e-06	0.000178625	0.000150625	2.2325e-05	-7e-09	0.000200625
0.664	-7e-09	7.5325e-05	0.000192625	-7e-09	3.405e-06	0.000180625	0.000158625	1.6725e-05	-3.425e-06	0.000205625
0.6645	-7e-09	7.6525e-05	0.000192625	-7e-09	8.365e-06	0.000183625	0.000167625	1.5425e-05	-7e-09	0.000201625
0.665	8.95e-07	8.4625e-05	0.000192625	-9.1e-07	8.95e-07	0.000182625	0.000159625	8.95e-07	-7e-09	0.000200625
0.6655	-3.065e-06	9.8125e-05	0.000187625	-7e-09	3.055e-06	0.000167625	0.000167625	8.365e-06	5.305e-06	0.000195625
0.666	-5.225e-06	0.000105625	0.000189625	-3.155e-06	8.365e-06	0.000170625	0.000167625	5.215e-06	5.215e-06	0.000192625
0.6665	9.85e-07	0.000102625	0.000183625	-7e-09	-6.395e-06	0.000168625	0.000175625	9.85e-07	-9.96e-07	0.000207625
0.667	-7e-09	0.000124625	0.000182625	7.195e-06	1.165e-06	0.000160625	0.000183625	1.165e-06	7.195e-06	0.000200625
0.6675	3.325e-06	0.000130625	0.000180625	-7e-09	-7e-09	0.000163625	0.000183625	5.035e-06	-7e-09	0.000195625
0.668	2.875e-06	0.000136625	0.000170625	-2.615e-06	-2.885e-06	0.000150625	0.000183625	-7e-09	-5.495e-06	0.000195625
0.6685	-7.655e-06	0.000149625	0.000175625	-7e-09	-7e-09	0.000151625	0.000183625	-7e-09	-7e-09	0.000192625
0.669	-7e-09	0.000145625	0.000168625	-5.495e-06	-1.445e-06	0.000149625	0.000190625	-7e-09	-7e-09	0.000190625
0.6695	-7e-09	0.000158625	0.000167625	-7e-09	-3.605e-06	0.000142625	0.000188625	-3.605e-06	-7e-09	0.000191625
0.67	-5.765e-06	0.000158625	0.000158625	-7e-09	-7e-09	0.000128625	0.000187625	-5.765e-06	-8.375e-06	0.000183625
0.6705	-7e-09	0.000159625	0.000158625	4.47e-07	-8.375e-06	0.000133625	0.000184625	-7.925e-06	-4.6e-07	0.000184625
0.671	-6.665e-06	0.000170625	0.000150625	-8.375e-06	1.695e-06	0.000118625	0.000192625	1.695e-06	-8.375e-06	0.000182625
0.6715	4.495e-06	0.000175625	0.000150625	-3.875e-06	-4.515e-06	0.000117625	0.000188625	-4.515e-06	3.855e-06	0.000183625
0.672	-6.035e-06	0.000183625	0.000142625	-7e-09	-7e-09	0.000114625	0.000186625	6.015e-06	2.335e-06	0.000181625
0.6725	-1.92e-07	0.000184625	0.000133625	-7e-09	-1.92e-07	0.000108625	0.000184625	-7e-09	-7e-09	0.000175625
0.673	-1.985e-06	0.000183625	0.000131625	-1.985e-06	-1.985e-06	9.2025e-05	0.000194625	-6.405e-06	6.385e-06	0.000175625
0.6735	-4.135e-06	0.000192625	0.000125625	4.225e-06	-7e-09	8.7925e-05	0.000188625	4.225e-06	-7e-09	0.000167625
0.674	-4.225e-06	0.000186625	0.000123625	2.065e-06	2.065e-06	8.5725e-05	0.000192625	-7e-09	2.065e-06	0.000160625
0.6745	7.6e-08	0.000200625	0.000108625	-7e-09	-7e-09	7.5425e-05	0.000183625	-7e-09	-8.295e-06	0.000158625
0.675	-7e-09	0.000200625	0.000108625	-6.135e-06	-7e-09	6.9225e-05	0.000190625	6.125e-06	-7e-09	0.000156625
0.6755	-7e-09	0.000191625	8.7625e-05	-4.395e-07	-7e-09	5.8525e-05	0.000183625	-7e-09	-7e-09	0.000150625
0.676	-7e-09	0.000200625	8.5525e-05	-7e-09	1.805e-06	6.5125e-05	0.000183625	-7e-09	-7e-09	0.000148625
0.6765	-7e-09	0.000193625	8.3725e-05	3.44e-07	-7e-09	5.0225e-05	0.000167625	-7e-09	-7e-09	0.000134625
0.677	-7e-09	0.000198625	6.6925e-05	-7e-09	5.855e-06	3.6025e-05	0.000178625	-7e-09	-7e-09	0.000131625
0.6775	-7e-09	0.000209625	5.8525e-05	-4.675e-06	4.665e-06	3.4425e-05	0.000175625	4.665e-06	-7e-09	0.000130625
0.678	-7e-09	0.000200625	5.7025e-05	-5.295e-06	-7e-09	3.3425e-05	0.000175625	1.535e-06	-1.3675e-05	0.000110625
0.6785	7.745e-06	0.000192625	5.0225e-05	-7e-09	-6.25e-07	2.4525e-05	0.000175625	-7.755e-06	-7e-09	0.000108625
0.679	-5.595e-06	0.000200625	4.4625e-05	-2.785e-06	-2.785e-06	2.5125e-05	0.000175625	-2.785e-06	-7e-09	0.000108625
0.6795	-7e-09	0.000200625	3.3425e-05	-4.945e-06	4.925e-06	1.3325e-05	0.000163625	-8.375e-06	-7e-09	9.3525e-05
0.68	-7e-09	0.000193625	3.9325e-05	1.265e-06	-7e-09	1.5425e-05	0.000158625	-7e-09	-7e-09	8.4925e-05
0.6805	8.75e-07	0.000200625	3.2625e-05	9.245e-06	-7e-09	1.4925e-05	0.000151625	-7e-09	-6.605e-06	7.6225e-05
0.681	-8.375e-06	0.000200625	2.5125e-05	-7e-09	-7e-09	5.315e-06	0.000152625	3.035e-06	-7e-09	6.6925e-05
0.6815	2.035e-06	0.000197625	1.6725e-05	-7e-09	-7e-09	-7e-09	0.000147625	-3.175e-06	5.195e-06	6.1725e-05
0.682	7.355e-06	0.000193625	1.5725e-05	9.95e-07	-6.365e-06	-7e-09	0.000134625	-7e-09	7.355e-06	5.8525e-05
0.6825	-7e-09	0.000185625	9.515e-06	1.6725e-05	-7e-09	-7e-09	0.000139625	-7e-09	7.205e-06	4.9025e-05
0.683	-7e-09	0.000192625	8.365e-06	1.3425e-05	-7e-09	8.365e-06	0.000130625	-7e-09	-7e-09	4.3625e-05
0.6835	-2.905e-06	0.000186625	1.1225e-05	8.365e-06	-5.475e-06	2.895e-06	0.000128625	-5.475e-06	-7e-09	3.3425e-05
0.684	7.625e-06	0.000183625	8.365e-06	1.6725e-05	-7e-09	7.625e-06	0.000124625	7.625e-06	-7.45e-07	2.5125e-05
0.6845	-7e-09	0.000183625	1.415e-06	1.6725e-05	-6.955e-06	-7e-09	0.000101625	-1.425e-06	6.945e-06	1.6725e-05
0.685	-7e-09	0.000175625	3.575e-06	2.3925e-05	-7e-09	-7e-09	0.000112625	-4.795e-06	-7e-09	1.1925e-05
0.6855	-7e-09	0.000183625	5.735e-06	3.3425e-05	-7e-09	-8.375e-06	9.4625e-05	-7e-09	-5.745e-06	8.365e-06
0.686	-7e-09	0.000175625	7.425e-06	3.3425e-05	-7e-09	-4.77e-07	9.2525e-05	-7e-09	-7.905e-06	8.835e-06
0.6865	-7e-09	0.000167625	-7e-09	4.0125e-05	1.685e-06	-7e-09	9.2025e-05	-8.375e-06	6.675e-06	8.365e-06
0.687	-7e-09	0.000163625	-7e-09	5.0225e-05	-7e-09	-4.525e-06	7.9125e-05	3.845e-06	-7e-09	3.845e-06
0.6875	-7e-09	0.000161625	-2.365e-06	5.0225e-05	-7e-09	6.005e-06	7.5325e-05	-7e-09	-7e-09	6.005e-06
0.688	1.95e-07	0.000150625	-8.175e-06	5.8525e-05	-8.175e-06	-2.09e-07	6.6725e-05	-2.09e-07	-8.175e-06	8.155e-06
0.6885	-7e-09	0.000148625	-7e-09	6.6925e-05	1.955e-06	-7e-09	5.8525e-05	6.405e-06	-6.415e-06	-7e-09
0.689	-4.125e-06	0.000142625	-4.255e-06	7.9525e-05	-7e-09	-7e-09	5.0225e-05	-1.43e-07	-7e-09	4.105e-06
0.6895	-7e-09	0.000135625	6.265e-06	8.1625e-05	8.365e-06	-7e-09	4.8125e-05	-7e-09	6.265e-06	8.365e-06
0.69	-7e-09	0.000133625	-7e-09	8.3725e-05	8.235e-06	-7e-09	4.1725e-05	-7.2e-08	8.235e-06	-7e-09
0.6905	-2.235e-06	0.000123625	-8.375e-06	0.000100625	-7e-09	-7e-09	3.3425e-05	-7e-09	-7e-09	-7e-09
0.691	-4.06e-07	0.000117625	-7e-09	0.000104625	-7e-09	-7e-09	2.9525e-05	-4.395e-06	-7e-09	-7e-09
0.6915	-4.725e-06	0.000110625	-7e-09	0.000117625	-1.835e-06	-4.725e-06	1.8525e-05	-7e-09	-1.835e-06	-1.835e-06
0.692	-7.705e-06	0.000108625	-3.405e-07	0.000117625	-7e-09	-8.045e-06	2.4725e-05	-3.405e-07	8.025e-06	-7e-09
0.6925	-7e-09	0.000100625	-7e-09	0.000122625	2.485e-06	-7e-09	1.6725e-05	-7e-09	-7e-09	-7e-09
0.693	-3.725e-06	8.7425e-05	-7e-09	0.000133625	-3.725e-06	-3.725e-06	1.3025e-05	-7e-09	9.25e-07	-7e-09
0.6935	-7e-09	8.2125e-05	-7e-09	0.000139625	-1.565e-06	-7e-09	6.805e-06	-7e-09	-7e-09	-7e-09
0.694	-7e-09	7.5325e-05	-7e-09	0.000149625	-7e-09	-6.08e-07	7.765e-06	-7.775e-06	-7e-09	-7e-09
0.6945	2.755e-06	6.6925e-05	-2.765e-06	0.000150625	-7e-09	-7e-09	2.755e-06	-2.765e-06	-7e-09	-7e-09
0.695	3.445e-06	6.6925e-05	-4.925e-06	0.000158625	-3.455e-06	-7e-09	-1.475e-06	-7e-09	-4.925e-06	3.445e-06
0.6955	-7e-09	5.7325e-05	-7e-09	0.000167625	-7e-09	-1.297e-06	-7e-09	-7e-09	-7e-09	-7e-09
0.696	-7e-09	4.9325e-05	-7e-09	0.000168625	-8.76e-07	-8.375e-06	-7e-09	8.65e-07	-7e-09	7.495e-06
0.6965	1.1425e-05	4.1825e-05	-8.375e-06	0.000175625	-5.345e-06	3.025e-06	-7e-09	-3.035e-06	-7e-09	3.025e-06
0.697	-7e-09	3.6625e-05	-7e-09	0.000170625	-7e-09	3.175e-06	-5.195e-06	-5.195e-06	3.175e-06	-3.185e-06
0.6975	-7e-09	2.5125e-05	-7e-09	0.000175625	-6.335e-06	8.365e-06	-7e-09	1.015e-06	-7e-09	-7e-09
0.698	-7e-09	2.3925e-05	-7e-09	0.000182625	1.135e-06	7.225e-06	7.225e-06	-7e-09	1.135e-06	-7e-09
0.6985	5.065e-06	1.6725e-05	-5.075e-06	0.000185625	-5.075e-06	-5.075e-06	5.065e-06	5.065e-06	-7e-09	-7e-09
0.699	-5.465e-06	1.1225e-05	-7e-09	0.000183625	-7e-09	-2.925e-06	-7e-09	-2.925e-06	-7e-09	-7e-09
0.6995	-7e-09	9.115e-06	7.605e-06	0.000192625	-7e-09	-7e-09	-6.865e-06	-7e-09	-7e-09	-7e-09
0.7	6.955e-06	6.955e-06	-7e-09	0.000192625	8.365e-06	-1.415e-06	1.395e-06	-7e-09	-6.975e-06	-1.415e-06
0.7005	-7e-09	4.795e-06	-8.375e-06	0.000192625	-7e-09	-7e-09	-7e-09	-7e-09	-7e-09	3.555e-06
0.701	2.635e-06	5.715e-06	5.715e-06	0.000192625	2.635e-06	-8.375e-06	8.365e-06	-2.655e-06	-5.725e-06	2.635e-06
0.7015	-7e-09	-7e-09	7.385e-06	0.000200625	-7e-09	-7.885e-06	-7.885e-06	-7e-09	-7e-09	-7.885e-06
0.702	-5.035e-06	-7e-09	5.015e-06	0.000187625	6.685e-06	-7e-09	6.685e-06	1.665e-06	-7e-09	-1.675e-06
0.7025	-7e-09	-7e-09	3.825e-06	0.000192625	-7e-09	-7e-09	-7e-09	3.825e-06	-7e-09	-4.545e-06
0.703	-7e-09	-7e-09	-7e-09	0.000200625	3.605e-06	-7e-09	-7e-09	2.375e-06	2.375e-06	-7e-09
0.7035	8.145e-06	-7e-09	-7e-09	0.000200625	8.145e-06	7.925e-06	-2.25e-07	-8.155e-06	-7e-09	-7e-09
0.704	6.425e-06	-6.435e-06	-7e-09	0.000198625	8.365e-06	-7e-09	-1.945e-06	-7e-09	-7e-09	1.935e-06
0.7045	-7e-09	-7e-09	-7e-09	0.000192625	4.095e-06	8.365e-06	4.265e-06	-4.275e-06	-7e-09	-4.275e-06
0.705	-7e-09	-7e-09	-2.115e-06	0.000192625	-8.375e-06	-6.265e-06	8.365e-06	-2.115e-06	-7e-09	6.255e-06
0.7055	4.3e-08	-8.325e-06	-8.325e-06	0.000183625	-8.325e-06	-5.6e-08	-7e-09	8.315e-06	-7e-09	-7e-09
0.706	-7e-09	-7e-09	-6.165e-06	0.000192625	-7e-09	-7e-09	-7e-09	-2.215e-06	6.155e-06	-7e-09
0.7065	3.995e-06	-7e-09	-7e-09	0.000188625	-7e-09	-7e-09	-7e-09	-7e-09	4.365e-06	3.995e-06
0.707	6.515e-06	-1.845e-06	-7e-09	0.000183625	-7e-09	-7e-09	-7e-09	-7e-09	4.675e-06	-7e-09
0.7075	-7e-09	-7e-09	-3.235e-07	0.000176625	-7e-09	-7e-09	6.25e-07	-8.375e-06	3.1e-07	-7e-09
0.708	5.885e-06	-7e-09	-7e-09	0.000183625	-5.895e-06	-2.485e-06	-5.895e-06	-7e-09	-7e-09	-7e-09
0.7085	4.625e-06	-7e-09	-7e-09	0.000183625	-7e-09	-7e-09	-4.645e-06	-3.745e-06	4.625e-06	-7e-09
0.709	8.365e-06	-7e-09	-7e-09	0.000167625	-1.585e-06	-7e-09	-1.585e-06	-7e-09	6.785e-06	6.785e-06
0.7095	5.78e-07	7.775e-06	-7e-09	0.000167625	-7.795e-06	-7e-09	5.78e-07	-7e-09	-7e-09	7.775e-06
0.71	-7e-09	-7e-09	-7e-09	0.000169625	5.615e-06	-7e-09	-7e-09	2.875e-06	5.615e-06	-8.375e-06
0.7105	3.455e-06	-7e-09	3.455e-06	0.000167625	-4.905e-06	-7e-09	4.895e-06	-8.375e-06	-7e-09	-7e-09
0.711	8.365e-06	1.305e-06	-7.065e-06	0.000158625	-7e-09	-1.314e-06	8.365e-06	-7e-09	-7e-09	1.305e-06
0.7115	6.655e-06	-7e-09	8.45e-07	0.000158625	-7.525e-06	8.365e-06	-7e-09	-7e-09	-7e-09	-7e-09
0.712	5.355e-06	-7e-09	-7e-09	0.000155625	-7e-09	-5.365e-06	3.005e-06	5.355e-06	-7e-09	-3.015e-06
0.7125	8.365e-06	-1.975e-06	5.165e-06	0.000147625	-7e-09	-7e-09	-7e-09	-7e-09	-7e-09	-7e-09
0.713	1.5725e-05	-7e-09	1.035e-06	0.000133625	-1.046e-06	-7.335e-06	-1.046e-06	-7e-09	-7e-09	-8.375e-06
0.7135	1.4525e-05	7.245e-06	-7e-09	0.000141625	1.115e-06	-7e-09	-7e-09	-1.127e-06	-1.127e-06	1.115e-06
0.714	1.4925e-05	-7e-09	8.365e-06	0.000125625	8.365e-06	-7e-09	-1.815e-06	-5.095e-06	-7e-09	3.275e-06
0.7145	1.1325e-05	2.925e-06	-7e-09	0.000125625	-7e-09	-7e-09	-8.375e-06	-2.935e-06	2.505e-06	-7e-09
0.715	1.6725e-05	7.65e-07	-7e-09	0.000117625	-7e-09	-7e-09	7.65e-07	7.65e-07	-7e-09	-7.605e-06
0.7155	1.6725e-05	-7e-09	8.365e-06	0.000115625	1.385e-06	1.385e-06	-5.595e-06	6.975e-06	-6.985e-06	1.385e-06
0.716	3.3425e-05	-8.375e-06	-7e-09	0.000108625	-7e-09	-8.375e-06	-7e-09	-7e-09	3.545e-06	-1.281e-06
0.7165	3.3425e-05	-8.375e-06	-5.715e-06	0.000108625	-7e-09	-7e-09	-5.715e-06	-7e-09	5.695e-06	8.365e-06
0.717	3.3925e-05	7.355e-06	-7e-09	9.2525e-05	-7e-09	7.855e-06	-5.1e-07	-7e-09	8.865e-06	-7e-09
0.7175	4.1825e-05	-8.375e-06	-7e-09	8.3725e-05	-7e-09	-6.715e-06	-7e-09	-6.715e-06	8.365e-06	-7e-09
0.718	5.0225e-05	4.545e-06	-7e-09	7.5325e-05	-7e-09	3.805e-06	-8.375e-06	-7e-09	8.365e-06	-4.565e-06
0.7185	5.8525e-05	-7e-09	-7e-09	6.6925e-05	8.365e-06	-7e-09	-7e-09	-7e-09	1.4325e-05	-5.985e-06
0.719	6.6725e-05	8.125e-06	-8.375e-06	6.6925e-05	8.125e-06	-8.135e-06	-7e-09	-7e-09	1.6725e-05	-7e-09
0.7195	7.5325e-05	-7e-09	-6.455e-06	5.0225e-05	-7e-09	-7e-09	6.435e-06	-7e-09	2.7025e-05	-6.455e-06
0.72	8.3725e-05	-2.1e-07	-7e-09	5.4525e-05	4.075e-06	4.275e-06	4.075e-06	-7e-09	2.5125e-05	-7e-09
0.7205	8.3725e-05	4.105e-06	-7e-09	4.1825e-05	-7e-09	-4.125e-06	-7e-09	2.125e-06	3.3425e-05	-4.125e-06
0.721	9.2125e-05	-7e-09	8.325e-06	4.1725e-05	8.325e-06	-8.345e-06	-7e-09	-7e-09	4.1725e-05	-7e-09
0.7215	0.000106625	-2.195e-06	-7e-09	3.3425e-05	6.175e-06	-7e-09	-7e-09	8.365e-06	3.5625e-05	-7e-09
0.722	0.000113625	4.015e-06	4.015e-06	2.1125e-05	4.345e-06	-4.025e-06	-7e-09	8.695e-06	5.0225e-05	4.345e-06
0.7225	0.000115625	-7e-09	-7e-09	1.8625e-05	8.365e-06	-7e-09	-7e-09	1.855e-06	5.4825e-05	-7e-09
0.723	0.000133625	-3.07e-07	-7e-09	8.665e-06	1.6425e-05	-7e-09	-8.075e-06	8.365e-06	5.8525e-05	-7e-09
0.7235	0.000133625	-8.375e-06	3.445e-06	1.0825e-05	1.3325e-05	5.905e-06	5.905e-06	1.1825e-05	6.4525e-05	3.445e-06
0.724	0.000145625	-7e-09	-7e-09	8.365e-06	2.1325e-05	-7e-09	3.745e-06	8.365e-06	7.1525e-05	-7e-09
0.7245	0.000155625	1.585e-06	-1.595e-06	1.3525e-05	2.3525e-05	-7e-09	6.775e-06	1.6725e-05	7.8525e-05	-7e-09
0.725	0.000158625	-7e-09	5.61e-07	5.61e-07	3.3425e-05	-7.805e-06	-5.75e-07	1.6725e-05	9.2025e-05	-7e-09
0.7255	0.000164625	-7e-09	-2.735e-06	2.725e-06	3.3425e-05	-7e-09	-7e-09	2.2325e-05	9.2025e-05	-2.735e-06
0.726	0.000167625	3.475e-06	-1.415e-06	3.475e-06	4.3225e-05	-7e-09	3.475e-06	2.0225e-05	0.000103625	-7e-09
0.7265	0.000174625	-7e-09	-1.33e-06	-7e-09	4.3125e-05	-7e-09	-7e-09	2.5125e-05	0.000108625	7.035e-06
0.727	0.000175625	-7e-09	-7e-09	8.25e-07	5.7725e-05	-7.535e-06	-8.375e-06	3.2625e-05	0.000116625	-7.535e-06
0.7275	0.000178625	-5.385e-06	-7e-09	-7e-09	5.8525e-05	-3.005e-06	2.375e-06	4.1825e-05	0.000128625	-2.385e-06
0.728	0.000183625	1.935e-06	-7e-09	-7e-09	6.1825e-05	-8.375e-06	-7e-09	4.1825e-05	0.000133625	-7e-09
0.7285	0.000191625	-7e-09	-7e-09	-7e-09	8.2625e-05	8.365e-06	7.305e-06	5.0225e-05	0.000133625	-7e-09
0.729	0.000192625	-7.275e-06	7.255e-06	-7e-09	8.3725e-05	8.365e-06	-7e-09	6.5825e-05	0.000142625	7.255e-06
0.7295	0.000200625	-8.375e-06	-3.265e-06	-3.265e-06	8.8825e-05	-5.115e-06	3.255e-06	5.8525e-05	0.000145625	5.095e-06
0.73	0.000200625	-5.425e-06	-2.955e-06	-2.955e-06	9.5025e-05	2.945e-06	2.945e-06	6.9925e-05	0.000153625	-7e-09
0.7305	0.000199625	-7e-09	7.85e-07	-7.585e-06	0.000100625	-7.585e-06	-7e-09	6.7725e-05	0.000152625	-7e-09
0.731	0.000200625	-7e-09	-5.635e-06	-1.375e-06	0.000110625	-7e-09	5.615e-06	8.3725e-05	0.000158625	-1.375e-06
0.7315	0.000209625	-3.535e-06	3.525e-06	3.525e-06	0.000121625	3.525e-06	-7e-09	8.7225e-05	0.000163625	3.525e-06
0.732	0.000209625	-7e-09	-7e-09	-7e-09	0.000119625	-7e-09	-7e-09	9.4725e-05	0.000175625	5.685e-06
0.7325	0.000208625	-7.855e-06	7.845e-06	-7e-09	0.000125625	-7e-09	-7e-09	0.000108625	0.000175625	-7e-09
0.733	0.000200625	-7e-09	-7e-09	-7e-09	0.000135625	-7e-09	-7e-09	0.000103625	0.000175625	-1.645e-06
0.7335	0.000204625	3.795e-06	4.565e-06	8.365e-06	0.000145625	-7e-09	-7e-09	0.000117625	0.000180625	-3.805e-06
0.734	0.000200625	-3.555e-06	-7e-09	-5.965e-06	0.000150625	-7e-09	-7e-09	0.000125625	0.000189625	-5.965e-06
0.7345	0.000200625	2.46e-07	-7e-09	-7e-09	0.000158625	2.46e-07	-7e-09	0.000125625	0.000176625	-7e-09
0.735	0.000198625	8.365e-06	-7e-09	-7e-09	0.000173625	-8.375e-06	-7e-09	0.000138625	0.000177625	1.905e-06
0.7355	0.000205625	-7e-09	-7e-09	-4.305e-06	0.000162625	4.295e-06	-7e-09	0.000133625	0.000183625	-7e-09
0.736	0.000190625	-6.235e-06	-7e-09	-7e-09	0.000169625	6.215e-06	-7e-09	0.000142625	0.000183625	-7e-09
0.7365	0.000200625	-8.375e-06	8.335e-06	-8.355e-06	0.000183625	8.345e-06	-8.355e-06	0.000150625	0.000183625	8.365e-06
0.737	0.000198625	-6.205e-06	-7e-09	2.165e-06	0.000173625	-4.025e-06	-6.205e-06	0.000150625	0.000190625	2.165e-06
0.7375	0.000192625	-7e-09	-7e-09	4.325e-06	0.000183625	4.025e-06	-7e-09	0.000167625	0.000183625	-4.045e-06
0.738	0.000198625	-7e-09	-1.885e-06	1.865e-06	0.000177625	1.0225e-05	1.865e-06	0.000160625	0.000190625	4.615e-06
0.7385	0.000192625	-7e-09	-7e-09	-7e-09	0.000192625	8.365e-06	-2.905e-07	0.000167625	0.000183625	-7e-09
0.739	0.000183625	-7e-09	-7e-09	-7e-09	0.000189625	8.365e-06	-7e-09	0.000169625	0.000186625	-7e-09
0.7395	0.000188625	-7e-09	8.365e-06	-4.605e-06	0.000192625	9.195e-06	-7e-09	0.000175625	0.000183625	3.765e-06
0.74	0.000183625	-7e-09	8.365e-06	-7e-09	0.000192625	1.6725e-05	1.605e-06	0.000175625	0.000190625	-7e-09
0.7405	0.000183625	-7e-09	8.365e-06	-7e-09	0.000191625	1.7325e-05	5.45e-07	0.000183625	0.000183625	7.815e-06
0.741	0.000175625	-7e-09	-7e-09	2.705e-06	0.000189625	2.2425e-05	-5.665e-06	0.000175625	0.000181625	5.655e-06
0.7415	0.000170625	3.495e-06	8.365e-06	1.365e-06	0.000192625	2.5125e-05	-3.505e-06	0.000185625	0.000183625	-1.375e-06
0.742	0.000167625	-7e-09	8.365e-06	-1.347e-06	0.000192625	3.3425e-05	7.025e-06	0.000183625	0.000182625	1.335e-06
0.7425	0.000167625	-7.555e-06	1.6725e-05	-7e-09	0.000184625	4.2625e-05	-7e-09	0.000176625	0.000183625	8.365e-06
0.743	0.000167625	5.385e-06	1.6725e-05	-7e-09	0.000189625	4.7225e-05	2.975e-06	0.000183625	0.000178625	8.365e-06
0.7435	0.000150625	-7e-09	2.8325e-05	-7e-09	0.000194625	5.0225e-05	-7e-09	0.000189625	0.000175625	8.365e-06
0.744	0.000143625	-7e-09	2.5125e-05	-7e-09	0.000193625	5.7525e-05	7.285e-06	0.000191625	0.000168625	1.5625e-05
0.7445	0.000142625	-7e-09	3.3425e-05	-1.094e-06	0.000191625	6.5825e-05	-7e-09	0.000191625	0.000166625	8.365e-06
0.745	0.000142625	-5.125e-06	4.1825e-05	-7e-09	0.000192625	8.0425e-05	-7e-09	0.000189625	0.000163625	1.6725e-05
0.7455	0.000139625	-7e-09	3.8825e-05	-5.415e-06	0.000189625	8.3725e-05	5.395e-06	0.000183625	0.000167625	2.5125e-05
0.746	0.000126625	7.555e-06	5.7725e-05	7.95e-07	0.000184625	9.1225e-05	7.95e-07	0.000183625	0.000158625	3.3425e-05
0.7465	0.000125625	-7e-09	5.7225e-05	-1.362e-06	0.000185625	9.2025e-05	-7e-09	0.000183625	0.000150625	3.3425e-05
0.747	0.000117625	-7e-09	6.6925e-05	-7e-09	0.000180625	0.000103625	-7e-09	0.000176625	0.000154625	2.9925e-05
0.7475	0.000114625	2.685e-06	8.3725e-05	-7e-09	0.000181625	0.000108625	2.685e-06	0.000183625	0.000142625	5.5925e-05
0.748	0.000100625	-7.835e-06	7.5325e-05	5.3e-07	0.000176625	0.000117625	-7e-09	0.000182625	0.000134625	5.8525e-05
0.7485	9.8825e-05	1.615e-06	9.0425e-05	-7e-09	0.000173625	0.000125625	-7e-09	0.000175625	0.000133625	7.3725e-05
0.749	8.7425e-05	8.365e-06	9.2025e-05	-7e-09	0.000171625	0.000133625	8.365e-06	0.000171625	0.000125625	6.7725e-05
0.7495	7.7725e-05	-3.515e-06	0.000102625	2.425e-06	0.000167625	0.000145625	5.935e-06	0.000175625	0.000119625	8.1225e-05
0.75	6.7225e-05	-7e-09	0.000116625	-2.755e-07	0.000158625	0.000142625	-7.835e-06	0.000167625	0.000117625	9.2025e-05
0.7505	5.6725e-05	-1.895e-06	0.000117625	-1.895e-06	0.000167625	0.000137625	8.365e-06	0.000167625	0.000117625	0.000106625
0.751	5.4225e-05	-7e-09	0.000125625	-2.765e-07	0.000154625	0.000150625	4.315e-06	0.000171625	0.000108625	0.000108625
0.7515	5.2325e-05	-7e-09	0.000133625	-7e-09	0.000150625	0.000167625	1.6725e-05	0.000158625	0.000100625	0.000123625
0.752	3.3425e-05	-7e-09	0.000142625	-7e-09	0.000142625	0.000167625	1.6725e-05	0.000158625	0.000100625	0.000125625
0.7525	3.3425e-05	-2.165e-06	0.000150625	-6.215e-06	0.000144625	0.000169625	2.2925e-05	0.000156625	7.7425e-05	0.000139625
0.753	2.5125e-05	-7e-09	0.000154625	4.045e-06	0.000137625	0.000171625	2.0825e-05	0.000146625	7.5325e-05	0.000150625
0.7535	2.5125e-05	6.465e-06	0.000163625	-6.485e-06	0.000129625	0.000182625	1.8625e-05	0.000142625	7.5325e-05	0.000148625
0.754	1.6725e-05	-7e-09	0.000166625	-2.73e-07	0.000125625	0.000191625	2.5325e-05	0.000150625	6.6925e-05	0.000159625
0.7545	1.0825e-05	8.365e-06	0.000173625	-5.945e-06	0.000122625	0.000186625	2.7525e-05	0.000136625	5.8525e-05	0.000164625
0.755	8.365e-06	-4.595e-06	0.000171625	-7e-09	0.000121625	0.000183625	2.8925e-05	0.000129625	5.0225e-05	0.000167625
0.7555	1.0025e-05	5.115e-06	0.000175625	-7e-09	0.000115625	0.000192625	4.0225e-05	0.000123625	4.8625e-05	0.000175625
0.756	8.365e-06	7.825e-06	0.000176625	-7e-09	9.3125e-05	0.000183625	4.9625e-05	0.000116625	3.3425e-05	0.000182625
0.7565	8.365e-06	1.1325e-05	0.000183625	-7e-09	9.2025e-05	0.000186625	5.2925e-05	0.000111625	3.3425e-05	0.000181625
0.757	-4.855e-06	8.365e-06	0.000183625	4.845e-06	8.8525e-05	0.000192625	5.8525e-05	0.000108625	2.8625e-05	0.000183625
0.7575	-7e-09	7.005e-06	0.000192625	-7e-09	7.6625e-05	0.000186625	6.1325e-05	0.000100625	1.8125e-05	0.000192625
0.758	8.365e-06	1.6725e-05	0.000183625	-8.09e-07	6.7725e-05	0.000193625	7.5325e-05	0.000100625	9.925e-06	0.000184625
0.7585	-7e-09	8.365e-06	0.000192625	-7e-09	6.6925e-05	0.000192625	8.6125e-05	8.9125e-05	1.3725e-05	0.000192625
0.759	-5.125e-06	1.3525e-05	0.000189625	-5.125e-06	5.8525e-05	0.000192625	9.7125e-05	7.8525e-05	3.245e-06	0.000200625
0.7595	1.085e-06	1.6725e-05	0.000192625	7.275e-06	5.0225e-05	0.000199625	9.9325e-05	6.9125e-05	9.455e-06	0.000201625
0.76	1.065e-06	2.5125e-05	0.000193625	7.295e-06	4.9125e-05	0.000192625	0.000114625	6.6925e-05	8.365e-06	0.000208625
0.7605	5.135e-06	2.7025e-05	0.000192625	5.135e-06	3.6725e-05	0.000192625	0.000117625	6.3725e-05	-5.145e-06	0.000200625
0.761	-2.985e-06	3.1025e-05	0.000195625	5.385e-06	2.8125e-05	0.000189625	0.000117625	5.3225e-05	8.365e-06	0.000200625
0.7615	-7e-09	4.1825e-05	0.000199625	8.15e-07	3.3425e-05	0.000192625	0.000125625	4.1825e-05	7.545e-06	0.000208625
0.762	-7e-09	4.1825e-05	0.000200625	-7.035e-06	1.6725e-05	0.000183625	0.000133625	4.1825e-05	-7e-09	0.000200625
0.7625	-7e-09	5.5025e-05	0.000192625	-7e-09	2.0225e-05	0.000183625	0.000142625	3.6925e-05	3.495e-06	0.000205625
0.763	-2.715e-06	5.8525e-05	0.000195625	-7e-09	1.1025e-05	0.000178625	0.000144625	2.7825e-05	8.365e-06	0.000209625
0.7635	-7.825e-06	6.6925e-05	0.000192625	5.47e-07	8.915e-06	0.000176625	0.000142625	2.5125e-05	-7e-09	0.000208625
0.764	-7e-09	6.6925e-05	0.000192625	-7e-09	1.595e-06	0.000183625	0.000158625	1.8325e-05	6.755e-06	0.000207625
0.7645	-3.775e-06	7.9925e-05	0.000192625	-7e-09	8.365e-06	0.000175625	0.000163625	1.6725e-05	-7e-09	0.000200625
0.765	-5.935e-06	9.2025e-05	0.000192625	-7e-09	-7e-09	0.000175625	0.000167625	1.0825e-05	-7e-09	0.000200625
0.7655	-2.925e-07	0.000100625	0.000192625	7.795e-06	2.79e-07	0.000175625	0.000159625	1.6425e-05	7.795e-06	0.000200625
0.766	-7e-09	0.000106625	0.000188625	-6.505e-06	-7e-09	0.000173625	0.000177625	6.485e-06	-6.505e-06	0.000200625
0.7665	-4.345e-06	0.000112625	0.000184625	-7e-09	-4.035e-06	0.000167625	0.000179625	8.365e-06	4.025e-06	0.000200625
0.767	-6.195e-06	0.000121625	0.000187625	6.185e-06	-7e-09	0.000167625	0.000181625	2.175e-06	6.185e-06	0.000194625
0.7675	1.1e-08	0.000125625	0.000175625	-7e-09	8.345e-06	0.000158625	0.000183625	-7e-09	-7e-09	0.000192625
0.768	-2.145e-06	0.000135625	0.000177625	-7e-09	-7e-09	0.000165625	0.000177625	2.135e-06	-6.235e-06	0.000190625
0.7685	8.365e-06	0.000133625	0.000179625	-4.305e-06	-7e-09	0.000150625	0.000183625	4.295e-06	4.295e-06	0.000196625
0.769	-7e-09	0.000150625	0.000167625	8.365e-06	6.455e-06	0.000142625	0.000185625	-1.915e-06	-7e-09	0.000187625
0.7695	-7e-09	0.000150625	0.000167625	-2.57e-07	2.43e-07	0.000142625	0.000184625	-7e-09	-2.57e-07	0.000192625
0.77	-7e-09	0.000161625	0.000158625	-7e-09	-7e-09	0.000127625	0.000198625	2.405e-06	-2.415e-06	0.000192625
0.7705	-7e-09	0.000171625	0.000155625	3.795e-06	-7e-09	0.000129625	0.000192625	-7e-09	3.795e-06	0.000192625
0.771	1.635e-06	0.000168625	0.000150625	-6.735e-06	-7e-09	0.000125625	0.000190625	-7e-09	-7e-09	0.000183625
0.7715	-7e-09	0.000175625	0.000142625	-7e-09	7.845e-06	0.000124625	0.000192625	-7e-09	-7e-09	0.000183625
0.772	-8.375e-06	0.000178625	0.000144625	5.685e-06	-7e-09	0.000117625	0.000186625	2.675e-06	-5.695e-06	0.000178625
0.7725	4.825e-06	0.000183625	0.000133625	-4.845e-06	-3.535e-06	0.000105625	0.000192625	-4.845e-06	-7e-09	0.000175625
0.773	-5.625e-06	0.000192625	0.000140625	-7.005e-06	-7e-09	0.000100625	0.000185625	-7e-09	-7e-09	0.000175625
0.7735	-7e-09	0.000184625	0.000126625	7.575e-06	-7e-09	9.2025e-05	0.000192625	-7.585e-06	8.365e-06	0.000166625
0.774	-8.375e-06	0.000192625	0.000119625	2.935e-06	-7e-09	9.2025e-05	0.000183625	-2.955e-06	-2.955e-06	0.000167625
0.7745	-7e-09	0.000187625	0.000117625	5.095e-06	-5.115e-06	7.5325e-05	0.000189625	-7e-09	-7e-09	0.000158625
0.775	7.255e-06	0.000200625	0.000100625	-1.113e-06	-1.113e-06	6.6925e-05	0.000191625	1.095e-06	-7e-09	0.000151625
0.7755	-1.06e-06	0.000199625	0.000100625	-7e-09	-7e-09	6.5925e-05	0.000183625	-7e-09	-7e-09	0.000151625
0.776	3.205e-06	0.000200625	9.4025e-05	-5.165e-06	-7e-09	5.0225e-05	0.000178625	-7e-09	5.145e-06	0.000136625
0.7765	2.995e-06	0.000197625	8.6625e-05	2.995e-06	-7e-09	5.3225e-05	0.000175625	-7e-09	-5.375e-06	0.000136625
0.777	8.365e-06	0.000209625	6.7825e-05	-8.45e-07	-7.535e-06	4.2625e-05	0.000175625	-7e-09	8.35e-07	0.000132625
0.7775	-7e-09	0.000202625	6.6925e-05	8.365e-06	-7e-09	4.1825e-05	0.000182625	-5.735e-06	7.045e-06	0.000124625
0.778	-7e-09	0.000200625	6.2025e-05	-7e-09	-4.895e-06	3.3425e-05	0.000172625	-3.485e-06	-3.485e-06	0.000121625
0.7785	-7e-09	0.000197625	5.0225e-05	-8.375e-06	-7e-09	1.9425e-05	0.000175625	2.725e-06	-7e-09	0.000117625
0.779	-7.235e-06	0.000201625	4.1825e-05	7.795e-06	-7.805e-06	1.7325e-05	0.000167625	-8.375e-06	-7e-09	0.000108625
0.7795	-7e-09	0.000200625	4.1825e-05	-7e-09	-7e-09	1.6725e-05	0.000167625	-1.595e-06	1.585e-06	9.8825e-05
0.78	-7e-09	0.000204625	3.8125e-05	3.745e-06	-7e-09	7.485e-06	0.000158625	-7e-09	-7e-09	9.2025e-05
0.7805	-7e-09	0.000200625	2.7525e-05	-5.915e-06	5.905e-06	5.905e-06	0.000155625	-7e-09	-7e-09	7.5325e-05
0.781	-7e-09	0.000200625	2.5125e-05	-7e-09	-7e-09	8.365e-06	0.000150625	-7.775e-06	-7e-09	7.5325e-05
0.7815	6.505e-06	0.000194625	1.6725e-05	8.365e-06	1.855e-06	1.3025e-05	0.000143625	-7e-09	4.645e-06	6.6925e-05
0.782	-7e-09	0.000192625	1.2425e-05	1.2425e-05	-4.025e-06	-7e-09	0.000138625	4.005e-06	-7e-09	5.8525e-05
0.7825	6.165e-06	0.000192625	8.365e-06	8.365e-06	2.185e-06	8.365e-06	0.000142625	-7e-09	6.165e-06	5.0225e-05
0.783	-7e-09	0.000192625	8.395e-06	8.395e-06	2.8e-08	-7e-09	0.000133625	8.325e-06	-7e-09	4.1825e-05
0.7835	-7e-09	0.000183625	-7e-09	1.4625e-05	-7e-09	6.235e-06	0.000127625	-2.135e-06	-7e-09	3.5625e-05
0.784	-7e-09	0.000183625	8.365e-06	1.2425e-05	-7e-09	-7e-09	0.000117625	-7e-09	-7e-09	2.9225e-05
0.7845	1.915e-06	0.000183625	-7e-09	2.7025e-05	1.915e-06	-7e-09	0.000110625	4.515e-06	6.435e-06	2.5125e-05
0.785	-7e-09	0.000175625	-7e-09	1.6925e-05	8.125e-06	-2.4e-07	0.000100625	2.27e-07	-7e-09	1.6925e-05
0.7855	-7e-09	0.000169625	-7e-09	2.5125e-05	-3.595e-06	-2.395e-06	0.000100625	2.385e-06	-7e-09	1.4325e-05
0.786	-4.555e-06	0.000171625	-9.105e-06	4.1825e-05	-7e-09	3.815e-06	9.5825e-05	-7e-09	-7e-09	8.365e-06
0.7865	1.655e-06	0.000173625	-1.665e-06	4.1825e-05	6.705e-06	-7e-09	8.3725e-05	-6.715e-06	-7e-09	1.655e-06
0.787	-7e-09	0.000166625	-7e-09	5.0225e-05	-7e-09	-5.08e-07	8.3725e-05	-7e-09	-7e-09	7.865e-06
0.7875	-5.715e-06	0.000167625	-7e-09	5.0225e-05	-5.715e-06	2.655e-06	6.6925e-05	-8.375e-06	-7e-09	-7e-09
0.788	4.815e-06	0.000157625	-3.555e-06	6.6925e-05	-7e-09	-7e-09	6.6925e-05	-7e-09	-3.555e-06	4.815e-06
0.7885	-7e-09	0.000150625	6.975e-06	5.4325e-05	-7e-09	-6.985e-06	6.5525e-05	-7e-09	-7e-09	-7e-09
0.789	7.595e-06	0.000148625	-7.605e-06	6.7725e-05	-7e-09	-7e-09	5.7825e-05	-7e-09	7.65e-07	-7.76e-07
0.7895	-7e-09	0.000136625	-7e-09	7.8225e-05	-2.935e-06	-7e-09	4.4725e-05	-7e-09	5.435e-06	5.435e-06
0.79	-7e-09	0.000128625	5.085e-06	8.8725e-05	-7e-09	-7e-09	3.8525e-05	5.085e-06	-7e-09	-7e-09
0.7905	-1.129e-06	0.000126625	-1.129e-06	9.3125e-05	-1.129e-06	6.115e-06	3.3425e-05	-7.255e-06	-7e-09	-7.255e-06
0.791	-7.335e-06	0.000124625	7.325e-06	0.000108625	-1.044e-06	1.035e-06	3.2425e-05	7.325e-06	-7e-09	7.325e-06
0.7915	-7e-09	0.000110625	-7e-09	0.000111625	-7e-09	-5.175e-06	2.1925e-05	1.975e-06	-7e-09	-7e-09
0.792	-3.025e-06	0.000114625	-7e-09	0.000111625	-7e-09	-5.365e-06	1.1425e-05	-7e-09	-6.035e-06	3.005e-06
0.7925	-8.62e-07	0.000107625	-8.62e-07	0.000126625	-7e-09	6.655e-06	1.6725e-05	-7e-09	-7e-09	-7e-09
0.793	-7e-09	9.2025e-05	-5.765e-06	0.000128625	-7e-09	-7e-09	9.625e-06	-7e-09	-8.375e-06	-7.075e-06
0.7935	-3.475e-06	8.8625e-05	-7e-09	0.000142625	-7e-09	-3.475e-06	1.1825e-05	-7e-09	-3.475e-06	-7e-09
0.794	-7e-09	7.5325e-05	5.615e-06	0.000142625	-7e-09	-7e-09	8.365e-06	-2.755e-06	-7e-09	-7e-09
0.7945	5.8e-07	6.7525e-05	-5.94e-07	0.000150625	-7.785e-06	-1.18e-06	-7e-09	-7e-09	-7e-09	7.775e-06
0.795	6.785e-06	5.8525e-05	-7e-09	0.000158625	-7e-09	-6.805e-06	9.925e-06	-7e-09	-6.805e-06	1.565e-06
0.7955	4.635e-06	5.8525e-05	-7e-09	0.000163625	-9.13e-07	-4.645e-06	-3.735e-06	-3.735e-06	-7e-09	-7e-09
0.796	-1.1775e-05	5.0225e-05	-8.375e-06	0.000167625	-8.375e-06	-5.895e-06	-3.415e-06	-7e-09	-7e-09	-7e-09
0.7965	-3.255e-07	4.1825e-05	-7e-09	0.000167625	-8.375e-06	-7e-09	-7e-09	-3.255e-07	-7e-09	-8.055e-06
0.797	4.685e-06	3.1625e-05	1.835e-06	0.000182625	-7e-09	-6.535e-06	-7e-09	-7e-09	-1.845e-06	-1.845e-06
0.7975	4.365e-06	2.5125e-05	-7e-09	0.000175625	-7e-09	3.64e-07	-4.005e-06	-7e-09	-4.375e-06	4.365e-06
0.798	-7e-09	2.2925e-05	-7e-09	0.000183625	-7e-09	-2.215e-06	-7e-09	-2.215e-06	-6.165e-06	-7e-09
0.7985	-5.8e-08	1.6725e-05	-7e-09	0.000175625	-7e-09	-7e-09	-5.8e-08	-7e-09	-5.8e-08	-5.8e-08
0.799	-2.115e-06	1.4625e-05	-2.115e-06	0.000183625	-7e-09	-6.265e-06	-7e-09	-6.265e-06	-7e-09	2.105e-06
0.7995	-7e-09	8.365e-06	-7e-09	0.000188625	-4.105e-06	-7e-09	-7e-09	1.59e-07	-8.375e-06	-7e-09
0.8	-7e-09	1.0325e-05	8.365e-06	0.000185625	-6.435e-06	-6.435e-06	4.475e-06	-7e-09	6.415e-06	-7e-09
0.8005	-8.155e-06	2.1e-07	-8.375e-06	0.000192625	8.145e-06	-7e-09	-7e-09	-7e-09	-2.23e-07	-7e-09
0.801	-7e-09	2.365e-06	-7e-09	0.000183625	-5.995e-06	5.985e-06	5.985e-06	-7e-09	5.985e-06	-7e-09
0.8015	-7e-09	3.825e-06	-7e-09	0.000196625	-7e-09	-4.545e-06	-7e-09	-4.545e-06	-7e-09	-3.845e-06
0.802	-1.685e-06	-7e-09	-7e-09	0.000199625	-7e-09	-1.685e-06	-7e-09	-6.705e-06	1.665e-06	-1.685e-06
0.8025	7.875e-06	-7e-09	7.395e-06	0.000200625	-4.91e-07	7.395e-06	-7e-09	-7.895e-06	-7e-09	7.875e-06
0.803	2.635e-06	-7e-09	-7e-09	0.000198625	5.715e-06	-5.735e-06	-7e-09	-7e-09	-5.735e-06	-7e-09
0.8035	-7e-09	-7e-09	-4.805e-06	0.000192625	-7e-09	-4.805e-06	-4.805e-06	-3.575e-06	-7e-09	-4.805e-06
0.804	6.955e-06	-7e-09	1.405e-06	0.000192625	-7e-09	-7e-09	-6.965e-06	-6.965e-06	-7e-09	-7e-09
0.8045	-7e-09	7.605e-06	6.855e-06	0.000199625	-7e-09	-7e-09	-7e-09	-7e-09	-7e-09	-8.375e-06
0.805	-2.555e-06	-7e-09	-7e-09	0.000189625	-7e-09	2.905e-06	-7e-09	-7e-09	-7e-09	-7e-09
0.8055	-7e-09	-3.305e-06	-3.305e-06	0.000192625	-5.075e-06	-5.075e-06	-7e-09	-7e-09	-7e-09	-5.075e-06
0.806	-7e-09	-7e-09	-7e-09	0.000185625	-7.235e-06	-7e-09	7.225e-06	-1.146e-06	1.135e-06	-7e-09
0.8065	1.015e-06	1.015e-06	-7.355e-06	0.000177625	1.015e-06	-7e-09	-7.355e-06	-7e-09	-7e-09	7.345e-06
0.807	5.185e-06	5.185e-06	-7e-09	0.000189625	-5.195e-06	-3.185e-06	-7e-09	-3.185e-06	-7e-09	5.185e-06
0.8075	-5.345e-06	-5.345e-06	-7e-09	0.000183625	-7e-09	-7e-09	3.025e-06	-7e-09	-3.035e-06	-7e-09
0.808	8.365e-06	8.65e-07	-7e-09	0.000183625	-7.505e-06	6.615e-06	-8.78e-07	-5.765e-06	-7e-09	-7e-09
0.8085	-7e-09	-7e-09	-7e-09	0.000183625	-7e-09	-7.085e-06	-7.085e-06	7.075e-06	-7.085e-06	-7e-09
0.809	-3.455e-06	-8.375e-06	-7e-09	0.000179625	-4.925e-06	3.445e-06	-7e-09	4.915e-06	-7e-09	4.915e-06
0.8095	5.595e-06	-7e-09	-7e-09	0.000175625	-5.615e-06	-7e-09	-7e-09	-7e-09	-7e-09	2.755e-06
0.81	-7e-09	-7e-09	-6.1e-07	0.000167625	-7.775e-06	-7e-09	7.755e-06	7.755e-06	5.97e-07	7.755e-06
0.8105	-7e-09	-7e-09	-1.565e-06	0.000160625	-1.565e-06	-7e-09	-1.565e-06	-5.265e-06	-1.565e-06	6.805e-06
0.811	-7e-09	-9.46e-07	3.705e-06	0.000158625	-7e-09	-3.725e-06	-7e-09	-7e-09	-7e-09	-4.665e-06
0.8115	8.365e-06	-7e-09	-7e-09	0.000152625	-5.885e-06	-7e-09	2.485e-06	-7e-09	-7e-09	-5.885e-06
0.812	8.025e-06	-8.035e-06	-7e-09	0.000158625	-8.035e-06	-7e-09	-7e-09	3.29e-07	-3.425e-07	-8.035e-06
0.8125	8.365e-06	-8.375e-06	-6.555e-06	0.000150625	6.535e-06	1.815e-06	-7e-09	-7e-09	1.815e-06	-4.725e-06
0.813	1.2725e-05	-7e-09	-8.375e-06	0.000142625	-7e-09	-8.375e-06	4.375e-06	-7e-09	-7e-09	-4.395e-06
0.8135	8.365e-06	2.225e-06	6.135e-06	0.000135625	6.135e-06	-7e-09	-7e-09	-7e-09	-7e-09	2.225e-06
0.814	8.425e-06	-8.305e-06	-7e-09	0.000133625	-7e-09	-7e-09	-7.4e-08	-8.305e-06	8.295e-06	-7e-09
0.8145	1.4625e-05	-7e-09	-2.095e-06	0.000131625	4.175e-06	-7e-09	2.085e-06	-7e-09	-7e-09	-7e-09
0.815	1.2525e-05	-7e-09	-4.125e-06	0.000121625	-4.125e-06	-7e-09	4.115e-06	-7e-09	4.245e-06	-7e-09
0.8155	1.6725e-05	1.955e-06	6.405e-06	0.000104625	-7e-09	-7e-09	6.405e-06	-7e-09	-7e-09	-6.415e-06
0.816	3.3025e-05	-7e-09	-2.06e-07	0.000108625	-7e-09	7.965e-06	-7e-09	-2.06e-07	8.365e-06	-8.175e-06
0.8165	3.3425e-05	2.355e-06	-6.015e-06	0.000100625	3.645e-06	-7e-09	-2.365e-06	6.005e-06	8.365e-06	-7e-09
0.817	3.3425e-05	-7e-09	-7e-09	9.2025e-05	-7e-09	4.515e-06	-7e-09	4.515e-06	7.695e-06	4.515e-06
0.8175	4.0125e-05	1.685e-06	-6.685e-06	8.3725e-05	6.675e-06	6.675e-06	-7e-09	1.685e-06	1.5025e-05	-8.375e-06
0.818	5.0225e-05	-7e-09	-7e-09	8.3725e-05	-7e-09	-4.745e-07	-7e-09	-4.745e-07	1.6725e-05	-7e-09
0.8185	5.8525e-05	-8.375e-06	-2.635e-06	6.6925e-05	-2.635e-06	-7e-09	-7e-09	-5.745e-06	1.6725e-05	-7e-09
0.819	5.5025e-05	-7e-09	4.775e-06	6.2125e-05	-7e-09	3.575e-06	3.575e-06	-8.375e-06	1.6725e-05	-7e-09
0.8195	6.8325e-05	6.935e-06	-7e-09	5.1625e-05	-7e-09	6.935e-06	-7e-09	-7e-09	2.5125e-05	1.415e-06
0.82	7.6025e-05	-7e-09	7.625e-06	5.7825e-05	7.25e-07	-7e-09	-7e-09	-7.635e-06	2.5125e-05	7.25e-07
0.8205	8.3725e-05	-7e-09	-8.375e-06	4.1825e-05	8.365e-06	2.885e-06	-2.905e-06	-7e-09	3.3425e-05	-7e-09
0.821	9.5325e-05	-3.325e-06	-7e-09	3.6825e-05	6.625e-06	-3.325e-06	-7e-09	-7e-09	4.1825e-05	5.045e-06
0.8215	0.000100625	-7.215e-06	-7e-09	2.6225e-05	1.4425e-05	-7e-09	7.205e-06	-7e-09	4.1825e-05	-1.163e-06
0.822	0.000108625	-1.01e-06	9.95e-07	1.7725e-05	8.365e-06	-2.015e-06	-7e-09	-7e-09	5.0225e-05	7.355e-06
0.8225	0.000122625	-7e-09	-8.375e-06	2.1925e-05	1.3525e-05	-2.055e-06	-7e-09	-7e-09	5.0225e-05	-7e-09
0.823	0.000122625	-7e-09	-7e-09	1.6725e-05	1.3725e-05	-7e-09	-5.325e-06	3.045e-06	5.3225e-05	-5.325e-06
0.8235	0.000141625	-1.4975e-05	-7e-09	8.365e-06	2.4225e-05	6.585e-06	-7e-09	9.245e-06	6.6925e-05	-7.485e-06
0.824	0.000142625	-7e-09	-1.278e-06	8.365e-06	1.6725e-05	8.365e-06	-7e-09	9.625e-06	8.2425e-05	-7e-09
0.8245	0.000145625	-3.435e-06	-7e-09	4.935e-06	2.5125e-05	-7e-09	-7e-09	1.1825e-05	8.3725e-05	-4.945e-06
0.825	0.000150625	5.585e-06	-7e-09	2.775e-06	2.5125e-05	-7e-09	-5.595e-06	1.6725e-05	8.6425e-05	-7e-09
0.8255	0.000158625	-7e-09	-7e-09	8.365e-06	4.1225e-05	-7.755e-06	-7e-09	1.6725e-05	9.2025e-05	-7e-09
0.826	0.000174625	-7e-09	-7e-09	1.535e-06	4.1825e-05	-7e-09	1.535e-06	1.8225e-05	0.000100625	-7e-09
0.8265	0.000175625	-7e-09	-4.675e-06	-7e-09	4.0825e-05	-4.675e-06	-7e-09	3.3425e-05	0.000104625	-4.675e-06
0.827	0.000173625	-7e-09	-7e-09	-7e-09	4.7725e-05	-5.865e-06	-7e-09	4.1825e-05	0.000117625	-5.865e-06
0.8275	0.000175625	8.365e-06	-7e-09	-7e-09	5.8525e-05	-8.025e-06	3.46e-07	4.1825e-05	0.000117625	3.46e-07
0.828	0.000183625	-1.815e-06	-7e-09	6.555e-06	6.8725e-05	-7e-09	-7e-09	4.3625e-05	0.000133625	-7e-09
0.8285	0.000192625	-7e-09	-3.975e-06	-3.975e-06	7.1325e-05	4.395e-06	-7e-09	5.4625e-05	0.000138625	-7e-09
0.829	0.000186625	-3.885e-06	-7e-09	-7e-09	8.5925e-05	-7e-09	2.235e-06	5.2425e-05	0.000142625	-7e-09
0.8295	0.000200625	7.8e-08	-9.1e-08	-7e-09	8.3725e-05	7.8e-08	7.8e-08	6.6925e-05	0.000142625	-7e-09
0.83	0.000192625	-7e-09	-6.305e-06	-7e-09	9.4125e-05	-6.305e-06	2.065e-06	7.3225e-05	0.000158625	-6.305e-06
0.8305	0.000200625	-8.375e-06	-4.145e-06	4.125e-06	0.000100625	4.225e-06	-7e-09	7.5325e-05	0.000158625	-4.245e-06
0.831	0.000205625	-1.985e-06	6.385e-06	-6.395e-06	0.000104625	-6.395e-06	-7e-09	7.5325e-05	0.000165625	1.965e-06
0.8315	0.000200625	8.175e-06	-7e-09	-7e-09	0.000108625	-1.9e-07	-7e-09	9.1825e-05	0.000167625	-7e-09
0.832	0.000200625	-7e-09	-7e-09	3.675e-06	0.000125625	6.015e-06	-6.035e-06	9.8025e-05	0.000171625	-7e-09
0.8325	0.000200625	-4.505e-06	-7e-09	3.865e-06	0.000142625	-7e-09	-7e-09	0.000100625	0.000171625	3.865e-06
0.833	0.000207625	-7e-09	-1.715e-06	-7e-09	0.000138625	-7e-09	-4.955e-06	0.000106625	0.000182625	-6.665e-06
0.8335	0.000201625	-7e-09	-7e-09	-7e-09	0.000142625	7.915e-06	-7e-09	0.000117625	0.000183625	-7e-09
0.834	0.000203625	-7e-09	-7e-09	2.605e-06	0.000150625	5.755e-06	-7e-09	0.000128625	0.000181625	-7e-09
0.8345	0.000200625	-7e-09	-7e-09	-7e-09	0.000150625	-7e-09	-4.775e-06	0.000128625	0.000188625	3.595e-06
0.835	0.000199625	-1.445e-06	-8.375e-06	-7e-09	0.000158625	-7e-09	-1.445e-06	0.000140625	0.000183625	-7e-09
0.8355	0.000199625	-7e-09	7.645e-06	-7e-09	0.000167625	7.15e-07	-7.655e-06	0.000142625	0.000191625	-7e-09
0.836	0.000197625	-7e-09	-2.885e-06	-2.885e-06	0.000167625	2.605e-06	5.485e-06	0.000145625	0.000183625	-7e-09
0.8365	0.000200625	-8.375e-06	3.325e-06	-5.045e-06	0.000177625	3.325e-06	-7e-09	0.000150625	0.000187625	-7e-09
0.837	0.000199625	1.165e-06	7.185e-06	7.185e-06	0.000183625	7.185e-06	-7e-09	0.000158625	0.000183625	1.165e-06
0.8375	0.000200625	-7e-09	8.365e-06	-7e-09	0.000182625	7.375e-06	-7e-09	0.000158625	0.000191625	-7e-09
0.838	0.000187625	-5.225e-06	-7e-09	-7e-09	0.000189625	-7e-09	5.215e-06	0.000167625	0.000192625	5.215e-06
0.8385	0.000183625	2.235e-06	-7e-09	-8.375e-06	0.000189625	8.365e-06	-7e-09	0.000167625	0.000192625	-7e-09
0.839	0.000191625	-7e-09	-7e-09	8.95e-07	0.000191625	7.455e-06	-9.12e-07	0.000167625	0.000183625	8.95e-07
0.8395	0.000191625	1.245e-06	5.855e-06	-7.125e-06	0.000192625	1.5525e-05	-7e-09	0.000175625	0.000191625	-7e-09
0.84	0.000187625	3.405e-06	-7e-09	-7e-09	0.000192625	2.0125e-05	4.945e-06	0.000170625	0.000187625	4.945e-06
0.8405	0.000175625	8.365e-06	5.565e-06	-7e-09	0.000195625	1.6725e-05	2.785e-06	0.000170625	0.000195625	-2.785e-06
0.841	0.000176625	-7e-09	8.365e-06	-6.44e-07	0.000192625	1.7325e-05	-7e-09	0.000183625	0.000183625	-7e-09
0.8415	0.000174625	-5.335e-06	1.5225e-05	-6.855e-06	0.000192625	3.3425e-05	-1.525e-06	0.000183625	0.000182625	1.515e-06
0.842	0.000167625	-7e-09	2.1425e-05	-7e-09	0.000196625	3.7125e-05	-7e-09	0.000179625	0.000175625	4.685e-06
0.8425	0.000167625	-7e-09	1.9225e-05	-2.535e-06	0.000192625	3.3425e-05	-7e-09	0.000183625	0.000173625	1.4225e-05
0.843	0.000158625	-8.005e-06	1.6725e-05	7.995e-06	0.000200625	3.4225e-05	3.62e-07	0.000183625	0.000183625	8.365e-06
0.8435	0.000158625	6.575e-06	3.1725e-05	-7e-09	0.000198625	5.8525e-05	1.785e-06	0.000183625	0.000169625	1.4925e-05
0.844	0.000150625	-7e-09	2.9525e-05	-7e-09	0.000196625	6.6925e-05	3.945e-06	0.000183625	0.000171625	1.2825e-05
0.8445	0.000142625	-7e-09	3.3425e-05	-7e-09	0.000190625	6.9225e-05	6.105e-06	0.000186625	0.000167625	8.365e-06
0.845	0.000142625	-7e-09	3.3525e-05	-8.275e-06	0.000200625	7.5225e-05	-7e-09	0.000183625	0.000167625	2.5125e-05
0.8455	0.000133625	-7e-09	4.3925e-05	6.305e-06	0.000188625	8.3725e-05	-7e-09	0.000192625	0.000158625	1.8825e-05
0.846	0.000129625	-4.225e-06	5.0225e-05	-7e-09	0.000183625	8.7925e-05	5.9e-08	0.000183625	0.000154625	2.5125e-05
0.8465	0.000123625	-7e-09	6.4925e-05	-7e-09	0.000192625	8.5625e-05	4.375e-06	0.000175625	0.000156625	3.9825e-05
0.847	0.000117625	-7e-09	6.6725e-05	1.6e-07	0.000183625	0.000108625	8.195e-06	0.000175625	0.000150625	5.0025e-05
0.8475	0.000114625	-3.725e-06	6.6925e-05	-7e-09	0.000171625	0.000102625	-2.335e-06	0.000175625	0.000142625	4.4125e-05
0.848	0.000109625	-7.775e-06	8.3725e-05	3.875e-06	0.000175625	0.000121625	-7e-09	0.000176625	0.000146625	5.4725e-05
0.8485	9.3725e-05	-1.735e-06	9.2025e-05	-1.735e-06	0.000177625	0.000125625	-7e-09	0.000175625	0.000140625	6.0325e-05
0.849	9.1625e-05	-7.945e-06	9.9625e-05	7.495e-06	0.000175625	0.000125625	-7e-09	0.000175625	0.000125625	6.7325e-05
0.8495	8.1125e-05	-3.185e-06	9.7225e-05	2.585e-06	0.000167625	0.000139625	-7e-09	0.000178625	0.000125625	8.3725e-05
0.85	6.6925e-05	-7e-09	0.000108625	-4.755e-06	0.000167625	0.000142625	3.605e-06	0.000171625	0.000121625	8.8425e-05
0.8505	6.5525e-05	-6.915e-06	0.000117625	1.455e-06	0.000172625	0.000150625	8.365e-06	0.000160625	0.000108625	0.000100625
0.851	5.0925e-05	-7e-09	0.000133625	-7e-09	0.000158625	0.000150625	8.365e-06	0.000165625	0.000108625	0.000108625
0.8515	4.4725e-05	-7e-09	0.000130625	2.855e-06	0.000147625	0.000158625	8.365e-06	0.000161625	0.000100625	0.000111625
0.852	4.1825e-05	-7e-09	0.000138625	-7e-09	0.000150625	0.000162625	1.3425e-05	0.000153625	8.8725e-05	0.000125625
0.8525	3.3425e-05	-7.185e-06	0.000150625	-7e-09	0.000149625	0.000167625	1.6725e-05	0.000150625	8.9625e-05	0.000133625
0.853	3.3425e-05	-7e-09	0.000151625	-7e-09	0.000133625	0.000174625	1.7725e-05	0.000142625	7.5325e-05	0.000141625
0.8535	2.1925e-05	-7e-09	0.000158625	5.235e-06	0.000133625	0.000173625	2.8225e-05	0.000147625	7.5325e-05	0.000155625
0.854	1.6725e-05	5.285e-06	0.000167625	5.285e-06	0.000123625	0.000175625	3.3425e-05	0.000128625	6.6925e-05	0.000158625
0.8545	1.5825e-05	8.365e-06	0.000167625	-7e-09	0.000117625	0.000190625	3.3425e-05	0.000127625	5.7625e-05	0.000166625
0.855	8.365e-06	-7e-09	0.000168625	-7e-09	0.000109625	0.000183625	4.0625e-05	0.000133625	5.6125e-05	0.000167625
0.8555	4.965e-06	-7e-09	0.000175625	3.395e-06	0.000108625	0.000188625	4.1825e-05	0.000125625	4.1825e-05	0.000170625
0.856	5.545e-06	8.365e-06	0.000181625	5.545e-06	9.4825e-05	0.000183625	5.3025e-05	0.000117625	4.1825e-05	0.000178625
0.8565	8.365e-06	-7.065e-06	0.000191625	-6.61e-07	9.2025e-05	0.000191625	5.8525e-05	0.000108625	3.3425e-05	0.000183625
0.857	-7e-09	6.855e-06	0.000183625	-6.865e-06	8.5225e-05	0.000199625	6.6925e-05	0.000108625	2.3625e-05	0.000190625
0.8575	-7e-09	8.365e-06	0.000183625	-4.715e-06	7.8925e-05	0.000192625	6.6925e-05	9.2025e-05	2.5125e-05	0.000188625
0.858	8.365e-06	2.535e-06	0.000192625	-7e-09	7.2725e-05	0.000194625	7.5325e-05	9.2025e-05	1.6725e-05	0.000189625
0.8585	-7e-09	8.745e-06	0.000191625	-7e-09	6.7325e-05	0.000200625	8.3725e-05	9.2025e-05	8.365e-06	0.000200625
0.859	6.585e-06	1.0125e-05	0.000192625	8.365e-06	5.8525e-05	0.000192625	9.0225e-05	7.7125e-05	1.0125e-05	0.000194625
0.8595	-7e-09	2.5125e-05	0.000196625	4.97e-07	5.4625e-05	0.000196625	0.000100625	6.6925e-05	8.365e-06	0.000196625
0.86	-2.285e-06	1.9025e-05	0.000192625	2.275e-06	4.1825e-05	0.000192625	0.000106625	6.9225e-05	8.365e-06	0.000202625
0.8605	-7e-09	2.5125e-05	0.000192625	-7e-09	3.3625e-05	0.000192625	0.000108625	5.0325e-05	-7e-09	0.000192625
0.861	2.035e-06	3.1425e-05	0.000186625	-7e-09	2.0825e-05	0.000196625	0.000119625	5.0225e-05	6.325e-06	0.000200625
0.8615	-3.8e-08	3.7625e-05	0.000200625	-4.205e-06	2.5125e-05	0.000192625	0.000125625	4.6025e-05	-4.175e-06	0.000204625
0.862	-7e-09	4.1825e-05	0.000192625	-7e-09	2.5125e-05	0.000192625	0.000135625	3.5525e-05	-7e-09	0.000202625
0.8625	8.065e-06	5.0025e-05	0.000200625	8.215e-06	1.6925e-05	0.000183625	0.000141625	3.3425e-05	-7e-09	0.000200625
0.863	-7e-09	5.3925e-05	0.000192625	-6.065e-06	1.0625e-05	0.000180625	0.000142625	2.7425e-05	2.305e-06	0.000200625
0.8635	3.895e-06	7.0825e-05	0.000196625	-7e-09	8.365e-06	0.000183625	0.000146625	2.5125e-05	4.465e-06	0.000196625
0.864	-7e-09	7.5325e-05	0.000187625	-7e-09	1.735e-06	0.000183625	0.000157625	1.6725e-05	-7e-09	0.000207625
0.8645	-7.955e-06	8.3225e-05	0.000192625	7.945e-06	8.365e-06	0.000175625	0.000150625	8.25e-07	-7e-09	0.000209625
0.865	2.575e-06	8.6225e-05	0.000183625	-7e-09	2.575e-06	0.000175625	0.000175625	1.0925e-05	-3.225e-06	0.000203625
0.8655	4.725e-06	0.000100625	0.000192625	4.725e-06	3.625e-06	0.000175625	0.000170625	8.365e-06	-7e-09	0.000200625
0.866	-8.375e-06	0.000101625	0.000182625	-8.375e-06	-7e-09	0.000167625	0.000174625	1.465e-06	6.885e-06	0.000200625
0.8665	-7.005e-06	0.000117625	0.000176625	6.995e-06	1.365e-06	0.000160625	0.000174625	6.75e-07	-7e-09	0.000193625
0.867	-7e-09	0.000122625	0.000189625	-5.535e-06	2.835e-06	0.000167625	0.000178625	5.515e-06	5.515e-06	0.000197625
0.8675	-7e-09	0.000130625	0.000178625	-5.015e-06	3.355e-06	0.000163625	0.000175625	4.995e-06	-7e-09	0.000197625
0.868	-7.165e-06	0.000126625	0.000182625	-1.213e-06	-7e-09	0.000157625	0.000183625	-7.165e-06	1.195e-06	0.000193625
0.8685	-7e-09	0.000149625	0.000168625	-9.6e-07	-7.425e-06	0.000150625	0.000183625	-9.6e-07	-7e-09	0.000199625
0.869	3.105e-06	0.000147625	0.000161625	-5.265e-06	-3.115e-06	0.000150625	0.000189625	-3.115e-06	-3.115e-06	0.000187625
0.8695	3.095e-06	0.000158625	0.000164625	-7e-09	5.265e-06	0.000142625	0.000189625	-7e-09	-7e-09	0.000192625
0.87	-7e-09	0.000158625	0.000158625	6.485e-06	-7.435e-06	0.000132625	0.000191625	-1.885e-06	-7e-09	0.000191625
0.8705	-7e-09	0.000174625	0.000151625	-7e-09	8.365e-06	0.000132625	0.000192625	-7e-09	-7e-09	0.000191625
0.871	-7e-09	0.000177625	0.000150625	-7e-09	-7e-09	0.000130625	0.000183625	-4.995e-06	-7e-09	0.000183625
0.8715	5.535e-06	0.000175625	0.000144625	5.535e-06	-2.715e-06	0.000119625	0.000189625	-7e-09	-5.545e-06	0.000183625
0.872	-7e-09	0.000183625	0.000141625	-7e-09	-7e-09	0.000108625	0.000192625	-7e-09	-7e-09	0.000175625
0.8725	-8.375e-06	0.000192625	0.000133625	2.975e-06	-7e-09	0.000108625	0.000192625	-1.495e-06	-7e-09	0.000182625
0.873	-3.655e-06	0.000185625	0.000129625	-4.725e-06	-3.655e-06	0.000103625	0.000197625	-3.655e-06	-3.655e-06	0.000175625
0.8735	2.555e-06	0.000186625	0.000125625	2.555e-06	-7e-09	9.2025e-05	0.000186625	-7e-09	-7e-09	0.000175625
0.874	-7.975e-06	0.000192625	0.000109625	-7.975e-06	-7e-09	8.3725e-05	0.000191625	-7e-09	3.96e-07	0.000159625
0.8745	-8.375e-06	0.000192625	0.000110625	-7e-09	-7e-09	7.5325e-05	0.000185625	-7e-09	-7e-09	0.000158625
0.875	-7e-09	0.000192625	0.000100625	-4.455e-06	-8.375e-06	7.1425e-05	0.000183625	-7e-09	-3.925e-06	0.000150625
0.8755	-2.305e-06	0.000200625	9.8125e-05	8.365e-06	-7e-09	6.4625e-05	0.000183625	8.365e-06	-2.305e-06	0.000142625
0.876	8.225e-06	0.000200625	9.2025e-05	-7e-09	-8.245e-06	6.6825e-05	0.000192625	-7e-09	-7e-09	0.000142625
0.8765	-2.035e-06	0.000200625	9.2025e-05	-7e-09	-6.355e-06	5.2225e-05	0.000181625	-6.355e-06	-2.035e-06	0.000133625
0.877	-4.195e-06	0.000200625	7.5325e-05	-4.195e-06	-7e-09	4.6025e-05	0.000175625	4.175e-06	4.175e-06	0.000125625
0.8775	-7e-09	0.000198625	6.6925e-05	-7e-09	-7e-09	3.9825e-05	0.000171625	2.015e-06	2.015e-06	0.000131625
0.878	-8.105e-06	0.000200625	6.6825e-05	-7e-09	-7e-09	2.5125e-05	0.000175625	-7e-09	-7e-09	0.000117625
0.8785	2.285e-06	0.000200625	4.4125e-05	-3.795e-06	-7e-09	2.5125e-05	0.000173625	-6.085e-06	-7e-09	0.000114625
0.879	-7e-09	0.000191625	4.1825e-05	-7e-09	-7e-09	2.0625e-05	0.000163625	-7e-09	-7e-09	0.000108625
0.8795	-1.765e-06	0.000200625	4.1825e-05	1.755e-06	-7e-09	1.6725e-05	0.000160625	-7e-09	-7e-09	9.8625e-05
0.88	-7.975e-06	0.000200625	3.3425e-05	-7e-09	-7e-09	1.6325e-05	0.000158625	-7.975e-06	7.965e-06	7.5725e-05
0.8805	-7e-09	0.000194625	2.5125e-05	8.365e-06	-5.815e-06	2.555e-06	0.000150625	-5.815e-06	-7e-09	8.1125e-05
0.881	-7e-09	0.000200625	2.0425e-05	-4.725e-06	4.715e-06	8.365e-06	0.000155625	-7e-09	-7e-09	7.0625e-05
0.8815	8.365e-06	0.000200625	1.6725e-05	8.365e-06	-1.495e-06	-7e-09	0.000149625	-6.885e-06	6.875e-06	5.8525e-05
0.882	-7e-09	0.000184625	2.3125e-05	6.65e-07	-7e-09	6.65e-07	0.000142625	6.65e-07	-7e-09	5.7925e-05
0.8825	-2.835e-06	0.000192625	1.3925e-05	8.365e-06	-5.545e-06	2.825e-06	0.000131625	-2.835e-06	-7e-09	4.4625e-05
0.883	3.375e-06	0.000188625	1.1725e-05	1.3325e-05	3.375e-06	-7e-09	0.000142625	-7e-09	-4.995e-06	4.5225e-05
0.8835	-1.23e-06	0.000183625	7.135e-06	1.5525e-05	5.915e-06	-7e-09	0.000132625	-7e-09	-1.23e-06	3.2225e-05
0.884	-7e-09	0.000169625	7.425e-06	2.3225e-05	-9.44e-07	-7.435e-06	0.000116625	9.25e-07	-7e-09	3.2525e-05
0.8845	-7e-09	0.000175625	9.15e-07	1.6725e-05	2.175e-06	-7e-09	0.000113625	-7e-09	-7e-09	2.2025e-05
0.885	-5.265e-06	0.000180625	-5.265e-06	2.5125e-05	5.245e-06	-3.125e-06	0.000105625	-8.375e-06	-7e-09	2.2025e-05
0.8855	-7.425e-06	0.000183625	9.45e-07	3.3425e-05	7.405e-06	-7e-09	0.000100625	7.405e-06	-7e-09	8.365e-06
0.886	-7e-09	0.000168625	-7e-09	3.3425e-05	-7e-09	-1.211e-06	9.9225e-05	-7e-09	-7e-09	1.4325e-05
0.8865	-7e-09	0.000167625	-7e-09	3.8425e-05	-7e-09	-8.375e-06	8.7025e-05	-7e-09	-7e-09	-7e-09
0.887	-7e-09	0.000164625	-7e-09	5.0225e-05	-7e-09	-7e-09	7.5325e-05	-7e-09	-2.855e-06	-2.685e-06
0.8875	-7.685e-06	0.000159625	-7e-09	5.8525e-05	-7e-09	-6.94e-07	7.5325e-05	6.85e-07	6.85e-07	6.85e-07
0.888	6.885e-06	0.000151625	-7e-09	6.5425e-05	6.885e-06	8.365e-06	6.5425e-05	-1.475e-06	-7e-09	6.885e-06
0.8885	-7e-09	0.000150625	-3.635e-06	7.5325e-05	-4.745e-06	-4.745e-06	5.3825e-05	-8.375e-06	3.625e-06	-7e-09
0.889	-7e-09	0.000150625	-7e-09	7.2725e-05	-7e-09	-7e-09	5.6025e-05	-7e-09	-5.795e-06	-7e-09
0.8895	-8.375e-06	0.000149625	4.13e-07	8.3725e-05	-7.955e-06	-7e-09	4.9825e-05	-4.26e-07	-7e-09	8.365e-06
0.89	8.365e-06	0.000133625	-6.635e-06	9.2025e-05	-7e-09	-8.375e-06	4.0125e-05	-6.635e-06	-1.745e-06	-7e-09
0.8905	4.465e-06	0.000125625	-7e-09	9.6525e-05	-7e-09	-7e-09	3.3425e-05	-7e-09	4.465e-06	-5.78e-07
0.891	-6.065e-06	0.000119625	-6.065e-06	0.000108625	3.745e-06	-7e-09	2.5125e-05	-6.065e-06	6.055e-06	2.305e-06
0.8915	8.055e-06	0.000108625	-8.075e-06	0.000100625	-8.225e-06	-7e-09	2.5125e-05	-7e-09	-7e-09	-1.58e-07
0.892	2.005e-06	0.000106625	-2.015e-06	0.000123625	-6.365e-06	-7e-09	1.6725e-05	-7e-09	6.355e-06	6.355e-06
0.8925	-7e-09	0.000104625	-7e-09	0.000129625	-4.205e-06	-7e-09	1.2525e-05	4.165e-06	-7e-09	-7e-09
0.893	6.315e-06	9.8325e-05	-2.045e-06	0.000131625	-2.045e-06	6.315e-06	1.0425e-05	2.035e-06	-7e-09	-7e-09
0.8935	-1.23e-07	8.3725e-05	-8.255e-06	0.000133625	-8.375e-06	-7e-09	8.365e-06	-7e-09	-1.23e-07	-8.255e-06
0.894	-8.375e-06	8.3725e-05	-7e-09	0.000144625	-7e-09	-7e-09	1.0625e-05	-7e-09	-7e-09	-7e-09
0.8945	-7e-09	7.0825e-05	4.425e-06	0.000146625	4.94e-07	-7e-09	4.425e-06	-7e-09	3.925e-06	-7e-09
0.895	-6.605e-06	5.8525e-05	-7e-09	0.000158625	-7e-09	-7e-09	1.765e-06	6.585e-06	-7e-09	4.815e-06
0.8955	-3.91e-07	4.2225e-05	-7.995e-06	0.000158625	-7e-09	-3.91e-07	-7e-09	3.78e-07	7.595e-06	-3.91e-07
0.896	5.815e-06	5.0225e-05	2.535e-06	0.000167625	-7e-09	-2.555e-06	-8.375e-06	2.535e-06	-3.285e-06	5.815e-06
0.8965	-3.675e-06	4.1825e-05	-1.043e-06	0.000174625	-7e-09	-4.705e-06	8.365e-06	-7e-09	-7e-09	-7e-09
0.897	1.505e-06	3.3425e-05	-8.375e-06	0.000182625	-7e-09	-5.365e-06	-7e-09	6.855e-06	6.855e-06	-7e-09
0.8975	-7e-09	3.3425e-05	7.705e-06	0.000176625	-7e-09	-7.725e-06	-7e-09	-7.725e-06	-7e-09	-7e-09
0.898	-5.565e-06	2.5125e-05	-7e-09	0.000183625	-7e-09	-7e-09	-7e-09	-7e-09	5.555e-06	-2.815e-06
0.8985	-7e-09	1.6725e-05	-7e-09	0.000187625	-7e-09	-7e-09	-7e-09	-7e-09	4.965e-06	-7e-09
0.899	1.235e-06	8.365e-06	-7e-09	0.000183625	-7e-09	-1.246e-06	-7e-09	1.235e-06	1.235e-06	-7.135e-06
0.8995	-7e-09	8.365e-06	-7.455e-06	0.000192625	-6.535e-06	-7e-09	-7e-09	-7e-09	9.15e-07	-7e-09
0.9	5.285e-06	8.365e-06	3.075e-06	0.000189625	3.075e-06	-7e-09	-7e-09	-7e-09	-7e-09	3.075e-06
0.9005	3.125e-06	3.125e-06	-7e-09	0.000183625	-5.245e-06	3.125e-06	-7e-09	2.105e-06	-7e-09	-7e-09
0.901	-7e-09	7.395e-06	-7.405e-06	0.000192625	-8.375e-06	-9.78e-07	-7e-09	-7e-09	-7e-09	-8.375e-06
0.9015	-7.185e-06	-7e-09	1.185e-06	0.000193625	-7.185e-06	-1.195e-06	7.175e-06	-7.185e-06	7.175e-06	-7e-09
0.902	3.345e-06	-7e-09	-3.355e-06	0.000192625	-7e-09	5.015e-06	3.345e-06	-7e-09	-7e-09	-7e-09
0.9025	2.855e-06	-7e-09	2.855e-06	0.000192625	-7e-09	-7e-09	-7e-09	-7e-09	2.855e-06	-7e-09
0.903	-7.675e-06	7.655e-06	-7e-09	0.000192625	8.365e-06	-7e-09	-7e-09	-7.675e-06	-7e-09	6.95e-07
0.9035	-1.465e-06	-7e-09	-7e-09	0.000185625	-7e-09	1.445e-06	-7e-09	-7e-09	-1.465e-06	-6.915e-06
0.904	-3.625e-06	-1.147e-06	-7e-09	0.000192625	-7e-09	-7e-09	-8.375e-06	-7e-09	-7e-09	-7e-09
0.9045	-7e-09	-7e-09	-2.605e-06	0.000198625	-5.785e-06	-7e-09	2.585e-06	-7e-09	-7e-09	-5.785e-06
0.905	-7.935e-06	-7e-09	-7e-09	0.000192625	4.29e-07	-7e-09	-7e-09	-7e-09	7.925e-06	-7e-09
0.9055	-7e-09	-7e-09	-1.735e-06	0.000190625	-7e-09	-7e-09	-7e-09	-7e-09	-7e-09	-1.735e-06
0.906	-4.495e-06	-4.495e-06	-3.885e-06	0.000188625	-6.11e-07	-3.885e-06	-7e-09	-3.885e-06	5.97e-07	-7e-09
0.9065	-7e-09	-7e-09	-7e-09	0.000186625	-7e-09	2.325e-06	6.035e-06	-6.045e-06	-8.375e-06	3.705e-06
0.907	8.195e-06	1.62e-07	-1.75e-07	0.000192625	-8.375e-06	1.62e-07	8.195e-06	-8.205e-06	8.195e-06	8.365e-06
0.9075	6.375e-06	-1.995e-06	-6.385e-06	0.000183625	1.985e-06	6.375e-06	-7e-09	-1.995e-06	-7e-09	-4.395e-06
0.908	-7e-09	-7e-09	6.2e-08	0.000183625	-8.375e-06	-7e-09	4.145e-06	-4.155e-06	-7e-09	-7e-09
0.9085	-7e-09	-7e-09	-7e-09	0.000183625	6.305e-06	-7e-09	-7e-09	-7e-09	-7e-09	-7e-09
0.909	-7e-09	-8.275e-06	-7e-09	0.000167625	8.265e-06	-7e-09	-7e-09	-7e-09	-7e-09	8.165e-06
0.9095	2.255e-06	-7e-09	-2.265e-06	0.000167625	-7e-09	6.105e-06	6.105e-06	-7e-09	-7e-09	-7e-09
0.91	-7e-09	3.945e-06	-3.955e-06	0.000171625	-4.425e-06	-7e-09	-7e-09	4.61e-07	-7e-09	-4.425e-06
0.9105	-7e-09	-1.795e-06	-7e-09	0.000160625	-7e-09	-7e-09	-1.795e-06	-7e-09	-1.795e-06	1.785e-06
0.911	3.61e-07	-8.005e-06	3.61e-07	0.000167625	-7.645e-06	-7e-09	-3.745e-07	-3.745e-07	-7e-09	-3.745e-07
0.9115	5.835e-06	2.515e-06	-7e-09	0.000158625	-7e-09	5.835e-06	-7e-09	-7e-09	-5.845e-06	-7e-09
0.912	3.675e-06	4.675e-06	-3.685e-06	0.000155625	4.675e-06	3.675e-06	-3.685e-06	3.675e-06	3.675e-06	9.95e-07
0.9125	8.365e-06	-1.535e-06	-7e-09	0.000155625	-7e-09	-7e-09	-7e-09	-7e-09	6.835e-06	1.515e-06
0.913	6.25e-07	-8.375e-06	-7e-09	0.000142625	-7e-09	-7.735e-06	-7e-09	7.725e-06	7.725e-06	-7e-09
0.9135	8.365e-06	-7e-09	5.565e-06	0.000133625	-5.585e-06	-2.805e-06	-7e-09	-7e-09	5.565e-06	-7e-09
0.914	1.1825e-05	3.405e-06	4.945e-06	0.000133625	-3.425e-06	-7e-09	-7e-09	-4.965e-06	-7e-09	-7e-09
0.9145	1.6725e-05	-7.115e-06	-1.263e-06	0.000125625	-7e-09	-7e-09	-7.115e-06	-7e-09	1.245e-06	1.245e-06
0.915	1.6725e-05	-7e-09	-7e-09	0.000117625	7.455e-06	8.95e-07	7.455e-06	-9.1e-07	8.365e-06	-7e-09
0.9155	1.9825e-05	-7e-09	3.055e-06	0.000117625	-7e-09	-7e-09	-3.065e-06	5.295e-06	5.295e-06	-7e-09
0.916	2.7125e-05	-7e-09	-7e-09	0.000100625	-5.225e-06	-7e-09	-3.155e-06	-3.155e-06	3.145e-06	3.145e-06
0.9165	3.3425e-05	-9.95e-07	7.375e-06	0.000100625	-9.95e-07	9.85e-07	-7e-09	-9.95e-07	8.365e-06	-9.95e-07
0.917	3.4625e-05	1.165e-06	7.195e-06	9.2025e-05	-7e-09	-1.178e-06	-7e-09	-7e-09	8.365e-06	8.365e-06
0.9175	4.1825e-05	-7e-09	-5.045e-06	7.8625e-05	-7e-09	-7e-09	-5.045e-06	5.035e-06	1.3425e-05	5.035e-06
0.918	4.1825e-05	-7e-09	-2.885e-06	8.6525e-05	-7e-09	5.485e-06	2.875e-06	-2.885e-06	1.1225e-05	-7e-09
0.9185	5.0925e-05	-8.375e-06	-7e-09	6.6225e-05	8.365e-06	-7e-09	-7.27e-07	7.15e-07	1.7425e-05	-7.27e-07
0.919	6.5525e-05	-7e-09	6.925e-06	5.1625e-05	6.925e-06	-7e-09	-8.375e-06	6.925e-06	1.6725e-05	-7e-09
0.9195	7.0525e-05	8.365e-06	-3.605e-06	5.8525e-05	-1.18e-06	3.595e-06	4.765e-06	-7e-09	1.6725e-05	-7e-09
0.92	8.3725e-05	3.135e-06	-7e-09	4.7625e-05	-2.615e-06	-7e-09	3.135e-06	5.755e-06	3.0825e-05	-7e-09
0.9205	8.3725e-05	-4.595e-07	-7e-09	4.1825e-05	8.365e-06	-7e-09	-7e-09	4.46e-07	3.3925e-05	-7.925e-06
0.921	9.2025e-05	8.365e-06	-6.665e-06	4.1825e-05	1.695e-06	-7e-09	-7e-09	-7e-09	3.3425e-05	-1.715e-06
0.9215	0.000104625	-7e-09	4.495e-06	2.5125e-05	8.995e-06	-7e-09	-4.505e-06	3.855e-06	4.1825e-05	-7e-09
0.922	0.000110625	-7e-09	-2.355e-06	2.2725e-05	6.015e-06	-7e-09	-7e-09	-7e-09	3.5825e-05	2.335e-06
0.9225	0.000108625	-7e-09	-7e-09	1.6925e-05	1.6525e-05	-7e-09	-8.195e-06	1.78e-07	5.0225e-05	8.175e-06
0.923	0.000133625	-7e-09	-6.405e-06	2.3125e-05	1.6725e-05	-4.425e-06	-7e-09	8.365e-06	5.2225e-05	-6.405e-06
0.9235	0.000129625	-8.375e-06	-7e-09	1.6725e-05	1.6725e-05	-8.375e-06	-7e-09	1.2525e-05	6.7025e-05	8.365e-06
0.924	0.000142625	-6.295e-06	-4.225e-06	8.365e-06	2.3025e-05	2.065e-06	-7e-09	8.365e-06	7.7425e-05	6.285e-06
0.9245	0.000142625	-9e-08	7.6e-08	-7e-09	3.3425e-05	7.6e-08	7.6e-08	1.6725e-05	8.3725e-05	-9e-08
0.925	0.000152625	6.115e-06	-2.245e-06	8.365e-06	3.1225e-05	-7e-09	-7e-09	2.2825e-05	8.3725e-05	-8.375e-06
0.9255	0.000163625	3.965e-06	-7e-09	8.365e-06	3.3425e-05	-7e-09	8.365e-06	2.5125e-05	9.2025e-05	4.395e-06
0.926	0.000167625	-7e-09	-1.815e-06	8.365e-06	4.1825e-05	-7e-09	6.555e-06	2.5125e-05	0.000106625	-6.565e-06
0.9265	0.000167625	8.365e-06	-7e-09	8.365e-06	5.0225e-05	-7e-09	8.015e-06	2.5125e-05	0.000108625	-7e-09
0.927	0.000178625	-7e-09	2.505e-06	-5.865e-06	5.2725e-05	-2.515e-06	-5.865e-06	3.3425e-05	0.000122625	-7e-09
0.9275	0.000188625	-7e-09	-4.675e-06	-7e-09	6.3225e-05	3.695e-06	3.695e-06	3.3425e-05	0.000117625	-7e-09
0.928	0.000190625	-7e-09	5.285e-06	-7e-09	6.0125e-05	1.535e-06	-7e-09	4.1825e-05	0.000132625	-1.545e-06
0.9285	0.000191625	-7e-09	-7.755e-06	-7.755e-06	6.7525e-05	-7e-09	-7.755e-06	4.1825e-05	0.000141625	-7e-09
0.929	0.000197625	2.775e-06	-7e-09	-5.595e-06	8.3725e-05	-2.785e-06	-5.595e-06	6.4125e-05	0.000142625	2.775e-06
0.9295	0.000200625	-1.515e-06	-7e-09	-7e-09	9.0525e-05	-7e-09	-7e-09	5.8525e-05	0.000147625	-7e-09
0.93	0.000198625	-1.28e-06	-7e-09	-7e-09	9.2025e-05	5.815e-06	-7e-09	6.5625e-05	0.000142625	-1.28e-06
0.9305	0.000192625	-7e-09	-8.375e-06	-7.485e-06	0.000100625	-7e-09	-6.605e-06	8.1925e-05	0.000150625	-7.485e-06
0.931	0.000200625	-7e-09	-3.055e-06	-5.325e-06	0.000108625	-3.055e-06	-7e-09	8.3725e-05	0.000155625	3.035e-06
0.9315	0.000197625	-8.375e-06	-7e-09	-7e-09	0.000113625	-5.215e-06	-7e-09	9.2025e-05	0.000167625	-7e-09
0.932	0.000201625	-7e-09	-7e-09	-7.375e-06	0.000125625	-7e-09	-7e-09	9.8425e-05	0.000158625	-7e-09
0.9325	0.000200625	6.055e-06	-7e-09	1.145e-06	0.000139625	-6.065e-06	-7.225e-06	0.000100625	0.000174625	-7e-09
0.933	0.000198625	-7e-09	-3.325e-06	3.305e-06	0.000147625	-3.325e-06	-7e-09	0.000108625	0.000178625	3.305e-06
0.9335	0.000200625	5.465e-06	2.565e-06	5.465e-06	0.000142625	-2.905e-06	-7e-09	0.000117625	0.000183625	-2.585e-06
0.934	0.000199625	-7e-09	7.35e-07	6.885e-06	0.000149625	-7e-09	-7e-09	0.000117625	0.000176625	7.35e-07
0.9345	0.000200625	-7e-09	-7e-09	-7e-09	0.000158625	-1.3875e-05	1.415e-06	0.000125625	0.000183625	-7e-09
0.935	0.000197625	-7e-09	4.785e-06	-7e-09	0.000162625	-7e-09	4.785e-06	0.000142625	0.000183625	-7e-09
0.9355	0.000200625	5.735e-06	-8.375e-06	-5.745e-06	0.000167625	-7e-09	-2.635e-06	0.000142625	0.000189625	-7e-09
0.936	0.000192625	-7e-09	7.895e-06	-7e-09	0.000175625	-7e-09	-7e-09	0.000150625	0.000183625	-7e-09
0.9365	0.000194625	-1.695e-06	-7e-09	-1.695e-06	0.000175625	1.685e-06	-1.695e-06	0.000157625	0.000190625	-7e-09
0.937	0.000200625	-3.855e-06	-3.855e-06	-7e-09	0.000183625	4.515e-06	-3.855e-06	0.000154625	0.000187625	-7e-09
0.9375	0.000200625	-6.015e-06	-7e-09	-7e-09	0.000183625	8.365e-06	2.355e-06	0.000161625	0.000189625	-7e-09
0.938	0.000192625	-7e-09	-7e-09	7.955e-06	0.000183625	8.365e-06	8.165e-06	0.000150625	0.000192625	-7e-09
0.9385	0.000192625	1.955e-06	-7e-09	-7e-09	0.000183625	8.365e-06	-7e-09	0.000160625	0.000183625	1.955e-06
0.939	0.000192625	-4.255e-06	4.245e-06	-7e-09	0.000192625	8.365e-06	-7e-09	0.000175625	0.000192625	4.105e-06
0.9395	0.000183625	-2.095e-06	8.365e-06	2.085e-06	0.000192625	1.6725e-05	-7e-09	0.000175625	0.000181625	-6.285e-06
0.94	0.000175625	6e-08	6e-08	8.295e-06	0.000192625	1.6725e-05	-7.3e-08	0.000167625	0.000183625	8.295e-06
0.9405	0.000181625	-7e-09	2.215e-06	-6.145e-06	0.000192625	2.5125e-05	-7e-09	0.000175625	0.000181625	6.135e-06
0.941	0.000179625	-3.995e-06	8.365e-06	-7e-09	0.000196625	2.1125e-05	3.94e-07	0.000179625	0.000179625	-7e-09
0.9415	0.000182625	-7e-09	1.0225e-05	-7e-09	0.000192625	3.3425e-05	-4.725e-06	0.000177625	0.000177625	-7e-09
0.942	0.000167625	-7e-09	8.695e-06	-3.41e-07	0.000200625	3.3425e-05	-8.045e-06	0.000191625	0.000167625	8.025e-06
0.9425	0.000167625	-7e-09	1.0825e-05	-7e-09	0.000198625	4.1825e-05	-7e-09	0.000183625	0.000175625	-7e-09
0.943	0.000158625	-7e-09	1.6725e-05	3.705e-06	0.000188625	4.5525e-05	-4.655e-06	0.000183625	0.000175625	1.2125e-05
0.9435	0.000150625	-7e-09	1.8325e-05	-7e-09	0.000192625	5.1725e-05	-7e-09	0.000185625	0.000168625	1.5125e-05
0.944	0.000150625	-7e-09	3.3425e-05	-7e-09	0.000183625	5.9125e-05	8.365e-06	0.000183625	0.000174625	1.6125e-05
0.9445	0.000139625	-2.765e-06	3.6225e-05	-7e-09	0.000186625	6.6925e-05	2.755e-06	0.000186625	0.000158625	1.6725e-05
0.945	0.000138625	-7e-09	4.1825e-05	-7e-09	0.000195625	7.8725e-05	-7e-09	0.000188625	0.000170625	1.6725e-05
0.9455	0.000140625	-7e-09	4.3125e-05	1.285e-06	0.000192625	7.5325e-05	-7e-09	0.000191625	0.000158625	2.5125e-05
0.946	0.000125625	-7e-09	5.7725e-05	-7.505e-06	0.000183625	7.7025e-05	-7.505e-06	0.000191625	0.000166625	3.3425e-05
0.9465	0.000128625	-3.035e-06	6.1625e-05	5.335e-06	0.000178625	9.2025e-05	5.335e-06	0.000186625	0.000153625	3.8825e-05
0.947	0.000113625	3.175e-06	6.1725e-05	5.185e-06	0.000183625	0.000100625	-7e-09	0.000183625	0.000147625	3.8625e-05
0.9475	0.000109625	1.015e-06	7.4325e-05	-7.355e-06	0.000183625	0.000116625	7.345e-06	0.000175625	0.000143625	5.0225e-05
0.948	0.000100625	-7e-09	7.6425e-05	-7e-09	0.000175625	0.000117625	7.225e-06	0.000175625	0.000142625	5.8525e-05
0.9485	0.000100625	-7e-09	9.3825e-05	-3.305e-06	0.000175625	0.000120625	5.065e-06	0.000175625	0.000137625	6.3625e-05
0.949	8.6625e-05	-2.915e-06	8.9525e-05	-7e-09	0.000164625	0.000130625	5.445e-06	0.000178625	0.000130625	6.9825e-05
0.9495	8.2925e-05	-7e-09	0.000107625	8.365e-06	0.000174625	0.000133625	7.45e-07	0.000175625	0.000125625	9.0525e-05
0.95	7.5325e-05	-6.965e-06	0.000108625	-7e-09	0.000167625	0.000143625	6.955e-06	0.000158625	0.000117625	0.000100625
0.9505	6.3325e-05	-7e-09	0.000125625	-1.247e-06	0.000165625	0.000150625	8.365e-06	0.000162625	0.000113625	0.000100625
0.951	5.0225e-05	-8.375e-06	0.000131625	-7e-09	0.000158625	0.000156625	8.365e-06	0.000158625	0.000108625	0.000108625
0.9515	5.8125e-05	-7e-09	0.000141625	-7.885e-06	0.000158625	0.000158625	8.365e-06	0.000158625	9.2525e-05	0.000117625
0.952	4.0125e-05	-7e-09	0.000142625	-7e-09	0.000143625	0.000167625	1.0025e-05	0.000152625	0.000100625	0.000125625
0.9525	3.8025e-05	-7e-09	0.000154625	-3.835e-06	0.000146625	0.000163625	1.6725e-05	0.000154625	9.2025e-05	0.000138625
0.953	2.7525e-05	5.985e-06	0.000152625	-7e-09	0.000133625	0.000173625	2.2725e-05	0.000148625	8.1325e-05	0.000138625
0.9535	2.5125e-05	-8.375e-06	0.000158625	8.365e-06	0.000125625	0.000175625	1.6925e-05	0.000142625	7.5525e-05	0.000150625
0.954	1.8625e-05	-7e-09	0.000167625	-7e-09	0.000118625	0.000183625	2.5125e-05	0.000135625	6.0525e-05	0.000152625
0.9545	1.2625e-05	-4.105e-06	0.000167625	-4.105e-06	0.000125625	0.000179625	2.9325e-05	0.000129625	6.2625e-05	0.000167625
0.955	1.0425e-05	-7e-09	0.000177625	-6.265e-06	0.000119625	0.000186625	3.5625e-05	0.000131625	5.0225e-05	0.000173625
0.9555	1.6625e-05	-8.375e-06	0.000183625	-7e-09	0.000108625	0.000192625	3.3525e-05	0.000117625	4.1925e-05	0.000167625
0.956	8.365e-06	6.155e-06	0.000181625	-6.165e-06	0.000100625	0.000183625	5.0225e-05	0.000119625	4.1825e-05	0.000183625
0.9565	8.365e-06	1.2325e-05	0.000183625	-4.375e-06	9.2025e-05	0.000183625	5.4525e-05	0.000117625	3.3425e-05	0.000188625
0.957	6.525e-06	-7e-09	0.000185625	-7e-09	9.2025e-05	0.000185625	6.6925e-05	0.000108625	2.6925e-05	0.000185625
0.9575	-7e-09	8.365e-06	0.000192625	-7e-09	7.5625e-05	0.000192625	6.6625e-05	0.000100625	2.4825e-05	0.000184625
0.958	2.465e-06	8.365e-06	0.000194625	-7e-09	6.9425e-05	0.000192625	7.5325e-05	9.2025e-05	1.6725e-05	0.000189625
0.9585	-7e-09	1.3025e-05	0.000191625	-4.645e-06	7.1525e-05	0.000196625	8.7425e-05	8.3725e-05	1.3025e-05	0.000192625
0.959	-6.805e-06	1.565e-06	0.000193625	-7e-09	5.8525e-05	0.000192625	9.0425e-05	7.0125e-05	1.5125e-05	0.000199625
0.9595	-7e-09	1.6725e-05	0.000192625	-5.92e-07	4.2425e-05	0.000192625	9.9625e-05	7.5325e-05	8.945e-06	0.000208625
0.96	-5.635e-06	2.2325e-05	0.000195625	5.615e-06	4.1825e-05	0.000186625	0.000105625	6.4225e-05	8.365e-06	0.000203625
0.9605	-4.915e-06	2.8525e-05	0.000197625	1.435e-06	4.1825e-05	0.000192625	0.000103625	5.8525e-05	8.365e-06	0.000209625
0.961	-7e-09	3.3425e-05	0.000192625	-7e-09	3.2125e-05	0.000192625	0.000122625	5.0225e-05	8.365e-06	0.000202625
0.9615	-7e-09	4.1825e-05	0.000199625	8.45e-07	1.7625e-05	0.000192625	0.000132625	4.2725e-05	8.365e-06	0.000199625
0.962	-8.375e-06	4.4825e-05	0.000192625	-7e-09	2.2125e-05	0.000189625	0.000133625	4.1825e-05	5.345e-06	0.000203625
0.9625	-3.205e-06	5.0225e-05	0.000194625	-8.375e-06	1.6725e-05	0.000197625	0.000142625	3.3425e-05	5.165e-06	0.000203625
0.963	7.325e-06	5.8525e-05	0.000192625	7.325e-06	1.6725e-05	0.000183625	0.000142625	2.5125e-05	-6.295e-06	0.000209625
0.9635	-7.255e-06	6.8025e-05	0.000186625	-7e-09	1.115e-06	0.000170625	0.000157625	3.2325e-05	1.115e-06	0.000201625
0.964	5.085e-06	7.0225e-05	0.000194625	-7e-09	8.365e-06	0.000178625	0.000155625	2.1825e-05	-3.285e-06	0.000205625
0.9645	-2.935e-06	7.8225e-05	0.000189625	-2.515e-06	8.365e-06	0.000183625	0.000164625	1.1325e-05	-7e-09	0.000203625
0.965	-7e-09	8.4425e-05	0.000184625	7.595e-06	7.65e-07	0.000174625	0.000167625	8.365e-06	-7e-09	0.000200625
0.9655	-7e-09	9.3425e-05	0.000190625	-1.395e-06	8.365e-06	0.000175625	0.000168625	8.365e-06	-7e-09	0.000200625
0.966	-3.555e-06	0.000105625	0.000188625	3.545e-06	8.365e-06	0.000167625	0.000170625	4.815e-06	4.815e-06	0.000200625
0.9665	-2.665e-06	0.000102625	0.000186625	-5.715e-06	5.695e-06	0.000167625	0.000175625	8.365e-06	-2.665e-06	0.000203625
0.967	-7e-09	0.000117625	0.000183625	-5.1e-07	4.96e-07	0.000159625	0.000175625	-7e-09	-7e-09	0.000200625
0.9675	5.045e-06	0.000133625	0.000167625	6.705e-06	1.645e-06	0.000160625	0.000190625	1.645e-06	-7e-09	0.000200625
0.968	-4.555e-06	0.000137625	0.000180625	-3.825e-06	-7e-09	0.000154625	0.000188625	-7e-09	-7e-09	0.000200625
0.9685	-7e-09	0.000142625	0.000172625	5.965e-06	-7e-09	0.000150625	0.000192625	-5.985e-06	-5.985e-06	0.000189625
0.969	8.125e-06	0.000150625	0.000159625	-7.905e-06	-7e-09	0.000142625	0.000183625	-7e-09	-7e-09	0.000192625
0.9695	-6.455e-06	0.000152625	0.000158625	-6.455e-06	-4.525e-06	0.000142625	0.000188625	6.435e-06	-7e-09	0.000192625
0.97	-4.095e-06	0.000158625	0.000154625	-4.295e-06	-7e-09	0.000142625	0.000192625	4.275e-06	4.075e-06	0.000188625
0.9705	-2.135e-06	0.000169625	0.000152625	-6.245e-06	2.115e-06	0.000131625	0.000192625	-7e-09	-7e-09	0.000177625
0.971	-3.9e-08	0.000167625	0.000150625	8.325e-06	-7e-09	0.000125625	0.000192625	-7e-09	-7e-09	0.000183625
0.9715	-7e-09	0.000175625	0.000144625	-2.195e-06	-2.195e-06	0.000117625	0.000183625	8.365e-06	-7e-09	0.000177625
0.972	4.015e-06	0.000179625	0.000137625	-7e-09	-4.025e-06	0.000113625	0.000188625	-7e-09	-7e-09	0.000183625
0.9725	-6.515e-06	0.000182625	0.000133625	-7e-09	-7e-09	0.000113625	0.000192625	-1.865e-06	4.645e-06	0.000173625
0.973	-7e-09	0.000184625	0.000133625	-7e-09	-3.075e-07	9.9625e-05	0.000183625	-3.075e-07	-7e-09	0.000175625
0.9735	-7e-09	0.000186625	0.000122625	-7e-09	-7e-09	8.6125e-05	0.000183625	-3.455e-06	5.905e-06	0.000169625
0.974	-7e-09	0.000192625	0.000120625	3.745e-06	-7e-09	8.3725e-05	0.000188625	-7e-09	-4.625e-06	0.000167625
0.9745	-8.375e-06	0.000193625	0.000110625	6.775e-06	-7e-09	7.5325e-05	0.000189625	5.185e-06	-6.785e-06	0.000158625
0.975	-7.805e-06	0.000200625	0.000108625	5.62e-07	-8.375e-06	6.7525e-05	0.000183625	7.225e-06	-5.76e-07	0.000158625
0.9755	-7e-09	0.000200625	0.000100625	5.635e-06	-7e-09	6.9825e-05	0.000183625	-5.645e-06	-7e-09	0.000144625
0.976	4.875e-06	0.000209625	9.6925e-05	-6.295e-06	-8.375e-06	5.8525e-05	0.000180625	-7e-09	-7e-09	0.000142625
0.9765	-1.33e-06	0.000209625	8.3725e-05	7.035e-06	-7e-09	4.8925e-05	0.000183625	7.035e-06	-7e-09	0.000135625
0.977	-7e-09	0.000193625	7.5325e-05	-7e-09	-7e-09	4.2625e-05	0.000175625	-7e-09	6.685e-06	0.000133625
0.9775	-7e-09	0.000203625	6.9925e-05	2.985e-06	5.365e-06	3.6425e-05	0.000180625	-7e-09	5.365e-06	0.000125625
0.978	-7e-09	0.000205625	5.3425e-05	-1.281e-06	3.205e-06	2.8325e-05	0.000175625	-7e-09	-7e-09	0.000122625
0.9785	-7e-09	0.000192625	5.8525e-05	-7e-09	8.365e-06	2.5125e-05	0.000175625	-7.325e-06	-7e-09	0.000108625
0.979	-7e-09	0.000200625	4.9125e-05	-1.111e-06	-1.111e-06	2.5125e-05	0.000167625	-7e-09	7.255e-06	0.000107625
0.9795	-3.275e-06	0.000195625	4.1825e-05	-7e-09	-7e-09	1.8525e-05	0.000158625	3.255e-06	3.255e-06	9.7125e-05
0.98	-7e-09	0.000195625	2.8025e-05	5.415e-06	-7e-09	8.365e-06	0.000164625	-7e-09	-7e-09	9.2025e-05
0.9805	-7.585e-06	0.000200625	2.5125e-05	7.85e-07	-7.585e-06	8.365e-06	0.000151625	-7.585e-06	7.575e-06	7.6125e-05
0.981	-7e-09	0.000192625	2.3725e-05	8.365e-06	-8.375e-06	8.365e-06	0.000149625	6.985e-06	-7e-09	6.8325e-05
0.9815	-7e-09	0.000192625	2.0225e-05	4.835e-06	4.835e-06	4.835e-06	0.000137625	-4.845e-06	-7e-09	6.6925e-05
0.982	-7e-09	0.000183625	1.9425e-05	2.675e-06	-7e-09	-7e-09	0.000147625	-2.685e-06	-5.695e-06	5.2925e-05
0.9825	-7e-09	0.000184625	1.6225e-05	8.365e-06	-5.26e-07	7.845e-06	0.000134625	-7.855e-06	7.845e-06	5.0225e-05
0.983	-7e-09	0.000192625	6.725e-06	1.8325e-05	5.085e-06	-1.645e-06	0.000127625	-7e-09	-7e-09	4.8525e-05
0.9835	-7e-09	0.000188625	1.2125e-05	1.2925e-05	4.565e-06	-7e-09	0.000133625	-7e-09	-7e-09	3.3425e-05
0.984	-7e-09	0.000183625	5.955e-06	1.0725e-05	-7e-09	-7e-09	0.000117625	-2.415e-06	5.955e-06	1.9125e-05
0.9845	-2.58e-07	0.000175625	-7e-09	1.7025e-05	-8.125e-06	8.115e-06	0.000108625	-7e-09	8.115e-06	2.4825e-05
0.985	-7e-09	0.000177625	-1.915e-06	2.5125e-05	-7e-09	-7e-09	0.000100625	-7e-09	-7e-09	2.3225e-05
0.9855	-4.075e-06	0.000179625	4.055e-06	3.3425e-05	-7e-09	4.055e-06	0.000104625	-4.075e-06	4.055e-06	8.365e-06
0.986	6.215e-06	0.000175625	-2.145e-06	3.3425e-05	1.2425e-05	-7e-09	9.8225e-05	6.215e-06	-7e-09	1.0525e-05
0.9865	1e-08	0.000175625	-7e-09	4.1825e-05	-7e-09	1e-08	9.2025e-05	8.325e-06	-2.3e-08	8.365e-06
0.987	-4.025e-06	0.000167625	-2.185e-06	4.1825e-05	-7e-09	-7e-09	6.9125e-05	-7e-09	-7e-09	6.185e-06
0.9875	4.025e-06	0.000166625	-7e-09	5.4525e-05	4.025e-06	4.025e-06	7.5625e-05	-3.07e-07	-7e-09	4.325e-06
0.988	-1.885e-06	0.000156625	-7e-09	6.6925e-05	-6.505e-06	-7e-09	6.6925e-05	-7e-09	-1.885e-06	8.365e-06
0.9885	8.365e-06	0.000142625	-8.095e-06	5.9125e-05	8.075e-06	-7e-09	5.8325e-05	2.77e-07	-7e-09	8.075e-06
0.989	-7e-09	0.000142625	-7e-09	7.1825e-05	5.915e-06	-7e-09	5.0225e-05	-7e-09	-7e-09	5.915e-06
0.9895	-7e-09	0.000138625	3.755e-06	8.3725e-05	3.755e-06	-7e-09	4.5625e-05	4.595e-06	-7e-09	-7e-09
0.99	-1.615e-06	0.000133625	-1.615e-06	9.2025e-05	-6.765e-06	-7e-09	3.5025e-05	1.605e-06	-7e-09	-7e-09
0.9905	-5.59e-07	0.000133625	-7e-09	0.000100625	-5.59e-07	-7.825e-06	3.4025e-05	-7.825e-06	-7e-09	-7e-09
0.991	-7e-09	0.000119625	-7e-09	0.000108625	-7e-09	-7e-09	3.0725e-05	-7e-09	-7e-09	-2.715e-06
0.9915	-7e-09	0.000108625	3.495e-06	0.000113625	-7e-09	4.865e-06	2.5125e-05	-3.505e-06	-7e-09	-7e-09
0.992	-7e-09	0.000102625	-7.035e-06	0.000117625	8.365e-06	5.685e-06	2.3725e-05	-7e-09	5.685e-06	-7e-09
0.9925	-7e-09	9.9625e-05	-8.27e-07	0.000124625	8.365e-06	-6.735e-06	1.6725e-05	-7e-09	-7.555e-06	-7.555e-06
0.993	-7e-09	9.5025e-05	-7e-09	0.000133625	-5.395e-06	2.405e-06	1.6725e-05	2.975e-06	-5.395e-06	8.365e-06
0.9935	3.225e-06	8.5625e-05	-7e-09	0.000142625	-8.375e-06	8.365e-06	1.3525e-05	-7e-09	-7e-09	3.225e-06
0.994	-7e-09	7.6425e-05	-7e-09	0.000143625	-7e-09	-7e-09	7.295e-06	7.295e-06	-1.079e-06	-7.305e-06
0.9945	-7e-09	6.8025e-05	-7e-09	0.000158625	-7.285e-06	7.275e-06	1.085e-06	-8.375e-06	1.085e-06	-7.285e-06
0.995	-7e-09	5.8525e-05	-7e-09	0.000160625	5.115e-06	-1.885e-06	5.115e-06	-3.255e-06	-5.125e-06	-7e-09
0.9955	-8.375e-06	5.5625e-05	-2.965e-06	0.000164625	-7e-09	5.395e-06	8.365e-06	-2.965e-06	-2.965e-06	2.955e-06
0.996	-8.11e-07	5.0225e-05	7.95e-07	0.000167625	7.95e-07	-7e-09	-7e-09	-7e-09	-7e-09	-7e-09
0.9965	-7e-09	4.8825e-05	-7e-09	0.000168625	-7e-09	-1.362e-06	-7e-09	-7e-09	1.345e-06	5.655e-06
0.997	4.845e-06	3.4825e-05	-7e-09	0.000170625	-7e-09	-7e-09	3.505e-06	4.845e-06	-7e-09	4.845e-06
0.9975	-7e-09	1.9425e-05	-7e-09	0.000178625	-2.705e-06	-2.705e-06	-7e-09	-7e-09	-7e-09	-7e-09
0.998	7.285e-06	1.6725e-05	-7e-09	0.000183625	-7.305e-06	-7e-09	-7.305e-06	5.3e-07	-7e-09	-7e-09
0.9985	6.735e-06	1.1625e-05	-8.375e-06	0.000175625	-6.755e-06	-7e-09	-7e-09	-1.625e-06	-7e-09	-7e-09
[truncated: 1 more rows]

## Sheet: Figure 3b
Voltage	Current	Current	Current	Current	Current	Current	Current	Current	Current				Voltage	Transconductance	Current
	Vg= -0.4 V	Vg= -0.35 V	Vg= -0.3 V	Vg= -0.25 V	Vg= -0.2 V	Vg= -0.15 V	Vg= -0.1 V	Vg= -0.05 V	Vg= 0 V
-0.6	-0.00046564	-0.00033468	-0.00022486	-0.00013928	-7.6942e-05	-3.7266e-05	-1.5588e-05	-5.3084e-06	-1.5187e-06				-0.4	2.4928	-0.00044406
-0.588	-0.0004634	-0.00033282	-0.00022348	-0.00013806	-7.636e-05	-3.6896e-05	-1.5364e-05	-5.2246e-06	-1.486e-06				-0.35	2.1076	-0.00031942
-0.576	-0.00046188	-0.00033152	-0.0002224	-0.00013716	-7.5834e-05	-3.6568e-05	-1.5184e-05	-5.1478e-06	-1.4607e-06				-0.3	1.6548	-0.00021404
-0.564	-0.00046042	-0.00033044	-0.00022146	-0.00013644	-7.5448e-05	-3.6316e-05	-1.5044e-05	-5.0858e-06	-1.4369e-06				-0.25	1.18672	-0.0001313
-0.552	-0.000459	-0.00032948	-0.00022052	-0.00013598	-7.4978e-05	-3.611e-05	-1.4914e-05	-5.0314e-06	-1.417e-06				-0.2	0.7544	-7.1964e-05
-0.54	-0.00045794	-0.00032858	-0.00021984	-0.00013544	-7.4658e-05	-3.5894e-05	-1.481e-05	-4.9785e-06	-1.4011e-06				-0.15	0.40688	-3.4244e-05
-0.528	-0.00045688	-0.00032758	-0.00021916	-0.00013494	-7.436e-05	-3.5692e-05	-1.4688e-05	-4.9323e-06	-1.3841e-06				-0.1	0.1862	-1.39e-05
-0.516	-0.0004557	-0.0003269	-0.00021864	-0.00013444	-7.4064e-05	-3.5546e-05	-1.4588e-05	-4.8897e-06	-1.3688e-06				-0.05	0.06642	-4.5902e-06
-0.504	-0.00045456	-0.0003261	-0.00021824	-0.00013404	-7.3756e-05	-3.5392e-05	-1.45e-05	-4.8504e-06	-1.3543e-06				0	0.0194	-1.2694e-06
-0.492	-0.00045348	-0.00032536	-0.00021754	-0.00013368	-7.353e-05	-3.5194e-05	-1.4408e-05	-4.8153e-06	-1.3429e-06				0.05	0.00474	-2.9918e-07
-0.48	-0.00045258	-0.00032442	-0.00021696	-0.00013332	-7.3278e-05	-3.5058e-05	-1.4328e-05	-4.7764e-06	-1.3303e-06				0.1	0.000961	-6.23e-08
-0.468	-0.00045138	-0.00032386	-0.0002165	-0.00013292	-7.306e-05	-3.4924e-05	-1.424e-05	-4.7407e-06	-1.3191e-06				0.15	0.000207	-1.42408e-08
-0.456	-0.00044982	-0.00032296	-0.00021596	-0.00013264	-7.2796e-05	-3.4774e-05	-1.416e-05	-4.7051e-06	-1.3073e-06				0.2	7.75e-05	-3.875e-09
-0.444	-0.00044862	-0.00032202	-0.00021542	-0.00013228	-7.2574e-05	-3.4614e-05	-1.4098e-05	-4.6781e-06	-1.2968e-06
-0.432	-0.000447	-0.00032134	-0.00021502	-0.00013182	-7.2402e-05	-3.4502e-05	-1.4038e-05	-4.6484e-06	-1.2862e-06
-0.42	-0.00044568	-0.00032048	-0.00021454	-0.00013154	-7.2162e-05	-3.4358e-05	-1.3962e-05	-4.6164e-06	-1.2789e-06
-0.408	-0.00044406	-0.00031942	-0.00021404	-0.0001313	-7.1964e-05	-3.4244e-05	-1.39e-05	-4.5902e-06	-1.2694e-06
-0.396	-0.00044214	-0.00031852	-0.0002133	-0.00013078	-7.176e-05	-3.4128e-05	-1.3842e-05	-4.5641e-06	-1.2596e-06
-0.384	-0.0004402	-0.0003171	-0.00021274	-0.00013042	-7.1518e-05	-3.401e-05	-1.3786e-05	-4.5381e-06	-1.2522e-06
-0.372	-0.00043794	-0.00031616	-0.00021198	-0.00012998	-7.132e-05	-3.3864e-05	-1.3724e-05	-4.5145e-06	-1.2451e-06
-0.36	-0.0004356	-0.00031484	-0.0002113	-0.0001297	-7.1072e-05	-3.3766e-05	-1.3662e-05	-4.4925e-06	-1.2366e-06
-0.348	-0.0004327	-0.00031322	-0.0002106	-0.00012932	-7.087e-05	-3.367e-05	-1.36e-05	-4.4701e-06	-1.2299e-06
-0.336	-0.0004293	-0.00031172	-0.0002098	-0.00012888	-7.0548e-05	-3.3538e-05	-1.3532e-05	-4.4481e-06	-1.2222e-06
-0.324	-0.00042582	-0.00030992	-0.0002088	-0.00012836	-7.0318e-05	-3.339e-05	-1.348e-05	-4.4259e-06	-1.2147e-06
-0.312	-0.00042198	-0.00030794	-0.00020786	-0.00012792	-7.004e-05	-3.3268e-05	-1.3432e-05	-4.4039e-06	-1.2073e-06
-0.3	-0.00041732	-0.00030564	-0.0002068	-0.00012728	-6.9822e-05	-3.3136e-05	-1.3368e-05	-4.3862e-06	-1.201e-06
-0.288	-0.000412	-0.00030312	-0.00020546	-0.0001268	-6.9444e-05	-3.2994e-05	-1.3318e-05	-4.3641e-06	-1.1941e-06
-0.276	-0.00040622	-0.0003001	-0.000204	-0.00012612	-6.916e-05	-3.2848e-05	-1.3264e-05	-4.3421e-06	-1.1888e-06
-0.264	-0.00039966	-0.00029652	-0.0002025	-0.00012534	-6.883e-05	-3.2696e-05	-1.3194e-05	-4.3197e-06	-1.1806e-06
-0.252	-0.00039212	-0.00029262	-0.0002006	-0.00012444	-6.8444e-05	-3.253e-05	-1.3128e-05	-4.2951e-06	-1.175e-06
-0.24	-0.00038362	-0.00028828	-0.00019834	-0.00012346	-6.7988e-05	-3.2352e-05	-1.3064e-05	-4.2706e-06	-1.1688e-06
-0.228	-0.0003738	-0.00028296	-0.00019582	-0.00012236	-6.7498e-05	-3.212e-05	-1.2986e-05	-4.2467e-06	-1.1604e-06
-0.216	-0.00036334	-0.00027718	-0.00019294	-0.00012096	-6.6948e-05	-3.1914e-05	-1.2892e-05	-4.2164e-06	-1.1545e-06
-0.204	-0.00035158	-0.0002707	-0.00018948	-0.00011944	-6.6258e-05	-3.1642e-05	-1.2786e-05	-4.1911e-06	-1.1474e-06
-0.192	-0.00033912	-0.00026302	-0.00018556	-0.0001176	-6.5482e-05	-3.1328e-05	-1.268e-05	-4.1572e-06	-1.1394e-06
-0.18	-0.00032614	-0.0002543	-0.0001811	-0.00011544	-6.4564e-05	-3.0942e-05	-1.2556e-05	-4.1214e-06	-1.1293e-06
-0.168	-0.00031222	-0.00024474	-0.00017592	-0.00011294	-6.3436e-05	-3.054e-05	-1.2398e-05	-4.0749e-06	-1.1184e-06
-0.156	-0.00029736	-0.00023426	-0.00017002	-0.00010994	-6.2144e-05	-3.0008e-05	-1.2224e-05	-4.0202e-06	-1.1059e-06
-0.144	-0.00028092	-0.00022266	-0.00016316	-0.00010648	-6.0602e-05	-2.9406e-05	-1.201e-05	-3.9572e-06	-1.0908e-06
-0.132	-0.00026334	-0.0002102	-0.00015542	-0.00010232	-5.8724e-05	-2.8668e-05	-1.1742e-05	-3.8836e-06	-1.0732e-06
-0.12	-0.00024464	-0.0001971	-0.00014646	-9.8126e-05	-5.655e-05	-2.7762e-05	-1.1416e-05	-3.7895e-06	-1.0507e-06
-0.108	-0.00022486	-0.00018274	-0.0001368	-9.2478e-05	-5.3952e-05	-2.6684e-05	-1.1032e-05	-3.673e-06	-1.021e-06
-0.096	-0.0002038	-0.000167	-0.00012604	-8.6122e-05	-5.0796e-05	-2.536e-05	-1.0544e-05	-3.5306e-06	-9.8554e-07
-0.084	-0.00018184	-0.00015022	-0.00011436	-7.8994e-05	-4.7166e-05	-2.3766e-05	-9.9953e-06	-3.354e-06	-9.3804e-07
-0.072	-0.00015872	-0.00013224	-0.00010166	-7.0784e-05	-4.283e-05	-2.1846e-05	-9.2595e-06	-3.1288e-06	-8.7928e-07
-0.06	-0.00013454	-0.00011284	-8.8144e-05	-6.164e-05	-3.7878e-05	-1.9538e-05	-8.3493e-06	-2.8477e-06	-8.0508e-07
-0.048	-0.00010956	-9.2866e-05	-7.281e-05	-5.1584e-05	-3.2134e-05	-1.6806e-05	-7.2612e-06	-2.4988e-06	-7.0976e-07
-0.036	-8.36e-05	-7.1044e-05	-5.6342e-05	-4.035e-05	-2.5516e-05	-1.3538e-05	-5.9222e-06	-2.0597e-06	-5.8926e-07
-0.024	-5.653e-05	-4.8392e-05	-3.8714e-05	-2.8098e-05	-1.7986e-05	-9.7804e-06	-4.3049e-06	-1.5144e-06	-4.3646e-07
-0.012	-2.862e-05	-2.4636e-05	-1.9898e-05	-1.4632e-05	-9.5579e-06	-5.2369e-06	-2.3456e-06	-8.4384e-07	-2.4282e-07
0	8.735e-07	1.292e-07	7.2886e-07	6.0248e-07	1.15003e-07	6.59132e-08	3.13512e-08	1.1515e-08	2.7008e-09

## Sheet: Figure 3c and d
Current	Current	Time
OECT	OED-OECT
-1.8e-05	6.79345e-12	4e-05
-1.62364e-05	5.7725e-06	8e-05
6.07558e-05	8.23285e-05	0.00012
-9.57938e-07	-3.25925e-05	0.00016
-3.95615e-06	4.01549e-05	0.0002
-5.54235e-05	1.6732e-06	0.00024
7.56782e-06	-2.98632e-05	0.00028
4.46922e-05	4.70041e-05	0.00032
8.46197e-06	-2.78356e-05	0.00036
9.94087e-05	5.65632e-05	0.0004
-0.000102665	1.06001e-05	0.00044
-1.07963e-05	6.14006e-05	0.00048
4.19333e-05	-2.94769e-05	0.00052
6.62747e-05	1.58038e-05	0.00056
0.000102547	-6.25923e-06	0.0006
2.51847e-06	4.85052e-06	0.00064
1.43196e-06	-2.41675e-05	0.00068
2.09922e-05	3.57197e-05	0.00072
1.99604e-05	-4.55024e-06	0.00076
-5.09334e-05	7.24863e-05	0.0008
-1.02481e-05	-7.57466e-05	0.00084
4.04753e-05	9.26659e-05	0.00088
6.23987e-05	-6.84924e-05	0.00092
-3.78733e-06	4.79221e-05	0.00096
8.19426e-05	6.59158e-05	0.001
-3.63547e-05	7.32071e-05	0.00104
-5.17201e-05	1.88454e-05	0.00108
6.92529e-05	-2.94441e-05	0.00112
1.19428e-05	-2.56004e-06	0.00116
-3.11365e-05	1.14134e-05	0.0012
-1.87833e-05	-2.57963e-05	0.00124
1.07794e-05	-2.52988e-05	0.00128
1.27072e-05	-4.32287e-05	0.00132
6.53841e-05	-5.62283e-05	0.00136
-1.15845e-05	3.31089e-05	0.0014
5.32631e-05	-5.89283e-05	0.00144
-6.60715e-05	4.51219e-05	0.00148
4.03807e-05	2.55745e-05	0.00152
2.87605e-05	1.07812e-05	0.00156
-4.57676e-05	1.51667e-05	0.0016
-2.57045e-05	2.33083e-05	0.00164
-1.32372e-05	5.92478e-05	0.00168
-9.9998e-06	-5.02401e-05	0.00172
0.000110184	-4.85438e-05	0.00176
-3.59073e-05	5.27474e-05	0.0018
-1.42651e-05	6.77335e-06	0.00184
3.09471e-06	7.38359e-05	0.00188
1.75843e-06	-5.63284e-05	0.00192
7.08001e-05	-2.90248e-05	0.00196
8.47371e-06	-2.50357e-08	0.002
1.38293e-05	3.94611e-05	0.00204
7.91292e-07	1.82706e-05	0.00208
1.40041e-05	-1.29261e-05	0.00212
-5.42866e-05	0.000161325	0.00216
2.40157e-05	-4.39815e-05	0.0022
1.4141e-05	-8.02396e-05	0.00224
-9.18283e-06	2.00155e-05	0.00228
-4.174e-05	-1.35211e-05	0.00232
-9.16531e-06	-1.101e-05	0.00236
5.34356e-06	-6.63467e-06	0.0024
-1.08544e-05	-9.9478e-05	0.00244
-8.48295e-05	-2.2136e-05	0.00248
-3.02595e-05	2.78709e-05	0.00252
3.34627e-05	-4.01875e-05	0.00256
2.42232e-05	1.03767e-05	0.0026
-1.5654e-05	-5.58256e-06	0.00264
4.34414e-05	-5.69979e-05	0.00268
-9.29037e-05	-4.44654e-05	0.00272
-6.35932e-06	-1.03508e-05	0.00276
-1.66414e-05	3.66668e-05	0.0028
4.32245e-05	1.20474e-05	0.00284
2.32382e-05	-4.27054e-05	0.00288
1.55681e-05	4.27489e-05	0.00292
-2.96783e-05	1.31377e-05	0.00296
-1.36828e-05	-2.67333e-05	0.003
2.22816e-05	3.20893e-05	0.00304
1.90453e-06	9.07877e-05	0.00308
9.29114e-05	1.14042e-05	0.00312
-6.67669e-05	-1.05661e-05	0.00316
0.000100879	9.83676e-05	0.0032
-7.7219e-05	-4.7128e-05	0.00324
-5.9197e-05	-2.26815e-05	0.00328
0.000120895	-2.31237e-05	0.00332
-1.86683e-05	2.53371e-05	0.00336
4.48918e-05	-1.65006e-05	0.0034
2.96716e-05	-1.06569e-05	0.00344
3.95414e-05	9.9629e-06	0.00348
8.40141e-06	-7.84375e-05	0.00352
-2.57235e-05	0.000103599	0.00356
1.56335e-05	-5.41317e-05	0.0036
-1.97075e-05	6.25507e-05	0.00364
-3.91369e-05	1.80372e-05	0.00368
-4.07367e-06	6.92686e-06	0.00372
-3.65319e-05	2.46453e-05	0.00376
4.15736e-05	3.11873e-05	0.0038
-3.78809e-05	4.67779e-05	0.00384
-2.73479e-05	2.06951e-05	0.00388
-4.80848e-05	7.85944e-08	0.00392
-4.84672e-06	1.52297e-05	0.00396
9.97621e-06	1.19433e-05	0.004
1.8144e-05	-9.60765e-06	0.00404
-4.67658e-05	4.81664e-05	0.00408
-4.93352e-05	-2.70806e-05	0.00412
-8.00603e-05	-3.28052e-05	0.00416
6.08134e-05	1.28545e-05	0.0042
5.26055e-05	-2.51453e-05	0.00424
-8.37871e-06	3.06848e-05	0.00428
-2.57258e-05	8.31273e-06	0.00432
-1.81893e-05	-2.07085e-05	0.00436
-5.10649e-05	-8.41665e-06	0.0044
8.5148e-06	2.53994e-06	0.00444
3.18746e-05	5.30918e-05	0.00448
3.55045e-05	-1.48063e-06	0.00452
-2.51696e-05	-4.9962e-05	0.00456
-2.91752e-05	7.56415e-05	0.0046
5.39828e-05	-0.00010463	0.00464
-6.72758e-05	0.000120962	0.00468
3.64711e-05	-2.23851e-05	0.00472
-3.59158e-05	-2.21909e-05	0.00476
2.95056e-05	-3.38735e-07	0.0048
0.000102973	6.09892e-05	0.00484
3.94024e-05	-5.31814e-05	0.00488
-4.79597e-05	-3.2028e-05	0.00492
-5.28377e-05	-2.42445e-05	0.00496
4.81062e-05	-3.59173e-05	0.005
-4.14901e-05	-5.86144e-05	0.00504
3.14657e-05	0.000122339	0.00508
8.57949e-05	5.61559e-05	0.00512
5.25703e-05	7.40349e-06	0.00516
5.82022e-05	-0.000104697	0.0052
-2.06494e-05	5.34817e-05	0.00524
2.43287e-05	-4.53588e-05	0.00528
-4.79994e-05	3.37015e-05	0.00532
5.65441e-06	1.20582e-06	0.00536
0.000122696	2.30484e-06	0.0054
1.71883e-05	4.39875e-05	0.00544
-3.03242e-05	-7.01678e-05	0.00548
4.27609e-05	6.91991e-05	0.00552
4.47962e-05	-2.50118e-05	0.00556
6.26948e-05	2.66724e-05	0.0056
-5.46704e-06	-8.48999e-05	0.00564
-8.01999e-06	5.07132e-05	0.00568
-6.74328e-06	-1.97377e-05	0.00572
-3.69508e-05	1.77155e-05	0.00576
6.50697e-05	-6.78845e-05	0.0058
-8.0102e-05	-3.26496e-06	0.00584
-1.60983e-05	1.1924e-06	0.00588
8.53168e-06	-2.16472e-05	0.00592
-2.85974e-05	-1.32207e-05	0.00596
9.45534e-05	-1.62124e-05	0.006
3.22402e-05	-1.01682e-05	0.00604
-4.36193e-05	-3.81448e-05	0.00608
7.94874e-05	-3.16553e-05	0.00612
-9.56306e-05	-6.03406e-06	0.00616
1.45782e-05	3.39606e-05	0.0062
4.54563e-05	-4.48986e-06	0.00624
-6.0265e-05	1.85687e-05	0.00628
-5.66511e-06	-1.30935e-05	0.00632
3.57013e-05	-1.32987e-05	0.00636
-8.93517e-05	-5.98924e-05	0.0064
3.67308e-05	-1.74159e-05	0.00644
7.54804e-05	-8.32443e-07	0.00648
6.01625e-05	-2.71733e-05	0.00652
-9.89515e-06	-2.72789e-05	0.00656
-1.76866e-05	-4.07421e-05	0.0066
2.55453e-05	-6.45064e-05	0.00664
1.77314e-05	-7.60584e-06	0.00668
2.11371e-05	-2.34346e-05	0.00672
-5.73985e-05	5.33275e-05	0.00676
3.84795e-05	-5.73041e-05	0.0068
3.78092e-05	-3.30845e-05	0.00684
1.0064e-05	4.62256e-05	0.00688
-2.20845e-05	-3.51018e-05	0.00692
-5.14929e-05	7.72263e-05	0.00696
-5.25541e-05	-1.91867e-06	0.007
3.73923e-05	1.96229e-05	0.00704
6.06637e-05	-8.65162e-05	0.00708
5.61705e-05	5.3814e-05	0.00712
6.64358e-05	6.58706e-05	0.00716
-9.95214e-06	3.39015e-05	0.0072
2.46134e-05	-7.05003e-05	0.00724
-2.27447e-05	-2.93711e-06	0.00728
1.9096e-05	-2.10479e-05	0.00732
3.54883e-05	-4.03278e-05	0.00736
6.21644e-05	2.1859e-05	0.0074
-6.05804e-06	7.24596e-06	0.00744
-3.71244e-05	-1.88149e-05	0.00748
-1.94104e-05	3.79594e-05	0.00752
1.30387e-05	7.13788e-06	0.00756
2.84211e-05	1.47755e-05	0.0076
-8.91442e-05	-3.46922e-05	0.00764
-2.26703e-05	1.5575e-05	0.00768
6.08229e-05	-5.21389e-05	0.00772
-7.02882e-06	3.14001e-05	0.00776
7.53006e-05	9.73437e-05	0.0078
-3.62837e-05	2.84368e-05	0.00784
5.07859e-05	2.4806e-05	0.00788
1.15974e-05	7.44725e-05	0.00792
6.93971e-06	-2.08399e-05	0.00796
3.23573e-05	-3.37249e-05	0.008
-4.38893e-05	-2.66229e-05	0.00804
7.85492e-05	-9.27411e-06	0.00808
9.38715e-07	-5.04752e-05	0.00812
4.33423e-05	2.67217e-05	0.00816
-8.26181e-05	-3.30261e-06	0.0082
5.80144e-05	-3.81048e-05	0.00824
-6.54989e-05	1.01551e-05	0.00828
2.86916e-06	-4.64461e-05	0.00832
9.46206e-06	8.19948e-05	0.00836
2.24069e-05	-2.882e-05	0.0084
-4.93837e-05	2.43435e-05	0.00844
0.0001137	5.22452e-05	0.00848
-5.39236e-06	1.74801e-05	0.00852
1.21702e-05	-3.79569e-05	0.00856
-6.19905e-06	0.000106733	0.0086
2.44121e-05	4.05554e-05	0.00864
-1.09694e-05	-1.75317e-05	0.00868
2.1043e-05	-1.26571e-05	0.00872
-7.38624e-07	-4.09686e-05	0.00876
8.92078e-05	7.2577e-05	0.0088
5.47726e-05	6.75666e-05	0.00884
8.33204e-06	1.83173e-05	0.00888
1.72129e-05	4.60753e-05	0.00892
5.88638e-06	-1.9024e-05	0.00896
1.55263e-05	-4.85743e-06	0.009
-2.67677e-05	-6.53992e-06	0.00904
-2.81541e-05	-1.37842e-05	0.00908
8.30776e-05	4.8964e-05	0.00912
-5.22496e-05	-2.68496e-06	0.00916
6.38398e-05	-5.53445e-06	0.0092
-5.99571e-05	1.29736e-06	0.00924
1.0746e-05	7.29927e-05	0.00928
-3.36244e-05	-5.88877e-05	0.00932
4.5403e-05	3.93822e-05	0.00936
1.44401e-05	-4.30486e-05	0.0094
-5.17405e-05	5.72802e-05	0.00944
-6.58713e-05	4.67201e-05	0.00948
5.30538e-05	1.50449e-05	0.00952
-4.97363e-05	2.86562e-06	0.00956
6.40068e-05	1.1438e-05	0.0096
1.71925e-05	-4.31254e-05	0.00964
3.42978e-05	2.75689e-06	0.00968
1.91096e-06	-1.48829e-05	0.00972
4.69876e-05	-9.53356e-07	0.00976
-4.41566e-05	6.99944e-05	0.0098
3.92647e-05	5.04187e-05	0.00984
-1.60977e-05	-5.09775e-05	0.00988
6.99294e-06	-3.78756e-05	0.00992
1.54701e-05	3.0386e-05	0.00996
7.09582e-05	-4.06263e-05	0.01
-2.16541e-05	-9.11379e-05	0.01004
5.64306e-05	-4.08879e-06	0.01008
2.0868e-05	3.30918e-05	0.01012
-6.18226e-05	-3.32606e-05	0.01016
2.81392e-05	4.69559e-05	0.0102
-7.62873e-05	-3.84005e-05	0.01024
-2.98723e-06	1.86033e-05	0.01028
8.3342e-05	-1.33852e-05	0.01032
-1.05846e-05	4.5905e-05	0.01036
4.50645e-05	-7.34613e-05	0.0104
2.14967e-05	-2.18894e-05	0.01044
-4.51201e-05	-1.48917e-05	0.01048
5.36022e-05	3.35478e-05	0.01052
1.04471e-05	-1.16804e-05	0.01056
1.06957e-05	-4.18513e-06	0.0106
5.79478e-05	1.65283e-05	0.01064
-4.99979e-05	-9.36634e-06	0.01068
7.06993e-05	1.99573e-05	0.01072
-9.29377e-07	-9.92095e-06	0.01076
2.24615e-05	-3.18663e-06	0.0108
-1.13185e-05	-2.97771e-05	0.01084
-1.84242e-05	-0.000111058	0.01088
4.07592e-05	0.000113088	0.01092
-2.22977e-05	5.37602e-05	0.01096
-1.98117e-05	2.9226e-05	0.011
4.4918e-05	3.80936e-05	0.01104
-5.35689e-05	7.06301e-05	0.01108
-5.19816e-05	-2.14689e-05	0.01112
-6.9348e-06	4.72626e-06	0.01116
-6.4327e-05	-1.26477e-05	0.0112
3.88444e-06	0.000102361	0.01124
3.5982e-05	-7.33615e-05	0.01128
-6.54736e-05	2.34158e-05	0.01132
3.31408e-06	-3.88153e-05	0.01136
6.94535e-05	0.000104109	0.0114
2.4087e-06	2.51713e-05	0.01144
5.24588e-05	7.81436e-06	0.01148
-3.86798e-05	3.30446e-05	0.01152
-0.000101192	2.39042e-05	0.01156
2.51082e-05	-5.95491e-05	0.0116
-8.19549e-05	6.99498e-05	0.01164
3.7351e-05	-4.46171e-05	0.01168
-6.94306e-06	6.3881e-05	0.01172
-5.58646e-05	-6.59542e-05	0.01176
9.40618e-05	1.42139e-05	0.0118
-5.08423e-06	-4.95287e-05	0.01184
-6.63496e-06	6.77454e-05	0.01188
-2.44284e-05	2.6602e-05	0.01192
-2.72615e-05	5.80066e-05	0.01196
0.000106462	9.27559e-05	0.012
-8.47141e-05	-4.93627e-05	0.01204
-1.1328e-05	-3.35666e-05	0.01208
-1.50033e-05	2.03431e-05	0.01212
5.29934e-05	0.000101107	0.01216
-8.52664e-05	3.64371e-05	0.0122
6.54548e-05	1.67615e-05	0.01224
-9.03863e-06	-3.86676e-05	0.01228
7.14067e-05	-8.8737e-05	0.01232
-6.49317e-05	2.14341e-05	0.01236
3.22843e-05	-7.28793e-05	0.0124
5.09465e-05	-3.82349e-05	0.01244
5.48626e-05	2.54354e-05	0.01248
8.74276e-06	-7.78975e-06	0.01252
-1.24218e-06	2.15886e-06	0.01256
-9.0133e-05	9.96178e-06	0.0126
-0.000107508	-3.33447e-05	0.01264
2.8158e-05	-4.03175e-06	0.01268
-2.60129e-05	4.68371e-05	0.01272
3.83426e-05	2.1129e-05	0.01276
-2.88186e-05	-8.13999e-05	0.0128
2.8498e-05	2.6712e-05	0.01284
4.53993e-05	6.63247e-05	0.01288
-3.17892e-05	-4.78417e-05	0.01292
4.34953e-06	9.086e-06	0.01296
-5.52284e-05	9.08931e-05	0.013
3.17548e-05	8.87544e-06	0.01304
-2.54366e-06	5.12002e-05	0.01308
-2.06623e-05	8.31854e-06	0.01312
8.54355e-06	-2.15434e-05	0.01316
-4.53384e-05	2.68509e-05	0.0132
-4.58227e-05	-4.49787e-05	0.01324
1.83832e-06	-5.65299e-05	0.01328
-6.9562e-06	4.80403e-05	0.01332
6.12667e-05	5.04372e-05	0.01336
-3.89088e-05	-6.34963e-05	0.0134
-6.24193e-06	7.08832e-05	0.01344
3.94044e-05	-1.07043e-05	0.01348
-1.33713e-05	2.77298e-05	0.01352
-2.27156e-05	-2.47011e-05	0.01356
-4.46181e-05	-5.91951e-06	0.0136
-2.73647e-05	7.13946e-05	0.01364
7.97408e-05	2.66275e-05	0.01368
-4.95404e-06	-3.82051e-05	0.01372
1.15909e-05	7.26733e-05	0.01376
3.94009e-05	7.63893e-06	0.0138
-4.30374e-05	6.65198e-05	0.01384
7.71123e-05	-7.36143e-06	0.01388
9.16779e-09	2.31227e-05	0.01392
2.95122e-05	-3.42997e-06	0.01396
2.83614e-05	5.28559e-05	0.014
-7.97052e-05	-5.91356e-08	0.01404
0.000109293	-1.88409e-05	0.01408
-3.8954e-05	6.5601e-05	0.01412
3.30654e-05	-5.68967e-05	0.01416
-9.16824e-05	-3.27835e-05	0.0142
3.01254e-05	-3.39141e-05	0.01424
2.68088e-05	-1.83814e-05	0.01428
5.00198e-05	2.12313e-05	0.01432
5.06571e-05	-2.63408e-05	0.01436
4.43303e-05	8.34614e-05	0.0144
4.80212e-05	-1.82165e-05	0.01444
5.79443e-05	-3.83948e-05	0.01448
-3.8561e-05	4.31184e-05	0.01452
2.65841e-05	1.42424e-05	0.01456
-2.45225e-05	1.1808e-05	0.0146
2.85911e-06	3.24423e-05	0.01464
1.358e-05	-5.41393e-05	0.01468
7.66997e-05	-1.56181e-05	0.01472
-4.99868e-05	-1.27535e-06	0.01476
-2.18268e-06	-6.09084e-05	0.0148
-8.41147e-06	-9.34562e-05	0.01484
-8.03051e-06	-2.96993e-05	0.01488
5.71396e-05	-1.78531e-05	0.01492
5.57427e-05	1.4351e-05	0.01496
1.12857e-05	-6.17466e-06	0.015
-4.11818e-05	-7.97575e-05	0.01504
3.39066e-05	-8.97252e-05	0.01508
-5.56009e-05	3.63941e-06	0.01512
2.51567e-05	1.72685e-05	0.01516
-7.23411e-05	4.2198e-05	0.0152
2.64435e-05	-3.74626e-05	0.01524
1.38718e-06	3.55021e-05	0.01528
-3.36558e-05	4.52929e-05	0.01532
1.45577e-05	4.246e-05	0.01536
0.000115182	-7.78852e-05	0.0154
-8.33304e-05	2.1633e-05	0.01544
-2.20314e-05	2.85611e-05	0.01548
2.9392e-06	-4.26382e-05	0.01552
-1.19316e-05	5.19441e-06	0.01556
6.13082e-05	7.44327e-05	0.0156
-6.70977e-05	-3.68332e-05	0.01564
-3.05913e-05	6.52272e-05	0.01568
3.73111e-05	-2.05682e-05	0.01572
1.49044e-05	6.12192e-05	0.01576
1.61873e-06	1.40992e-05	0.0158
-1.39635e-05	-3.1323e-05	0.01584
2.71512e-05	-1.22717e-05	0.01588
-6.05008e-05	3.77434e-05	0.01592
-6.77685e-06	-3.87359e-05	0.01596
5.98953e-05	2.74962e-05	0.016
5.58546e-06	1.38706e-05	0.01604
-2.68517e-05	-7.32554e-05	0.01608
3.85449e-05	0.000103947	0.01612
-1.16542e-05	8.76002e-06	0.01616
2.624e-05	7.36083e-05	0.0162
-1.43522e-05	3.29509e-05	0.01624
-8.3434e-05	8.98952e-05	0.01628
1.71752e-05	-1.45279e-05	0.01632
-2.76234e-05	5.41435e-05	0.01636
-4.62667e-05	-2.27767e-05	0.0164
3.52551e-05	1.25174e-05	0.01644
1.50147e-05	5.03346e-05	0.01648
1.9784e-05	5.94028e-05	0.01652
-3.26883e-05	-4.23736e-05	0.01656
4.67869e-06	-6.04265e-05	0.0166
9.63129e-07	-1.22823e-05	0.01664
4.49391e-06	-3.63529e-05	0.01668
8.67634e-05	3.14554e-06	0.01672
-4.22705e-05	-1.26267e-05	0.01676
-1.83338e-05	5.45894e-06	0.0168
3.90354e-06	-1.72822e-05	0.01684
-9.91084e-05	5.59234e-06	0.01688
1.59804e-05	6.22553e-05	0.01692
-6.11891e-05	3.01407e-05	0.01696
-2.94486e-05	5.91883e-05	0.017
2.04948e-06	5.55844e-05	0.01704
-1.75156e-05	6.76694e-05	0.01708
-2.24209e-05	-4.35699e-05	0.01712
-2.76666e-05	5.84021e-05	0.01716
-1.61069e-05	1.93617e-06	0.0172
4.82561e-05	2.45142e-06	0.01724
6.28494e-07	-2.5222e-05	0.01728
0.000134644	9.04656e-05	0.01732
-7.70056e-05	7.82181e-05	0.01736
2.04785e-05	5.32473e-05	0.0174
1.1755e-05	4.11731e-05	0.01744
-1.22421e-05	5.40684e-05	0.01748
-3.23691e-05	4.36114e-05	0.01752
-5.00653e-05	-5.10686e-06	0.01756
5.25831e-06	2.54254e-05	0.0176
-2.49941e-05	8.95131e-06	0.01764
-4.87995e-05	1.60235e-05	0.01768
3.058e-05	6.19665e-05	0.01772
-1.43526e-05	4.56287e-05	0.01776
6.04857e-05	3.75122e-05	0.0178
2.63823e-05	-1.64312e-05	0.01784
-1.47702e-05	-3.33919e-05	0.01788
-8.54743e-06	-3.8347e-05	0.01792
8.53028e-05	4.94454e-05	0.01796
3.38339e-06	1.0206e-05	0.018
-6.8895e-05	4.09178e-05	0.01804
7.27455e-05	-4.2641e-05	0.01808
8.77333e-05	-3.93903e-05	0.01812
3.98718e-05	2.96267e-06	0.01816
-1.88037e-05	6.73405e-06	0.0182
1.82514e-06	8.03665e-05	0.01824
-3.70927e-05	2.49158e-05	0.01828
-3.78236e-05	-8.04401e-05	0.01832
2.21494e-05	7.88199e-05	0.01836
1.98334e-06	2.37632e-05	0.0184
-4.10029e-07	-8.41315e-05	0.01844
5.15766e-05	6.55919e-05	0.01848
-2.88121e-05	2.68314e-05	0.01852
-1.89478e-05	1.62998e-05	0.01856
5.09486e-05	0.000110135	0.0186
-3.29203e-05	-3.38126e-05	0.01864
5.44036e-06	5.17889e-05	0.01868
3.7147e-06	8.65036e-05	0.01872
-9.67235e-07	7.49609e-05	0.01876
7.24221e-05	9.4111e-05	0.0188
-3.78463e-05	-1.6801e-06	0.01884
4.69433e-06	2.84145e-05	0.01888
-5.8277e-05	5.41789e-05	0.01892
-4.16887e-05	6.66767e-05	0.01896
6.47713e-05	1.19703e-05	0.019
-7.46012e-05	6.53582e-05	0.01904
0.000147924	-2.53595e-05	0.01908
-7.03156e-05	6.07933e-05	0.01912
7.71047e-05	1.26094e-05	0.01916
-9.525e-05	8.65313e-05	0.0192
-2.10034e-05	2.24298e-05	0.01924
-3.28488e-06	2.71083e-05	0.01928
-2.02971e-06	-3.96306e-05	0.01932
-8.20069e-05	-6.79563e-05	0.01936
4.07617e-05	7.98425e-05	0.0194
-8.77436e-05	-1.54451e-05	0.01944
1.05387e-05	1.32654e-05	0.01948
-8.92626e-05	6.62135e-05	0.01952
2.75823e-06	2.0241e-05	0.01956
8.79578e-06	-1.03356e-06	0.0196
-1.46404e-05	-5.45836e-05	0.01964
3.77029e-05	2.97207e-05	0.01968
4.02316e-05	1.53668e-05	0.01972
-1.90711e-05	5.39624e-06	0.01976
4.05855e-05	-1.64476e-05	0.0198
-1.28826e-05	2.58295e-05	0.01984
4.78619e-05	3.30536e-06	0.01988
-8.91691e-05	3.97131e-05	0.01992
1.08302e-05	5.74518e-05	0.01996
1.8426e-05	-3.68351e-05	0.02
-1.92003e-06	-8.07219e-07	0.02004
0.000109854	5.45926e-06	0.02008
-3.52779e-06	8.00287e-05	0.02012
7.94337e-05	-3.67021e-05	0.02016
6.70878e-05	-6.78974e-05	0.0202
3.67448e-05	3.7442e-05	0.02024
-2.6265e-05	5.03436e-05	0.02028
3.24524e-05	2.32094e-05	0.02032
-1.17734e-06	1.20701e-05	0.02036
2.56838e-05	-1.40305e-05	0.0204
4.76059e-05	2.8395e-05	0.02044
-2.044e-05	0.000116529	0.02048
3.49387e-07	-5.61747e-05	0.02052
7.30475e-05	5.1088e-05	0.02056
2.25341e-05	2.1307e-05	0.0206
8.1479e-06	1.69213e-05	0.02064
-9.63778e-06	4.39446e-05	0.02068
-6.33672e-05	5.86203e-05	0.02072
-7.98467e-05	3.55228e-05	0.02076
1.16141e-05	-2.56272e-05	0.0208
1.06417e-06	-2.27037e-05	0.02084
9.66526e-06	-2.29796e-06	0.02088
5.21206e-05	7.03798e-05	0.02092
-4.57854e-05	2.4861e-05	0.02096
2.88459e-05	1.67537e-05	0.021
-1.34581e-05	-3.68783e-05	0.02104
3.01872e-05	-8.68004e-06	0.02108
3.01805e-05	-1.17387e-05	0.02112
-9.31503e-06	2.99713e-05	0.02116
7.32176e-05	-4.44026e-05	0.0212
-6.18959e-05	5.44314e-06	0.02124
1.76249e-07	-3.18274e-05	0.02128
5.53569e-05	6.97603e-05	0.02132
-2.2338e-05	-1.5928e-06	0.02136
3.57088e-05	1.75656e-05	0.0214
-1.02776e-05	3.84769e-06	0.02144
-0.000120701	8.94575e-05	0.02148
-4.68456e-05	3.81854e-05	0.02152
-4.56044e-05	0.000137727	0.02156
2.53348e-05	-4.55126e-06	0.0216
-3.8891e-05	1.27745e-05	0.02164
3.73913e-05	5.48262e-05	0.02168
-5.51949e-06	5.77143e-05	0.02172
-1.40417e-05	-0.000103616	0.02176
4.58457e-06	0.000126728	0.0218
3.74758e-05	-3.38613e-05	0.02184
-3.36717e-05	-3.37771e-06	0.02188
2.19725e-05	1.59114e-06	0.02192
-2.70454e-05	-5.19214e-05	0.02196
4.79621e-05	-2.30646e-05	0.022
-2.07543e-05	-2.74486e-05	0.02204
2.89861e-05	2.75895e-05	0.02208
2.63434e-05	-4.18094e-05	0.02212
-8.65293e-06	7.07255e-05	0.02216
-1.18839e-05	-7.58206e-05	0.0222
-3.46608e-05	9.77181e-05	0.02224
-2.83572e-05	-1.7998e-05	0.02228
7.61402e-05	2.35216e-05	0.02232
-7.28003e-05	-1.14583e-05	0.02236
1.50335e-05	6.01422e-05	0.0224
-4.22324e-05	3.13553e-06	0.02244
4.44826e-05	3.90923e-05	0.02248
2.42227e-05	8.63356e-05	0.02252
4.29441e-05	-1.39765e-06	0.02256
-1.54397e-05	4.50209e-05	0.0226
2.92313e-05	-6.19066e-06	0.02264
1.01979e-05	5.15335e-06	0.02268
-6.65907e-05	1.28374e-05	0.02272
7.31172e-06	1.67622e-05	0.02276
-2.51319e-05	1.56825e-05	0.0228
3.69518e-05	-4.92269e-05	0.02284
-4.4041e-05	-6.54326e-05	0.02288
5.80736e-05	-2.94545e-05	0.02292
-5.00869e-05	-5.06782e-05	0.02296
3.02392e-05	4.26809e-05	0.023
-1.19138e-05	-8.99063e-05	0.02304
-5.8659e-05	1.69069e-05	0.02308
-9.31136e-05	-4.86682e-05	0.02312
6.41414e-05	-3.71209e-05	0.02316
-9.34395e-06	-5.50682e-07	0.0232
3.355e-05	3.19316e-05	0.02324
3.37524e-05	4.27761e-05	0.02328
-9.13409e-05	-0.000156066	0.02332
2.76551e-05	3.32204e-05	0.02336
-5.08567e-05	4.05512e-05	0.0234
-5.26414e-06	3.58192e-05	0.02344
-6.06126e-06	7.54827e-05	0.02348
3.55238e-05	7.60907e-05	0.02352
1.188e-05	-4.73585e-05	0.02356
2.27568e-05	3.06346e-05	0.0236
-4.46318e-05	-1.84031e-05	0.02364
-2.71618e-05	2.21876e-05	0.02368
4.564e-05	-9.1374e-05	0.02372
-8.17667e-05	1.46505e-05	0.02376
1.10444e-07	-3.60358e-06	0.0238
3.55878e-05	-3.22616e-05	0.02384
-4.33919e-05	-1.7909e-05	0.02388
-3.9065e-05	-3.93864e-06	0.02392
6.2094e-06	5.00303e-06	0.02396
-1.11301e-06	2.35518e-05	0.024
-6.33898e-06	5.05912e-05	0.02404
3.15188e-05	-1.25574e-06	0.02408
1.89155e-05	6.54702e-05	0.02412
-9.40076e-06	-2.47598e-05	0.02416
-7.34596e-06	4.76626e-05	0.0242
-5.56982e-05	2.82549e-05	0.02424
6.37856e-05	4.26086e-05	0.02428
2.89723e-06	-5.95679e-06	0.02432
5.58999e-05	4.45922e-05	0.02436
-4.20617e-05	5.7176e-05	0.0244
-2.39041e-05	-5.09895e-05	0.02444
-9.63746e-06	2.9348e-05	0.02448
1.66571e-05	9.55122e-05	0.02452
-4.26099e-05	-2.82072e-05	0.02456
4.2609e-06	3.04959e-05	0.0246
-7.01905e-06	-4.96384e-05	0.02464
5.09408e-05	8.28691e-06	0.02468
-2.45796e-05	-2.17312e-05	0.02472
4.08229e-05	-6.36158e-06	0.02476
-1.22703e-05	3.11543e-05	0.0248
-6.24402e-05	2.33945e-05	0.02484
1.21773e-05	-0.000106497	0.02488
-6.44777e-05	6.42759e-05	0.02492
8.02359e-05	-7.42603e-05	0.02496
-7.21813e-06	-3.58904e-06	0.025
-3.15428e-05	8.31676e-06	0.02504
-6.93432e-05	-4.08218e-05	0.02508
-0.000440492	-0.000178561	0.02512
-0.000866833	-0.000139686	0.02516
-0.000570581	-0.000116456	0.0252
-0.000318228	-8.66318e-05	0.02524
-0.000307719	-6.91701e-05	0.02528
-0.00038094	-7.46488e-05	0.02532
-0.000192416	-6.3923e-05	0.02536
-0.000302218	-8.77335e-05	0.0254
-0.000130025	-6.75015e-05	0.02544
-0.000189322	7.65562e-05	0.02548
-0.000227651	-4.15002e-05	0.02552
-0.000138211	-9.28667e-05	0.02556
-0.000158361	-9.83534e-05	0.0256
-3.36263e-05	-3.34072e-07	0.02564
-0.000126402	3.3724e-05	0.02568
-8.95688e-05	-3.36307e-05	0.02572
-0.000166061	2.54414e-06	0.02576
-9.07645e-05	2.66884e-05	0.0258
-0.000124664	-3.36398e-05	0.02584
-9.52276e-05	-4.85683e-05	0.02588
-0.000146731	4.58356e-05	0.02592
-0.000159806	-8.52598e-05	0.02596
-9.93848e-05	-2.0825e-05	0.026
-0.000146069	-3.27893e-05	0.02604
-0.000108234	-1.49313e-05	0.02608
-0.000128122	-4.21292e-05	0.02612
-6.16908e-05	-4.19665e-05	0.02616
-3.8744e-05	-2.83297e-05	0.0262
-5.53584e-05	4.20806e-06	0.02624
-0.000104313	-4.00148e-05	0.02628
-9.74317e-06	-3.26859e-05	0.02632
-3.31051e-06	4.48976e-05	0.02636
-7.69325e-05	-6.22122e-05	0.0264
-5.70157e-05	3.62637e-05	0.02644
9.15841e-06	-9.10307e-05	0.02648
-0.000103218	-4.39896e-05	0.02652
-0.000118917	-2.12175e-05	0.02656
-7.06692e-05	3.52966e-05	0.0266
-8.20715e-05	7.41908e-05	0.02664
1.73619e-05	-3.40045e-05	0.02668
-9.65284e-05	-6.99123e-05	0.02672
-4.65309e-05	5.22912e-06	0.02676
-9.49576e-05	-5.82494e-05	0.0268
-3.15227e-05	6.27363e-05	0.02684
-9.45621e-05	1.78656e-05	0.02688
-9.61802e-05	-1.31944e-05	0.02692
-0.000116465	4.90584e-05	0.02696
-5.14052e-05	-1.79543e-05	0.027
-4.6881e-05	-3.92041e-05	0.02704
-0.000212152	-2.85841e-06	0.02708
-3.17392e-05	-9.6828e-05	0.02712
-9.98154e-05	3.50182e-05	0.02716
-1.76765e-06	-3.03675e-05	0.0272
-9.65415e-05	2.60825e-05	0.02724
-0.000140955	3.53503e-05	0.02728
-0.000130146	-5.14554e-05	0.02732
-5.87413e-05	4.94619e-06	0.02736
-0.000102144	4.38672e-06	0.0274
-7.36252e-05	-1.27552e-05	0.02744
-2.07447e-05	3.45801e-05	0.02748
-6.75629e-05	2.86522e-05	0.02752
-1.75482e-05	8.79236e-05	0.02756
-4.2794e-05	-7.19591e-05	0.0276
-3.65351e-05	3.33085e-05	0.02764
-0.000135328	3.36598e-05	0.02768
-5.87521e-05	-3.84755e-05	0.02772
-8.91358e-05	-9.996e-07	0.02776
-1.57173e-05	-4.93531e-05	0.0278
6.78173e-06	-4.37822e-05	0.02784
-4.92289e-05	-3.98441e-05	0.02788
-8.2427e-05	1.52878e-05	0.02792
-0.000103976	-6.01816e-05	0.02796
-2.67501e-05	7.05021e-05	0.028
-8.57351e-06	-3.1419e-05	0.02804
-0.000114449	3.91279e-05	0.02808
3.86582e-05	1.14734e-05	0.02812
-9.46879e-05	1.88554e-05	0.02816
-0.000120139	-3.49448e-05	0.0282
-1.69809e-05	1.32111e-05	0.02824
-0.000122058	-2.06547e-05	0.02828
-2.91829e-05	-4.71593e-05	0.02832
-0.000103111	-7.19035e-05	0.02836
-4.97404e-05	-5.28062e-06	0.0284
-8.28898e-05	-8.19745e-05	0.02844
-5.99588e-06	-2.09341e-05	0.02848
-1.58827e-05	4.25137e-05	0.02852
-6.98698e-05	-3.2475e-06	0.02856
-5.45753e-05	-1.31045e-05	0.0286
-0.000126143	-7.73622e-05	0.02864
-5.83476e-05	-2.96466e-06	0.02868
-7.93711e-05	0.000106636	0.02872
-4.84972e-05	6.15379e-05	0.02876
-5.34887e-05	-3.8466e-06	0.0288
-0.000143004	3.91792e-05	0.02884
-6.05284e-05	2.66816e-05	0.02888
-6.6814e-05	4.64008e-05	0.02892
-5.9613e-05	-2.41619e-05	0.02896
-3.757e-05	4.13661e-05	0.029
-7.83688e-05	2.18737e-05	0.02904
-2.94425e-05	1.08285e-05	0.02908
-4.89538e-05	-9.94135e-06	0.02912
-0.000117953	-4.05404e-05	0.02916
-7.34399e-05	-2.15724e-05	0.0292
-8.54179e-05	-1.92949e-05	0.02924
-6.88251e-05	-1.58703e-05	0.02928
-7.16656e-05	-3.38333e-05	0.02932
5.69642e-05	6.73127e-05	0.02936
-5.67056e-05	1.75256e-05	0.0294
-4.59315e-05	-5.82621e-05	0.02944
-0.000105606	3.18483e-06	0.02948
-8.76042e-05	1.35733e-05	0.02952
-4.84985e-05	-4.99278e-05	0.02956
-4.07267e-05	-7.96659e-05	0.0296
-1.88201e-05	2.42956e-06	0.02964
-0.000108189	-3.5259e-05	0.02968
-9.42774e-05	-1.76942e-05	0.02972
-6.10998e-05	-1.07238e-05	0.02976
-0.000173858	5.36697e-05	0.0298
-9.47018e-05	-2.3834e-05	0.02984
-6.48268e-05	3.00144e-05	0.02988
-0.000126078	-1.53882e-06	0.02992
-4.61965e-05	-5.2903e-05	0.02996
-6.89129e-05	3.83666e-05	0.03
-9.92265e-05	2.32269e-05	0.03004
-6.74773e-05	-4.94046e-06	0.03008
-8.12914e-05	-5.83754e-05	0.03012
-1.36411e-05	-4.1274e-05	0.03016
-5.58959e-05	-1.51757e-05	0.0302
-1.70772e-05	-5.20997e-05	0.03024
-2.82094e-05	-4.22465e-05	0.03028
-0.000105274	-4.02065e-05	0.03032
-5.64581e-05	3.41676e-05	0.03036
-5.22607e-05	-3.73516e-05	0.0304
-7.90518e-05	-3.61513e-05	0.03044
-0.00011401	5.68748e-05	0.03048
-6.3578e-05	-5.12614e-05	0.03052
-0.000103428	6.30489e-05	0.03056
-7.6234e-05	-6.67765e-05	0.0306
-3.55789e-05	7.3116e-05	0.03064
-1.53302e-06	-7.66504e-06	0.03068
-0.000189599	-1.82921e-05	0.03072
-1.42779e-07	-8.59549e-06	0.03076
-7.19939e-05	-8.1639e-06	0.0308
-3.89467e-05	4.28371e-05	0.03084
-9.39045e-05	2.54376e-05	0.03088
-0.000108124	-3.283e-05	0.03092
-2.45074e-05	1.83437e-05	0.03096
-5.28459e-05	-2.10882e-05	0.031
-0.00010474	3.10731e-05	0.03104
-7.76504e-05	-4.38306e-06	0.03108
-0.000118879	8.84828e-05	0.03112
-4.9374e-05	1.33977e-06	0.03116
-2.59703e-05	1.85571e-05	0.0312
-2.5295e-05	3.74952e-05	0.03124
-7.29358e-06	2.93222e-06	0.03128
-0.000123626	1.22975e-05	0.03132
-3.44168e-05	-2.96512e-05	0.03136
-5.81669e-05	-5.85043e-05	0.0314
-7.04145e-05	-4.66361e-05	0.03144
-7.36578e-05	1.47335e-05	0.03148
-6.58075e-05	8.59389e-07	0.03152
-1.3817e-05	-4.02703e-06	0.03156
-0.000149138	-5.53289e-05	0.0316
5.13445e-05	3.9253e-05	0.03164
-7.91013e-05	4.18093e-05	0.03168
-9.54793e-05	-1.15834e-05	0.03172
-0.000122498	5.98086e-05	0.03176
-9.15257e-05	-4.31406e-05	0.0318
-7.20213e-05	-2.99375e-05	0.03184
-6.65837e-05	-2.84977e-05	0.03188
-9.32122e-05	3.39161e-05	0.03192
-3.15285e-05	-1.73117e-05	0.03196
3.77657e-05	1.30852e-05	0.032
-5.24673e-05	-3.31503e-05	0.03204
-5.11251e-05	-3.86778e-05	0.03208
-1.79946e-05	-5.51479e-05	0.03212
-0.000143116	-0.000113436	0.03216
-2.58459e-06	8.23257e-05	0.0322
-8.49734e-05	-3.49301e-05	0.03224
-3.03648e-05	7.61686e-05	0.03228
-7.23976e-05	-0.000106938	0.03232
1.89099e-05	1.06374e-05	0.03236
-9.31477e-05	7.81904e-06	0.0324
-4.05482e-06	-5.4338e-05	0.03244
-5.93751e-06	-6.58036e-05	0.03248
-6.21874e-06	-4.46051e-05	0.03252
-7.49939e-05	-7.32209e-05	0.03256
-7.8753e-06	-5.8053e-05	0.0326
-8.45647e-05	-5.86698e-05	0.03264
-0.00013619	6.29028e-06	0.03268
2.34115e-05	4.34147e-05	0.03272
-7.09108e-05	-3.35226e-05	0.03276
-3.17607e-06	-3.12218e-05	0.0328
-1.18579e-05	6.40232e-05	0.03284
-3.06072e-05	8.50179e-06	0.03288
1.54136e-05	5.6745e-05	0.03292
-0.000138077	7.50747e-05	0.03296
-4.32323e-05	-4.6478e-05	0.033
-5.88405e-05	3.57439e-05	0.03304
-7.90282e-05	1.29698e-06	0.03308
-2.08108e-05	-4.21954e-05	0.03312
1.1676e-05	4.49427e-06	0.03316
-0.000147036	2.92914e-05	0.0332
-3.09668e-05	2.39928e-05	0.03324
-1.84134e-05	-4.16867e-05	0.03328
-7.47972e-05	2.40601e-05	0.03332
-6.99639e-05	-5.70316e-06	0.03336
-0.000101313	4.19408e-05	0.0334
-2.25134e-05	-4.45911e-05	0.03344
-8.16389e-05	-4.22241e-05	0.03348
-6.96531e-05	-8.48834e-06	0.03352
-7.71183e-06	7.52808e-05	0.03356
-6.80904e-05	5.19583e-05	0.0336
-6.16964e-05	-3.42707e-05	0.03364
-3.62137e-05	-2.55204e-06	0.03368
-9.98607e-05	-1.04647e-05	0.03372
-5.55117e-05	-7.71093e-05	0.03376
5.06544e-06	-7.57769e-05	0.0338
-2.69752e-06	-9.37534e-05	0.03384
-7.47205e-05	1.46877e-06	0.03388
-9.77376e-05	-5.24874e-05	0.03392
-4.66951e-05	5.00727e-05	0.03396
-8.77601e-05	1.52941e-06	0.034
-6.36237e-05	-6.85642e-05	0.03404
-4.67121e-05	4.30835e-05	0.03408
-1.54413e-05	-0.000102583	0.03412
-0.000136251	-6.0797e-05	0.03416
-4.60878e-05	-3.3342e-05	0.0342
3.6164e-05	1.6628e-05	0.03424
-1.04264e-05	-1.34975e-05	0.03428
-8.92471e-05	2.97945e-05	0.03432
-2.07269e-05	8.12428e-05	0.03436
-1.85969e-05	7.18593e-06	0.0344
-2.67551e-05	7.96138e-06	0.03444
-8.85972e-05	2.79234e-05	0.03448
-4.04365e-05	-5.86696e-05	0.03452
-4.59859e-05	1.87473e-05	0.03456
-7.43806e-05	-2.30331e-05	0.0346
-3.22953e-05	-1.92845e-05	0.03464
9.8782e-06	-6.48036e-05	0.03468
-4.95827e-05	3.47754e-05	0.03472
-6.53356e-06	-0.000106441	0.03476
-8.65621e-05	-1.59238e-05	0.0348
-7.14397e-05	8.56424e-05	0.03484
-5.42156e-05	-8.36453e-05	0.03488
-7.03691e-05	-3.03524e-05	0.03492
-8.64129e-05	2.60409e-05	0.03496
-3.79087e-05	-2.88341e-05	0.035
-7.45394e-05	-9.19416e-05	0.03504
-4.47163e-05	-9.28429e-06	0.03508
-5.36873e-05	-8.75481e-05	0.03512
-0.000107083	4.82372e-05	0.03516
-0.000143782	-0.000136242	0.0352
-6.11528e-05	2.25333e-06	0.03524
-1.18313e-05	-4.16306e-05	0.03528
-4.86454e-05	1.63153e-05	0.03532
1.35034e-05	-6.2085e-05	0.03536
-7.09593e-05	8.14022e-05	0.0354
-6.38192e-05	-0.000100976	0.03544
2.39228e-06	5.89478e-05	0.03548
-7.36061e-05	-5.75986e-05	0.03552
-1.44545e-05	-4.58604e-05	0.03556
-6.0371e-05	2.59015e-05	0.0356
-9.67145e-05	-7.94518e-07	0.03564
3.22133e-05	-1.7347e-05	0.03568
-0.000169438	-1.17593e-05	0.03572
3.70778e-06	-3.97015e-05	0.03576
-3.94266e-05	-8.59725e-05	0.0358
1.26533e-05	5.20849e-05	0.03584
-4.42283e-05	-5.78305e-05	0.03588
-8.92128e-05	3.22245e-05	0.03592
-0.000129203	-4.97049e-05	0.03596
-4.58192e-05	6.30344e-05	0.036
-5.91606e-05	-2.83832e-05	0.03604
2.69526e-05	-1.3098e-05	0.03608
9.2803e-06	1.99965e-05	0.03612
-7.36982e-05	-6.97749e-05	0.03616
-6.72073e-05	3.23569e-05	0.0362
-7.09588e-05	-4.89658e-05	0.03624
-7.22047e-05	-9.60927e-05	0.03628
-4.83092e-05	4.46206e-05	0.03632
-8.65233e-05	-6.02523e-05	0.03636
-3.6822e-05	6.98899e-06	0.0364
-0.000108035	3.22989e-05	0.03644
-4.42527e-07	-4.80321e-05	0.03648
-1.80896e-05	-4.99822e-05	0.03652
-4.10223e-05	-3.60771e-05	0.03656
-2.66239e-05	4.76631e-05	0.0366
-0.000117888	-8.68924e-05	0.03664
-3.33706e-05	-2.55913e-05	0.03668
-7.45004e-05	1.06849e-05	0.03672
2.47867e-06	-6.42073e-05	0.03676
-3.94781e-05	1.33652e-05	0.0368
-2.07121e-05	-9.30419e-06	0.03684
-3.72802e-05	-1.8498e-05	0.03688
-0.000118301	2.0821e-06	0.03692
-0.000117575	2.86975e-05	0.03696
-0.000112323	4.26466e-05	0.037
-6.65566e-05	1.12979e-05	0.03704
-0.000115826	1.10642e-05	0.03708
-0.000129379	-9.41784e-05	0.03712
-3.62012e-05	1.08876e-05	0.03716
-0.000104534	-8.58575e-08	0.0372
-6.54583e-05	-3.10673e-06	0.03724
-8.07418e-05	-9.30353e-06	0.03728
-2.50323e-05	5.89525e-06	0.03732
-3.1218e-05	-4.66175e-05	0.03736
-4.3202e-05	1.9504e-05	0.0374
-4.83357e-05	4.90797e-05	0.03744
-4.08912e-05	-5.84388e-05	0.03748
-2.47687e-05	6.82888e-05	0.03752
-4.15995e-05	-6.18321e-05	0.03756
4.48312e-05	-1.0308e-05	0.0376
-2.88401e-05	1.55544e-06	0.03764
-3.21307e-05	1.43666e-05	0.03768
-7.32976e-05	-1.00619e-05	0.03772
-0.000145261	-6.68385e-05	0.03776
-7.05956e-05	2.04681e-06	0.0378
5.59505e-07	-4.83692e-05	0.03784
-0.000109476	5.90453e-05	0.03788
-7.95065e-05	1.47144e-06	0.03792
-5.24086e-05	-5.4188e-05	0.03796
-6.54656e-05	-4.25181e-05	0.038
-1.80538e-05	-2.89747e-05	0.03804
5.50497e-06	-2.06729e-05	0.03808
2.29441e-05	-9.12297e-05	0.03812
-6.06939e-05	5.43325e-06	0.03816
3.92302e-05	3.58202e-05	0.0382
-9.49309e-05	1.24874e-06	0.03824
-2.52663e-05	-1.23105e-05	0.03828
-0.000117857	-6.82467e-07	0.03832
1.71496e-05	2.43281e-05	0.03836
-9.82966e-05	2.65367e-05	0.0384
-8.53947e-05	3.803e-05	0.03844
-6.56514e-05	-2.68755e-05	0.03848
-4.58278e-05	1.12238e-05	0.03852
-3.70426e-05	6.20873e-05	0.03856
-7.64873e-05	-5.04628e-05	0.0386
-0.000106548	-2.93194e-05	0.03864
-3.6183e-05	-7.76293e-06	0.03868
-2.36573e-05	-8.45743e-06	0.03872
-6.32471e-06	-2.21649e-05	0.03876
-7.44245e-05	-5.84104e-05	0.0388
-7.85943e-05	-2.56069e-05	0.03884
-5.57258e-05	-5.00771e-05	0.03888
-7.88931e-05	-2.8754e-05	0.03892
2.50745e-06	6.72692e-05	0.03896
-8.66112e-05	-6.47788e-05	0.039
-0.000105197	3.87565e-05	0.03904
-3.40923e-05	-2.15253e-05	0.03908
-0.000101551	3.08285e-05	0.03912
-3.04966e-05	6.74303e-06	0.03916
-5.43371e-05	1.94283e-05	0.0392
4.11215e-05	4.3173e-05	0.03924
-4.94514e-05	1.04164e-06	0.03928
-2.7916e-05	-0.000111877	0.03932
1.56884e-05	-9.50726e-06	0.03936
-1.65208e-05	-1.03412e-05	0.0394
-0.000122814	-7.70032e-06	0.03944
1.48353e-05	0.000105015	0.03948
-6.89283e-05	-1.53573e-05	0.03952
-2.33339e-05	9.31195e-05	0.03956
-3.72871e-05	2.38339e-05	0.0396
-8.30669e-05	-3.17271e-05	0.03964
-2.40292e-06	2.16353e-05	0.03968
-7.43037e-06	-4.13384e-05	0.03972
-1.82949e-06	-3.41835e-06	0.03976
-2.35961e-05	-2.76362e-05	0.0398
-8.76619e-05	-5.04926e-05	0.03984
-9.52666e-05	1.56653e-05	0.03988
-0.000134983	-5.21312e-05	0.03992
-7.50153e-05	7.12405e-06	0.03996
-5.11825e-05	-2.93047e-06	0.04
-4.14521e-05	-4.47622e-05	0.04004
-8.50952e-05	4.74354e-05	0.04008
-0.000137295	3.49272e-06	0.04012
-9.63791e-05	-3.96788e-05	0.04016
4.23627e-05	-1.56174e-05	0.0402
-7.38125e-05	6.76896e-05	0.04024
-4.24e-05	-1.95583e-05	0.04028
-0.000134057	3.12407e-05	0.04032
-1.66177e-05	-1.36951e-05	0.04036
-3.71146e-05	-2.01528e-05	0.0404
-0.000147449	-2.60999e-05	0.04044
-3.69022e-05	4.47739e-05	0.04048
-0.000110825	-9.78202e-05	0.04052
-7.56489e-05	-2.46283e-05	0.04056
-9.52081e-06	-1.18451e-05	0.0406
-8.51615e-05	-4.09516e-05	0.04064
-3.01318e-05	2.14664e-05	0.04068
-9.2844e-05	-4.16401e-05	0.04072
-2.69281e-05	5.53057e-05	0.04076
-0.000101646	-0.000110967	0.0408
4.04464e-05	-2.93768e-05	0.04084
-3.00371e-05	4.71017e-06	0.04088
-1.50405e-06	7.07365e-07	0.04092
-8.71196e-05	-6.02456e-05	0.04096
-1.97994e-05	-6.4206e-06	0.041
-6.64649e-05	-6.39882e-05	0.04104
-6.47961e-05	1.67356e-05	0.04108
-6.93729e-05	-1.15311e-05	0.04112
-0.000103701	-4.34366e-07	0.04116
-6.02371e-05	5.24245e-05	0.0412
-3.12886e-05	4.07671e-05	0.04124
-2.30468e-05	2.80394e-05	0.04128
-8.33552e-05	-7.50777e-05	0.04132
-2.246e-06	6.52648e-06	0.04136
-1.18767e-05	7.84569e-07	0.0414
-3.55757e-05	-1.97598e-05	0.04144
-3.59535e-05	-4.30892e-05	0.04148
-6.74124e-05	5.98726e-05	0.04152
2.26267e-05	-7.52741e-06	0.04156
-5.04911e-05	2.8779e-05	0.0416
-4.5964e-05	-4.10037e-05	0.04164
-3.80679e-05	-3.61821e-05	0.04168
-5.02893e-05	3.87719e-05	0.04172
-6.57386e-05	3.35007e-06	0.04176
-3.79207e-05	4.50673e-05	0.0418
-9.06307e-05	8.87452e-06	0.04184
-9.16436e-05	-5.1589e-05	0.04188
-4.00888e-05	1.69241e-05	0.04192
-8.89024e-06	3.7928e-05	0.04196
-3.96865e-05	-5.82536e-05	0.042
-6.54629e-06	3.03328e-05	0.04204
-9.8236e-05	3.32246e-05	0.04208
-5.83234e-05	8.43791e-05	0.04212
-0.000118002	-6.15616e-05	0.04216
-3.17317e-05	-1.15588e-05	0.0422
-4.31781e-05	-6.71069e-05	0.04224
-3.15812e-05	2.23378e-05	0.04228
-8.01288e-06	7.79501e-05	0.04232
-3.05812e-05	3.31211e-05	0.04236
-9.63044e-05	-3.74947e-05	0.0424
-2.65104e-05	-1.80172e-05	0.04244
-9.80259e-05	2.23244e-05	0.04248
-6.07052e-05	4.3298e-05	0.04252
2.94909e-05	-7.45783e-05	0.04256
-0.000129705	-0.000122841	0.0426
-5.36055e-05	4.06322e-05	0.04264
-7.51485e-07	-3.75713e-05	0.04268
-6.29908e-05	-2.24585e-05	0.04272
-3.7487e-05	-6.44718e-05	0.04276
-6.19344e-05	-2.38158e-05	0.0428
3.15556e-05	-9.95467e-05	0.04284
-3.21237e-05	-1.46186e-05	0.04288
-9.91768e-05	-6.441e-05	0.04292
-3.87696e-05	-2.18867e-05	0.04296
-2.42399e-05	-6.43566e-06	0.043
2.92794e-05	2.82217e-05	0.04304
-5.54204e-05	-6.70146e-05	0.04308
-6.93705e-05	-3.01085e-05	0.04312
-1.83484e-05	-3.50194e-05	0.04316
-6.46239e-05	2.20474e-05	0.0432
-7.9167e-05	-2.76529e-05	0.04324
-1.57071e-05	-7.71999e-05	0.04328
-4.42024e-05	3.1111e-05	0.04332
-4.45445e-05	-2.89875e-05	0.04336
1.28496e-05	-1.28115e-05	0.0434
-3.40049e-05	3.15015e-06	0.04344
-4.66938e-05	-2.67177e-05	0.04348
-9.21693e-06	3.56983e-05	0.04352
1.71495e-06	-4.60127e-05	0.04356
-0.000122467	-1.24896e-05	0.0436
-0.000144178	-3.34367e-05	0.04364
4.39544e-05	-3.58953e-05	0.04368
-9.26415e-05	2.17487e-05	0.04372
8.7322e-06	1.98835e-05	0.04376
-8.40803e-05	2.25102e-05	0.0438
-3.47447e-05	4.45672e-05	0.04384
6.4082e-07	-2.21729e-05	0.04388
-8.2533e-05	6.06914e-05	0.04392
-7.14999e-05	5.14846e-07	0.04396
-9.75479e-06	2.66551e-05	0.044
-5.76662e-05	3.44543e-05	0.04404
1.44693e-05	-9.07904e-06	0.04408
-8.87494e-05	2.82702e-05	0.04412
-9.93316e-06	6.55812e-06	0.04416
-3.75452e-06	2.23126e-05	0.0442
-0.000106543	4.33353e-05	0.04424
-1.35545e-05	-5.7856e-05	0.04428
-3.389e-05	1.26806e-05	0.04432
-3.51147e-05	-2.43125e-05	0.04436
-4.04133e-05	-2.04846e-05	0.0444
-4.53626e-05	-2.20181e-05	0.04444
-7.07075e-05	-5.69253e-05	0.04448
-3.76795e-05	-4.21009e-05	0.04452
-7.97845e-05	-3.22958e-06	0.04456
-6.13508e-05	-6.65365e-05	0.0446
-9.49123e-05	1.87231e-05	0.04464
-0.00010279	-3.23802e-05	0.04468
-6.68985e-06	-3.53938e-06	0.04472
-4.17166e-05	-2.94161e-05	0.04476
-4.18468e-05	0.000141802	0.0448
-0.00012113	1.31305e-05	0.04484
-4.6554e-05	-6.92996e-05	0.04488
-2.34965e-05	-4.58375e-05	0.04492
-0.00011639	2.19226e-05	0.04496
-0.00010788	5.07392e-05	0.045
-4.5415e-05	-3.90863e-05	0.04504
-6.04744e-05	-3.37859e-05	0.04508
-2.58621e-05	-8.45553e-06	0.04512
-7.12316e-05	-3.5151e-06	0.04516
3.46327e-05	3.50936e-05	0.0452
-8.97452e-05	1.21532e-05	0.04524
-7.45749e-05	-4.98849e-06	0.04528
-4.27572e-05	9.04597e-06	0.04532
-0.000118335	-8.89149e-05	0.04536
-6.2436e-07	2.98331e-05	0.0454
-3.33597e-05	3.55906e-05	0.04544
-5.33608e-05	-2.74492e-05	0.04548
-1.42747e-05	9.12134e-05	0.04552
-1.56352e-05	-1.1902e-05	0.04556
-1.08021e-05	5.68074e-05	0.0456
-8.14315e-05	-2.57704e-05	0.04564
-7.35441e-05	4.68021e-05	0.04568
-1.23496e-05	7.1429e-05	0.04572
-6.10719e-05	-2.93753e-05	0.04576
-7.17185e-05	6.1715e-06	0.0458
-3.95348e-05	7.56597e-05	0.04584
-6.86928e-05	5.65334e-05	0.04588
-0.000115252	2.97051e-05	0.04592
-4.89053e-05	2.08192e-06	0.04596
-0.000104092	-1.20607e-05	0.046
1.09405e-05	6.24837e-05	0.04604
-8.16439e-05	6.65687e-05	0.04608
-5.37872e-05	2.84062e-05	0.04612
-9.18148e-05	-2.29383e-05	0.04616
-6.57334e-05	1.47327e-05	0.0462
6.03793e-06	-5.42123e-05	0.04624
-8.54772e-05	-2.26933e-05	0.04628
-9.43522e-05	0.0001023	0.04632
9.09134e-05	-6.0652e-05	0.04636
-0.000102747	9.23155e-06	0.0464
-0.000108123	-3.41592e-05	0.04644
-0.000147449	-1.67788e-05	0.04648
-0.000147211	0.000108177	0.04652
-2.51563e-06	-9.35996e-05	0.04656
-9.38131e-05	2.47495e-05	0.0466
-6.41392e-05	1.66779e-06	0.04664
-8.35951e-05	6.73894e-05	0.04668
-9.20545e-05	-6.29194e-05	0.04672
-3.44247e-05	-2.57829e-05	0.04676
-4.56476e-05	2.42846e-06	0.0468
-4.67016e-05	-1.48077e-05	0.04684
-4.90657e-05	8.26138e-05	0.04688
-0.000114062	-4.55833e-05	0.04692
-4.51174e-06	4.13883e-05	0.04696
-3.42866e-05	-9.88231e-06	0.047
-3.83942e-05	-1.05017e-06	0.04704
-5.85612e-06	8.87972e-06	0.04708
-0.000161699	5.90788e-06	0.04712
3.88326e-05	-1.04534e-06	0.04716
-4.23349e-05	-3.04909e-05	0.0472
-0.000117111	5.51997e-05	0.04724
-1.90373e-05	-6.95254e-05	0.04728
-8.54588e-05	1.12311e-05	0.04732
-0.000109035	9.47507e-06	0.04736
-6.8581e-05	-8.0106e-05	0.0474
3.33451e-06	1.19573e-05	0.04744
-7.00104e-05	-9.32146e-05	0.04748
-1.85525e-06	1.14501e-05	0.04752
-0.000108964	-4.16046e-05	0.04756
-1.52413e-05	-5.34496e-05	0.0476
-5.24913e-05	7.63856e-06	0.04764
-3.72183e-05	-4.29128e-05	0.04768
-1.49569e-05	3.26567e-05	0.04772
-8.25636e-05	-2.86522e-05	0.04776
-3.99494e-05	7.02591e-05	0.0478
-3.23142e-05	-6.34597e-05	0.04784
-0.000103217	1.75476e-06	0.04788
-8.93926e-05	-7.23485e-05	0.04792
-8.73563e-06	2.07252e-05	0.04796
-8.49973e-05	2.84885e-05	0.048
-8.29658e-05	-1.65117e-05	0.04804
-3.55174e-05	2.05548e-05	0.04808
-7.48271e-05	4.46781e-05	0.04812
-0.000121061	-1.92037e-05	0.04816
-0.000109084	-3.42149e-05	0.0482
-5.99118e-05	-1.89701e-05	0.04824
-4.83786e-05	4.46263e-06	0.04828
-4.14449e-05	4.87176e-06	0.04832
5.51514e-06	4.76867e-05	0.04836
-0.000110474	-4.98419e-05	0.0484
4.81753e-06	-1.83622e-05	0.04844
-0.000101185	-8.52467e-05	0.04848
-1.18765e-05	-8.4809e-06	0.04852
-3.72155e-05	-2.38652e-06	0.04856
-0.000127691	-3.71967e-05	0.0486
-4.15074e-05	7.88569e-06	0.04864
-5.23879e-05	9.00298e-05	0.04868
-5.72527e-05	-5.2245e-05	0.04872
-0.000117682	-7.03605e-06	0.04876
-2.7651e-05	-6.28707e-05	0.0488
-5.92237e-05	-7.83304e-05	0.04884
1.99285e-05	9.37126e-06	0.04888
-1.05727e-05	1.67733e-05	0.04892
-1.75071e-05	-5.44049e-06	0.04896
-7.96291e-05	7.35725e-05	0.049
-9.38513e-05	-4.00987e-06	0.04904
-4.06526e-05	-2.53208e-05	0.04908
1.97742e-05	9.44302e-06	0.04912
-6.8924e-05	-3.43709e-05	0.04916
-8.11422e-05	5.67443e-05	0.0492
-2.70642e-05	-1.85591e-06	0.04924
-1.55583e-05	-2.87253e-05	0.04928
-6.69593e-05	-3.09931e-05	0.04932
-7.18792e-05	2.31393e-05	0.04936
-2.98523e-05	-5.52081e-06	0.0494
-6.94132e-05	4.89764e-05	0.04944
-6.77634e-06	-5.83936e-05	0.04948
-0.000101685	7.79391e-05	0.04952
-3.73426e-05	-3.4494e-05	0.04956
-7.56963e-05	-1.01143e-06	0.0496
-4.42988e-08	5.10268e-05	0.04964
-6.983e-05	-2.30119e-05	0.04968
1.70493e-05	-1.69995e-05	0.04972
-7.2429e-05	4.72793e-05	0.04976
-7.36559e-05	-2.75365e-05	0.0498
-6.35846e-05	0.000107375	0.04984
-2.62092e-05	-5.33188e-05	0.04988
-2.80967e-05	-3.34528e-05	0.04992
-4.38497e-05	-1.85942e-05	0.04996
-5.31121e-05	-8.50282e-05	0.05
-2.51083e-05	-2.00905e-05	0.05004
2.45565e-05	-7.16186e-06	0.05008
0.000189823	0.000178521	0.05012
0.000879845	6.84949e-05	0.05016
0.000591823	0.000112331	0.0502
0.000303014	7.46868e-05	0.05024
0.000308774	6.07106e-05	0.05028
0.000196327	1.68395e-05	0.05032
0.000290771	7.20563e-06	0.05036
9.70881e-05	5.49165e-06	0.0504
0.000171895	-2.7059e-07	0.05044
5.69579e-05	2.03986e-05	0.05048
0.00018264	1.1182e-05	0.05052
3.86007e-06	-3.02185e-05	0.05056
0.000131263	2.13821e-05	0.0506
1.57296e-05	4.0836e-05	0.05064
0.000117931	9.53966e-05	0.05068
0.000127229	8.91938e-06	0.05072
3.05519e-05	2.20438e-07	0.05076
9.30057e-05	3.27922e-05	0.0508
7.64036e-05	-9.41184e-06	0.05084
-2.66471e-05	2.40363e-05	0.05088
-1.91447e-05	6.90972e-05	0.05092
7.80812e-05	-4.36995e-05	0.05096
2.03668e-05	6.66734e-05	0.051
6.41404e-05	-1.76327e-05	0.05104
8.89399e-05	2.64376e-05	0.05108
1.70491e-05	3.6136e-05	0.05112
8.96049e-05	-8.89724e-06	0.05116
5.36971e-07	4.88076e-05	0.0512
5.74506e-05	-5.40616e-05	0.05124
-2.9347e-05	-3.23323e-05	0.05128
1.83634e-05	0.000113781	0.05132
2.7435e-05	-6.35103e-05	0.05136
3.68425e-05	4.3803e-05	0.0514
5.31026e-05	1.11457e-05	0.05144
1.45369e-05	3.90615e-05	0.05148
0.000105506	3.86031e-05	0.05152
-5.1247e-05	1.20419e-05	0.05156
4.29247e-05	4.21445e-05	0.0516
-2.66396e-05	1.85711e-05	0.05164
4.43973e-05	-3.71429e-05	0.05168
1.28313e-05	-1.84746e-05	0.05172
7.4922e-05	-6.12512e-06	0.05176
-2.12375e-05	4.24403e-05	0.0518
1.43517e-06	2.90291e-06	0.05184
3.38336e-05	-3.15123e-05	0.05188
-0.00012233	1.38024e-05	0.05192
3.43661e-05	5.16546e-05	0.05196
-1.88806e-06	-4.43555e-05	0.052
6.05261e-06	4.1075e-05	0.05204
-3.52504e-05	-1.45535e-05	0.05208
6.90592e-06	1.66377e-05	0.05212
-2.94733e-05	-6.42191e-06	0.05216
-3.52704e-05	2.83476e-05	0.0522
4.58794e-05	-4.5318e-05	0.05224
-7.50559e-05	-1.49287e-05	0.05228
-2.07953e-06	3.14041e-05	0.05232
-2.25306e-05	-4.44104e-05	0.05236
5.66405e-05	-3.16304e-05	0.0524
-5.50758e-05	7.21758e-05	0.05244
0.00011382	-1.74303e-05	0.05248
-9.73973e-06	-6.02571e-05	0.05252
7.17687e-05	3.72433e-06	0.05256
-8.88051e-05	2.6398e-05	0.0526
4.01851e-05	4.76799e-05	0.05264
4.19083e-05	2.62034e-05	0.05268
0.000105921	4.51878e-05	0.05272
-3.59443e-05	2.62003e-05	0.05276
-4.9102e-06	-6.33272e-05	0.0528
2.18847e-05	2.44694e-05	0.05284
-4.73502e-05	-4.20779e-05	0.05288
5.43346e-05	6.14555e-06	0.05292
-1.85982e-05	-2.32829e-05	0.05296
-0.000101262	-5.20358e-06	0.053
7.91005e-05	9.96561e-07	0.05304
-2.46777e-05	8.51024e-06	0.05308
5.57435e-05	6.65676e-05	0.05312
-2.80925e-05	-2.32212e-05	0.05316
-4.80175e-05	4.78519e-05	0.0532
-2.16575e-05	6.46596e-05	0.05324
2.76225e-05	-7.42225e-05	0.05328
4.15267e-05	8.87562e-05	0.05332
-2.58327e-05	-7.33513e-05	0.05336
8.68188e-06	3.21772e-05	0.0534
-7.91997e-05	-3.48111e-05	0.05344
2.2655e-05	2.171e-05	0.05348
-6.37013e-06	3.49192e-05	0.05352
0.000122922	6.14109e-05	0.05356
-3.78856e-05	6.55241e-05	0.0536
-1.21798e-05	4.01001e-05	0.05364
-1.73919e-05	-1.93902e-05	0.05368
2.24297e-05	-3.51464e-05	0.05372
-9.2191e-05	-7.05623e-05	0.05376
-7.90304e-06	7.26945e-05	0.0538
-3.2334e-05	-6.76101e-05	0.05384
-3.73396e-05	5.2095e-05	0.05388
5.78095e-05	-4.83187e-05	0.05392
-3.0518e-05	0.000114858	0.05396
6.76584e-05	1.38426e-05	0.054
-2.95628e-06	4.40692e-05	0.05404
4.41352e-05	-1.99175e-05	0.05408
-2.74369e-05	2.82077e-05	0.05412
2.52053e-05	2.04991e-05	0.05416
-7.25176e-05	-0.000115484	0.0542
2.07236e-05	3.09481e-06	0.05424
0.000110076	-8.57742e-05	0.05428
-1.50312e-05	6.55498e-05	0.05432
-4.55882e-05	3.00932e-05	0.05436
-3.44795e-05	-2.06369e-05	0.0544
-6.31136e-05	-5.18005e-05	0.05444
-7.52834e-06	2.95502e-05	0.05448
-5.70013e-06	3.64715e-06	0.05452
-6.73598e-05	9.13474e-06	0.05456
4.66141e-07	-2.68159e-05	0.0546
1.59075e-05	-0.000159539	0.05464
-3.89352e-05	-1.82051e-05	0.05468
9.00601e-05	-3.70592e-06	0.05472
-1.79459e-06	3.5849e-07	0.05476
-4.85617e-05	5.65068e-05	0.0548
-3.31628e-05	-4.60438e-05	0.05484
2.06629e-05	7.18878e-06	0.05488
3.3068e-05	2.6328e-05	0.05492
-1.66577e-05	7.6277e-06	0.05496
3.61941e-05	-8.38092e-06	0.055
1.07849e-05	-2.01604e-05	0.05504
1.56144e-05	3.01062e-05	0.05508
-2.27354e-07	-6.56728e-05	0.05512
9.40639e-06	-4.45124e-05	0.05516
-3.93442e-05	-1.9201e-06	0.0552
1.50361e-05	-4.41344e-05	0.05524
-1.14319e-05	1.15498e-05	0.05528
-1.37625e-06	-2.44619e-05	0.05532
7.97784e-07	3.59473e-05	0.05536
3.23977e-05	-8.93333e-05	0.0554
-4.62494e-05	2.10986e-05	0.05544
-3.28443e-05	-5.03693e-05	0.05548
-3.32755e-05	3.14042e-05	0.05552
5.69026e-06	-6.40984e-05	0.05556
5.03339e-05	-2.85324e-05	0.0556
6.99844e-05	2.42268e-06	0.05564
-5.76822e-05	-9.33923e-06	0.05568
-4.57614e-06	1.10979e-06	0.05572
-6.92454e-05	-3.06322e-05	0.05576
1.28913e-05	3.71782e-05	0.0558
-1.41351e-05	-1.15043e-05	0.05584
-4.60218e-05	3.04151e-05	0.05588
-4.20734e-05	5.85763e-05	0.05592
-4.50257e-05	7.29854e-06	0.05596
-3.61115e-05	3.26967e-06	0.056
4.97417e-05	-1.0477e-05	0.05604
-4.46702e-05	4.3283e-05	0.05608
-2.1936e-05	-1.22456e-05	0.05612
-1.44879e-05	-5.06811e-05	0.05616
-4.75464e-06	4.19964e-05	0.0562
2.35437e-05	1.15601e-05	0.05624
-4.46028e-05	6.07246e-05	0.05628
4.04054e-05	1.17892e-05	0.05632
-3.92368e-05	9.26616e-05	0.05636
1.57137e-06	-3.65852e-05	0.0564
-4.40738e-05	8.04113e-05	0.05644
-1.41809e-05	1.31099e-05	0.05648
-1.10383e-05	1.67904e-05	0.05652
1.31443e-05	2.59396e-05	0.05656
-2.06009e-05	2.77098e-05	0.0566
1.18215e-05	9.71868e-05	0.05664
1.60821e-05	-7.44834e-06	0.05668
-5.36655e-05	3.93557e-05	0.05672
0.000110561	5.85232e-05	0.05676
-2.34828e-05	-2.13042e-06	0.0568
-4.80334e-05	2.1471e-05	0.05684
-6.89517e-05	3.50036e-05	0.05688
-5.50782e-05	3.25107e-05	0.05692
-2.6733e-05	7.25512e-05	0.05696
-1.22292e-05	-2.16396e-05	0.057
-3.0697e-05	-3.58163e-05	0.05704
-7.83749e-06	1.87574e-05	0.05708
-1.30288e-05	-2.28787e-05	0.05712
-9.05191e-06	1.07789e-05	0.05716
-6.59037e-05	-1.08852e-05	0.0572
5.38321e-05	1.78298e-05	0.05724
-1.63367e-05	4.40931e-05	0.05728
-1.30541e-05	2.29432e-05	0.05732
-2.425e-05	-5.44093e-06	0.05736
5.10995e-06	6.39251e-05	0.0574
-3.51023e-05	-3.67844e-05	0.05744
6.66182e-06	5.34648e-05	0.05748
-3.02176e-05	-2.96535e-05	0.05752
-5.65876e-05	0.000104429	0.05756
-2.24136e-05	-1.35743e-05	0.0576
-4.2558e-05	8.67355e-06	0.05764
-4.0796e-05	-9.66918e-06	0.05768
5.24682e-05	6.94145e-05	0.05772
1.86089e-06	-4.04405e-05	0.05776
-2.0811e-06	5.99178e-06	0.0578
-4.61835e-06	-4.50008e-05	0.05784
5.19044e-06	4.77491e-05	0.05788
-3.16362e-05	4.31294e-05	0.05792
3.68746e-05	3.46567e-05	0.05796
3.9143e-05	7.64988e-06	0.058
5.41846e-05	2.66721e-05	0.05804
6.92505e-05	-4.34565e-05	0.05808
1.28865e-05	0.00011515	0.05812
3.14113e-05	-3.68858e-06	0.05816
-2.97949e-06	-4.7723e-05	0.0582
-2.46806e-06	4.0886e-07	0.05824
-7.32964e-06	3.38071e-05	0.05828
-2.67101e-05	5.87193e-06	0.05832
5.4271e-05	6.26293e-05	0.05836
-4.13043e-05	4.72422e-05	0.0584
-5.06265e-06	-2.32596e-05	0.05844
2.35357e-05	5.38748e-05	0.05848
-1.02149e-05	-5.22447e-05	0.05852
0.000108136	3.61529e-05	0.05856
-1.94928e-05	4.91866e-06	0.0586
-2.40549e-05	4.69912e-05	0.05864
-2.06583e-05	5.46049e-05	0.05868
-2.9272e-05	-1.58897e-05	0.05872
2.721e-05	4.18019e-05	0.05876
5.20286e-05	5.19441e-05	0.0588
-2.40404e-05	9.47617e-05	0.05884
-2.65441e-05	5.68124e-05	0.05888
-7.12976e-05	-2.54096e-05	0.05892
5.89601e-05	-2.70746e-05	0.05896
4.10583e-06	2.08049e-05	0.059
1.38281e-05	1.6473e-05	0.05904
-2.1585e-05	-2.09877e-05	0.05908
-2.28069e-05	-3.73047e-05	0.05912
1.04018e-07	3.5376e-05	0.05916
7.94222e-06	-4.5621e-05	0.0592
-6.38602e-06	-1.1459e-05	0.05924
-5.27042e-06	-2.20489e-05	0.05928
4.67724e-05	-4.38264e-05	0.05932
-2.25114e-05	-1.99249e-05	0.05936
1.20839e-06	7.86778e-06	0.0594
-1.04216e-05	-3.37669e-05	0.05944
1.26286e-05	-8.81496e-05	0.05948
3.7661e-05	-3.41739e-05	0.05952
-2.79591e-05	5.46572e-05	0.05956
1.86586e-05	-2.77321e-05	0.0596
-4.07396e-06	-5.06087e-05	0.05964
-6.49704e-05	-8.33361e-05	0.05968
8.42956e-05	1.68749e-05	0.05972
-4.25662e-06	4.133e-06	0.05976
-6.40396e-05	-1.03727e-05	0.0598
-4.49354e-05	-2.7005e-06	0.05984
3.83423e-05	8.86422e-05	0.05988
3.07436e-05	-3.3742e-05	0.05992
3.77074e-05	6.38751e-05	0.05996
-1.3695e-05	1.692e-05	0.06
2.22117e-05	8.15087e-06	0.06004
-3.85811e-05	8.17433e-05	0.06008
-3.60102e-06	1.5764e-05	0.06012
-1.05226e-05	-4.31129e-05	0.06016
-3.2026e-05	-2.20178e-06	0.0602
-5.69711e-06	-4.1635e-05	0.06024
-2.37656e-05	-2.38552e-05	0.06028
8.1803e-05	3.91344e-05	0.06032
-6.45388e-05	2.09241e-05	0.06036
1.82399e-05	-2.09107e-05	0.0604
5.78035e-05	2.70385e-05	0.06044
-2.81463e-06	2.35905e-05	0.06048
3.91783e-05	2.10971e-05	0.06052
-7.35674e-05	-3.14416e-05	0.06056
-1.32552e-05	5.13554e-05	0.0606
-2.95577e-05	-7.28087e-05	0.06064
2.72835e-05	-5.64894e-06	0.06068
6.5625e-05	5.21545e-05	0.06072
3.66824e-05	1.54828e-05	0.06076
2.85204e-05	-3.30486e-05	0.0608
-8.69857e-05	-2.31903e-05	0.06084
2.02537e-05	1.0137e-05	0.06088
5.24893e-06	-6.38897e-05	0.06092
-3.47802e-05	-1.97045e-05	0.06096
3.66189e-05	6.28261e-05	0.061
-9.13015e-05	1.2347e-05	0.06104
-8.3878e-05	9.12409e-05	0.06108
-4.15326e-05	-3.39678e-05	0.06112
2.25837e-05	2.87585e-05	0.06116
6.33636e-05	-8.72549e-06	0.0612
-8.45463e-08	1.73045e-05	0.06124
3.59803e-05	-5.08709e-05	0.06128
-4.57451e-05	-2.92091e-05	0.06132
1.58052e-05	-3.64438e-05	0.06136
5.62198e-05	1.00655e-05	0.0614
-1.02369e-06	-3.7058e-05	0.06144
5.09764e-05	-1.40355e-05	0.06148
-9.85455e-07	3.12821e-05	0.06152
2.46701e-05	-2.88641e-05	0.06156
2.56052e-05	-2.021e-05	0.0616
1.30859e-05	-2.25798e-06	0.06164
-7.58893e-06	-7.98422e-07	0.06168
6.60502e-06	-3.01808e-05	0.06172
2.1524e-05	8.79343e-05	0.06176
-6.11616e-05	3.0106e-06	0.0618
5.79489e-06	7.65768e-06	0.06184
-4.79159e-07	2.73904e-05	0.06188
-5.31198e-05	3.46846e-05	0.06192
2.79992e-05	-6.87572e-06	0.06196
4.80626e-05	-6.52912e-05	0.062
2.87699e-05	-5.88112e-05	0.06204
-6.7206e-07	0.000106263	0.06208
5.88796e-05	4.08118e-05	0.06212
-9.43211e-05	-1.93408e-05	0.06216
-8.45603e-06	5.20918e-05	0.0622
3.04274e-05	1.8512e-05	0.06224
1.75961e-05	2.11955e-05	0.06228
8.81934e-05	2.17369e-05	0.06232
-3.2171e-05	2.0619e-05	0.06236
-1.23863e-05	2.60908e-05	0.0624
1.3734e-05	2.31412e-05	0.06244
-3.1264e-05	2.88975e-05	0.06248
-1.57886e-05	2.10868e-05	0.06252
2.89492e-05	-5.41694e-05	0.06256
8.78075e-05	-2.63879e-05	0.0626
-2.10646e-06	3.62866e-05	0.06264
1.29726e-05	-1.20118e-05	0.06268
2.10424e-05	7.15145e-05	0.06272
2.58948e-05	2.95351e-05	0.06276
1.70622e-05	8.67642e-06	0.0628
-2.86773e-05	8.23198e-05	0.06284
4.92663e-05	2.25637e-05	0.06288
3.90549e-05	-4.74768e-05	0.06292
-2.68387e-05	5.23602e-05	0.06296
6.58963e-05	2.54461e-05	0.063
-3.67371e-05	9.62467e-05	0.06304
7.05783e-05	5.93211e-06	0.06308
-6.9994e-05	-7.91752e-05	0.06312
1.67936e-05	9.51499e-06	0.06316
5.33363e-06	1.70372e-05	0.0632
2.07228e-05	-4.21857e-05	0.06324
3.947e-05	4.89986e-05	0.06328
-3.28536e-05	-8.53166e-05	0.06332
-6.49257e-05	1.95236e-05	0.06336
5.51414e-05	-3.84624e-05	0.0634
-9.16651e-05	-4.53963e-05	0.06344
-1.17926e-05	3.5257e-05	0.06348
-1.28437e-05	-2.97551e-05	0.06352
-7.0969e-05	-4.8577e-05	0.06356
4.98525e-05	-3.19795e-05	0.0636
9.67544e-06	5.45543e-05	0.06364
3.17944e-05	8.25329e-05	0.06368
-4.56343e-05	-3.61393e-05	0.06372
-1.67601e-05	-1.99308e-05	0.06376
-1.47007e-05	3.66575e-05	0.0638
1.55706e-05	-1.17203e-06	0.06384
6.7486e-05	-2.95875e-05	0.06388
-7.36571e-05	6.3904e-05	0.06392
5.16251e-05	-3.65564e-05	0.06396
-9.63206e-05	2.46979e-05	0.064
7.06287e-05	4.85248e-05	0.06404
6.44884e-05	-2.085e-05	0.06408
1.39558e-05	1.91423e-05	0.06412
3.65204e-06	-4.68412e-06	0.06416
-8.49412e-06	-2.02135e-05	0.0642
-1.14153e-05	2.51301e-05	0.06424
4.85312e-05	-3.71648e-06	0.06428
-1.26698e-05	-3.9015e-05	0.06432
-6.65661e-05	-3.89587e-05	0.06436
3.04816e-05	5.02148e-05	0.0644
0.00011429	1.4445e-05	0.06444
2.81163e-05	7.9416e-05	0.06448
5.23369e-07	8.21957e-05	0.06452
-2.50915e-05	-7.30088e-05	0.06456
4.66947e-05	3.67788e-05	0.0646
4.28355e-06	1.34978e-05	0.06464
-7.24306e-05	0.000130214	0.06468
-2.84957e-06	1.55191e-05	0.06472
4.61973e-05	-1.82739e-05	0.06476
5.39667e-06	-6.01743e-05	0.0648
-4.98979e-06	-2.567e-05	0.06484
5.79145e-05	-7.94648e-05	0.06488
-3.02345e-05	-7.19213e-05	0.06492
1.84962e-05	-1.51492e-05	0.06496
2.81459e-05	-7.76068e-05	0.065
-2.68979e-05	4.23995e-05	0.06504
-3.47589e-05	-3.21134e-05	0.06508
-2.10814e-05	1.35083e-06	0.06512
-7.28194e-06	-6.75063e-05	0.06516
-2.1468e-05	0.000105656	0.0652
4.09615e-06	-2.88592e-06	0.06524
8.1779e-05	-6.55595e-05	0.06528
-6.56786e-05	-8.03271e-05	0.06532
3.36019e-05	7.34056e-05	0.06536
-2.18386e-05	2.3631e-05	0.0654
-6.81644e-05	2.23043e-05	0.06544
3.40667e-05	8.47663e-05	0.06548
1.55475e-06	-7.42585e-05	0.06552
2.70718e-05	-7.07176e-05	0.06556
-3.35942e-05	-2.62376e-05	0.0656
-6.93339e-05	-4.50032e-05	0.06564
-8.41472e-05	5.65432e-05	0.06568
-6.60768e-05	-4.13481e-05	0.06572
9.17118e-05	1.94601e-05	0.06576
-2.2507e-05	-6.81742e-05	0.0658
2.29024e-05	1.7398e-06	0.06584
1.48707e-05	4.04916e-05	0.06588
-1.90833e-05	8.76781e-05	0.06592
3.98964e-05	-6.57188e-05	0.06596
-5.31689e-05	-2.24683e-05	0.066
-6.59323e-05	3.96947e-05	0.06604
-1.86996e-06	-9.58964e-05	0.06608
-2.71341e-05	-7.14052e-05	0.06612
-7.53969e-06	-3.2055e-05	0.06616
-3.38661e-05	-1.33476e-05	0.0662
-6.14346e-06	9.76775e-05	0.06624
2.24106e-05	-8.21887e-05	0.06628
-4.3306e-05	5.22116e-05	0.06632
-5.07227e-05	1.9321e-05	0.06636
-2.67921e-05	5.48445e-05	0.0664
-2.41431e-05	-5.80009e-07	0.06644
-8.87092e-05	-9.91608e-06	0.06648
0.000107914	2.45965e-05	0.06652
3.64435e-06	-2.70175e-05	0.06656
-4.82175e-05	-2.51296e-05	0.0666
1.71988e-05	0.000149492	0.06664
8.2692e-06	4.19209e-05	0.06668
5.00638e-05	3.25299e-05	0.06672
-6.88494e-05	6.0017e-05	0.06676
4.7769e-05	-8.18138e-05	0.0668
2.19025e-05	0.000123761	0.06684
2.70427e-05	-0.000102156	0.06688
9.90573e-06	-1.84973e-05	0.06692
-6.52067e-05	-7.16529e-05	0.06696
2.29355e-05	5.54219e-05	0.067
-6.57858e-05	5.52085e-05	0.06704
-2.50737e-05	3.41227e-05	0.06708
2.02782e-05	-4.20392e-05	0.06712
-4.27572e-07	-6.11058e-05	0.06716
-2.36599e-05	-5.14194e-05	0.0672
-1.49631e-05	-2.47422e-05	0.06724
-1.10629e-05	-4.58122e-05	0.06728
-2.0787e-05	-8.61219e-05	0.06732
5.03805e-05	-0.000104777	0.06736
-6.13538e-05	-8.10209e-05	0.0674
-3.08103e-05	-1.14651e-05	0.06744
-4.28912e-05	-1.37448e-05	0.06748
9.10355e-05	4.30194e-05	0.06752
1.94782e-05	4.51029e-05	0.06756
-3.49038e-05	5.93294e-07	0.0676
2.86079e-05	-3.577e-05	0.06764
2.65233e-05	-2.57266e-05	0.06768
3.94704e-05	4.89698e-05	0.06772
-9.43963e-06	-7.29735e-05	0.06776
-1.34048e-05	-7.83137e-05	0.0678
3.12759e-05	-6.8061e-06	0.06784
-5.53165e-05	3.70482e-06	0.06788
3.09536e-05	1.64876e-06	0.06792
6.47789e-06	-1.35193e-05	0.06796
-2.44971e-05	-1.12031e-05	0.068
-6.02376e-05	7.159e-06	0.06804
-3.58914e-05	-2.86893e-05	0.06808
1.27533e-06	-4.39723e-05	0.06812
2.03609e-05	-6.25657e-05	0.06816
4.55432e-06	-5.63248e-05	0.0682
5.61446e-06	1.2153e-05	0.06824
-6.0916e-05	-6.58339e-05	0.06828
-3.89923e-06	-2.64639e-05	0.06832
8.99035e-06	-4.76519e-05	0.06836
-3.0927e-05	-4.38151e-05	0.0684
0.000108302	4.50028e-05	0.06844
-3.29403e-05	-1.31055e-05	0.06848
1.96771e-05	-2.48631e-05	0.06852
-5.65665e-05	3.66043e-05	0.06856
5.16785e-05	-1.99793e-05	0.0686
-4.79998e-05	1.54325e-05	0.06864
5.19717e-06	-3.64887e-05	0.06868
-1.80568e-05	0.000122026	0.06872
2.29008e-05	-9.01069e-06	0.06876
-6.99491e-05	1.98664e-05	0.0688
5.03121e-05	-3.2273e-05	0.06884
-5.32833e-05	-1.34262e-05	0.06888
2.19475e-05	1.73561e-05	0.06892
-3.49034e-05	8.69867e-05	0.06896
3.934e-05	4.24372e-05	0.069
-6.70356e-05	-8.12682e-05	0.06904
0.000103623	1.26218e-05	0.06908
-5.72283e-05	-0.000110696	0.06912
-4.24102e-05	2.11227e-06	0.06916
4.14448e-05	-8.78078e-07	0.0692
-6.77878e-05	2.28911e-05	0.06924
1.89893e-05	1.00487e-05	0.06928
-6.15319e-06	-0.000100141	0.06932
2.40414e-05	-7.36849e-05	0.06936
-2.6844e-05	6.73988e-07	0.0694
4.12409e-05	5.4484e-06	0.06944
5.79623e-05	-2.01446e-05	0.06948
4.71977e-05	-4.44131e-05	0.06952
-3.82497e-05	1.45348e-05	0.06956
-6.52971e-06	-4.31141e-05	0.0696
-2.87139e-05	-0.000103855	0.06964
-4.352e-05	4.76469e-05	0.06968
4.02022e-05	1.83858e-07	0.06972
-4.60754e-05	-3.56277e-05	0.06976
-6.01519e-05	-7.80979e-06	0.0698
-2.21658e-05	-6.74718e-05	0.06984
-8.2617e-05	-4.18509e-05	0.06988
5.61149e-06	1.46418e-05	0.06992
1.24157e-05	-7.78357e-07	0.06996
-5.42309e-05	-2.61623e-05	0.07
-4.69536e-05	1.50651e-05	0.07004
7.85944e-07	-2.99812e-05	0.07008
2.12668e-05	4.75398e-05	0.07012
-7.73232e-05	3.43799e-05	0.07016
-2.85569e-05	1.41984e-05	0.0702
6.64795e-05	-2.49046e-05	0.07024
-0.000113932	0.000103431	0.07028
-3.29708e-06	-2.40689e-05	0.07032
-2.49876e-05	8.53893e-05	0.07036
-4.1939e-05	-1.14591e-05	0.0704
9.19283e-05	-3.6159e-06	0.07044
-3.00516e-05	-1.60423e-05	0.07048
-3.73312e-05	8.54027e-06	0.07052
1.33807e-05	7.79609e-05	0.07056
-4.65209e-05	3.94758e-05	0.0706
1.31188e-05	-1.4229e-05	0.07064
-5.94424e-05	2.27579e-05	0.07068
0.00012683	-2.01357e-05	0.07072
-1.22785e-05	1.98633e-05	0.07076
-1.82025e-05	3.21521e-05	0.0708
-5.7206e-05	-1.19851e-05	0.07084
2.7425e-05	2.21214e-05	0.07088
1.28808e-05	2.06296e-05	0.07092
-2.33902e-05	0.000122446	0.07096
2.36113e-05	-1.2729e-05	0.071
2.74975e-05	2.7267e-05	0.07104
6.60458e-05	4.43065e-05	0.07108
1.30266e-05	5.296e-05	0.07112
0.000129765	-5.9349e-05	0.07116
-2.28013e-05	6.61857e-05	0.0712
-1.0916e-06	6.10952e-05	0.07124
-3.38761e-05	-6.95101e-05	0.07128
-1.63606e-05	-9.80831e-06	0.07132
6.34647e-06	1.69229e-05	0.07136
-8.74084e-07	-3.70198e-05	0.0714
2.1152e-05	-1.48083e-05	0.07144
7.50555e-06	3.71487e-05	0.07148
1.63847e-06	-5.56918e-05	0.07152
-4.51196e-05	2.51884e-05	0.07156
2.50604e-05	-4.84219e-05	0.0716
-8.94895e-06	3.71896e-05	0.07164
2.39542e-05	-1.75453e-05	0.07168
-5.07216e-05	3.70202e-06	0.07172
-2.60333e-05	-7.4648e-05	0.07176
2.55064e-05	5.72515e-06	0.0718
-5.60454e-06	-1.07955e-05	0.07184
-6.72649e-05	2.8066e-05	0.07188
1.79757e-05	-2.88352e-05	0.07192
2.12656e-06	-3.47336e-07	0.07196
3.26896e-05	-0.000100203	0.072
-8.76594e-06	-2.25979e-05	0.07204
1.90577e-05	-8.34564e-06	0.07208
-4.18176e-05	-4.802e-06	0.07212
-5.29198e-05	-8.20702e-05	0.07216
2.84523e-05	-0.000121861	0.0722
1.0299e-05	2.95064e-05	0.07224
-2.72403e-05	-1.69251e-05	0.07228
7.33658e-05	-5.73845e-05	0.07232
2.85655e-05	8.18517e-05	0.07236
-1.05902e-05	6.6183e-05	0.0724
1.73535e-05	-3.97157e-05	0.07244
6.80978e-06	4.19874e-05	0.07248
2.63968e-05	2.66931e-05	0.07252
-2.18408e-06	-1.22747e-05	0.07256
5.76298e-05	-6.26562e-05	0.0726
-9.46082e-06	3.90513e-06	0.07264
5.33721e-05	-2.14896e-05	0.07268
-1.95139e-05	9.64658e-05	0.07272
-4.51573e-05	-6.33842e-06	0.07276
3.7881e-05	3.424e-06	0.0728
-5.98409e-05	4.23271e-05	0.07284
4.7602e-05	4.22246e-06	0.07288
7.70672e-05	2.11167e-05	0.07292
-3.97382e-05	-2.61962e-05	0.07296
2.37467e-05	1.908e-05	0.073
-3.13379e-05	-6.6749e-05	0.07304
8.79093e-05	1.45588e-05	0.07308
0.000131839	-4.1844e-05	0.07312
-2.91895e-05	-5.77902e-05	0.07316
-1.35296e-05	7.89032e-05	0.0732
-9.47165e-06	-6.28609e-06	0.07324
-1.12234e-05	4.76865e-05	0.07328
-6.32419e-05	7.30094e-05	0.07332
-2.22054e-06	-5.52353e-05	0.07336
-1.06258e-05	-5.27395e-06	0.0734
-5.24294e-05	-9.74647e-05	0.07344
-2.95979e-05	2.62418e-05	0.07348
-5.73864e-05	-2.10747e-05	0.07352
5.23211e-05	0.000102913	0.07356
-4.49609e-05	-5.0212e-05	0.0736
3.67983e-05	1.30848e-05	0.07364
-2.74114e-05	3.5084e-05	0.07368
2.77023e-06	5.86476e-05	0.07372
1.65923e-05	-0.000132263	0.07376
5.5448e-05	-4.41672e-05	0.0738
1.50608e-05	-2.26925e-05	0.07384
7.47242e-05	-4.68916e-05	0.07388
-8.38433e-05	6.14805e-06	0.07392
3.21723e-05	-4.40885e-05	0.07396
-8.73642e-05	1.9769e-05	0.074
-5.77764e-05	-7.07857e-06	0.07404
4.37438e-05	2.99635e-05	0.07408
1.58321e-05	-2.43665e-05	0.07412
3.0218e-05	-6.89114e-05	0.07416
-2.82806e-07	-4.9269e-05	0.0742
1.14515e-05	7.86653e-05	0.07424
5.09039e-05	-6.18758e-05	0.07428
-1.18542e-05	1.61863e-05	0.07432
-5.77841e-05	-5.06254e-06	0.07436
-5.5574e-05	-0.000132207	0.0744
9.84189e-06	3.00759e-05	0.07444
4.8423e-05	-6.50272e-05	0.07448
-6.93395e-05	1.73682e-07	0.07452
-4.77459e-05	-4.91242e-05	0.07456
-9.36586e-05	-1.013e-05	0.0746
-2.68061e-05	-8.42488e-05	0.07464
-7.08834e-05	-8.5071e-06	0.07468
-1.10825e-05	-1.15572e-05	0.07472
3.07637e-06	3.2099e-05	0.07476
1.60675e-06	1.08873e-05	0.0748
1.63491e-05	1.52362e-06	0.07484
3.88284e-05	3.21304e-06	0.07488
-1.47709e-05	-4.387e-05	0.07492
-4.42537e-06	-6.9791e-05	0.07496
-2.57287e-05	1.44445e-05	0.075
1.69171e-06	1.718e-05	0.07504

## Sheet: Figure 3e
Time	Gate current	Gate current
	OED-OECT	OECT
2.5e-05	1.31519e-07	-4.40055e-08
5e-05	8.25335e-08	-1.24559e-07
7.5e-05	-9.45351e-08	3.5821e-07
0.0001	-3.16838e-07	-2.45289e-07
0.000125	-8.28888e-08	-1.26159e-08
0.00015	9.16036e-08	1.31529e-07
0.000175	-1.55128e-07	1.05955e-07
0.0002	-9.36221e-08	1.38487e-07
0.000225	8.66332e-08	-8.70595e-09
0.00025	9.70805e-09	-2.96225e-07
0.000275	-1.15527e-07	-4.02341e-07
0.0003	2.2381e-07	2.54195e-07
0.000325	-1.66374e-07	-1.46189e-07
0.00035	8.67416e-08	7.35487e-08
0.000375	-7.3953e-09	-6.31362e-08
0.0004	-1.90249e-07	-1.38501e-07
0.000425	1.7967e-07	2.88393e-08
0.00045	5.2569e-08	-2.51207e-07
0.000475	-1.89188e-07	-1.92826e-07
0.0005	1.54207e-07	4.56962e-08
0.000525	-7.25995e-08	-3.1669e-07
0.00055	-5.74519e-08	1.58412e-07
0.000575	-2.22073e-07	1.00843e-07
0.0006	-9.40764e-08	-1.95429e-07
0.000625	2.14104e-08	2.04632e-07
0.00065	-2.20336e-07	-2.86385e-07
0.000675	1.19911e-07	4.64172e-08
0.0007	-2.66893e-07	1.60946e-07
0.000725	4.84682e-08	-1.13171e-07
0.00075	-1.3122e-07	2.29203e-07
0.000775	-3.54877e-08	1.5705e-07
0.0008	1.45552e-08	-8.71519e-08
0.000825	-8.01114e-08	-2.3413e-07
0.00085	1.42138e-07	-2.22805e-07
0.000875	-2.36566e-07	1.36926e-07
0.0009	4.74375e-09	1.33155e-08
0.000925	2.39855e-09	1.47884e-08
0.00095	1.10894e-07	8.85291e-08
0.000975	-3.59007e-07	-9.03106e-08
0.001	-1.82315e-07	-1.23668e-08
0.001025	-1.34998e-07	-3.85308e-07
0.00105	-2.21997e-07	-1.57225e-07
0.001075	1.20271e-07	3.79078e-07
0.0011	-2.84499e-07	-1.38464e-07
0.001125	1.52433e-08	-5.2635e-08
0.00115	-7.16963e-08	-3.23356e-07
0.001175	3.35874e-07	-9.33845e-09
0.0012	-3.34461e-07	4.54157e-08
0.001225	2.33537e-07	-3.12367e-07
0.00125	-2.62839e-07	-5.92102e-08
0.001275	9.09431e-08	-1.28666e-07
0.0013	-8.4128e-09	-9.829e-08
0.001325	-1.30417e-07	1.00007e-08
0.00135	-1.63228e-07	-1.40806e-07
0.001375	-6.3151e-08	2.29186e-07
0.0014	-9.90699e-08	-2.52131e-07
0.001425	-1.34881e-07	7.8914e-08
0.00145	6.00529e-08	1.32593e-07
0.001475	2.25786e-08	-7.95729e-08
0.0015	3.04744e-08	2.65143e-07
0.001525	6.0907e-09	-6.47042e-08
0.00155	4.36128e-08	2.01407e-07
0.001575	-6.78343e-08	1.3491e-08
0.0016	-1.76461e-07	-1.09162e-07
0.001625	9.6492e-09	-2.32199e-08
0.00165	-8.6372e-08	-1.01547e-08
0.001675	1.17729e-07	2.13576e-07
0.0017	-3.02313e-08	-2.91709e-07
0.001725	-1.66421e-07	-2.87403e-07
0.00175	4.80557e-08	5.68458e-08
0.001775	-9.28857e-08	1.06974e-07
0.0018	4.4484e-08	1.66848e-08
0.001825	7.00502e-08	-2.34597e-08
0.00185	-1.55e-07	-5.49797e-08
0.001875	-1.30901e-07	-1.8844e-07
0.0019	-8.2494e-08	-1.01626e-07
0.001925	-7.22469e-08	-1.19644e-07
0.00195	-7.57796e-08	7.23838e-08
0.001975	-1.03115e-07	-9.76245e-08
0.002	-6.66116e-08	-1.24391e-07
0.002025	-1.2207e-07	-4.96485e-09
0.00205	2.77636e-07	-9.64535e-08
0.002075	-2.26952e-07	2.01726e-07
0.0021	-4.95418e-08	-2.00983e-07
0.002125	-1.78887e-07	-7.17695e-08
0.00215	-2.24785e-07	-1.45119e-07
0.002175	-9.63694e-08	-2.17451e-07
0.0022	-8.53704e-08	-3.01213e-08
0.002225	-1.23822e-07	7.80059e-08
0.00225	-6.29684e-08	3.13764e-08
0.002275	-2.1376e-07	4.5914e-09
0.0023	-8.4348e-09	-4.06252e-08
0.002325	-1.27114e-07	-3.46368e-07
0.00235	-2.26468e-07	-1.91958e-07
0.002375	-1.88426e-07	-2.54947e-08
0.0024	-2.90818e-07	-3.08693e-07
0.002425	5.1073e-08	1.00081e-07
0.00245	-1.79877e-07	2.53992e-07
0.002475	2.08193e-07	3.40285e-09
0.0025	-9.38119e-08	8.25413e-08
0.002525	-1.63467e-07	1.71962e-07
0.00255	-9.45153e-08	-6.67656e-08
0.002575	-2.59848e-07	2.21254e-08
0.0026	-2.04087e-07	-8.86105e-09
0.002625	-5.10686e-08	1.23592e-07
0.00265	1.45167e-07	-1.39183e-08
0.002675	-3.1179e-08	1.83339e-07
0.0027	-3.24676e-07	-3.18236e-07
0.002725	-6.42334e-08	-1.92041e-07
0.00275	-2.72388e-07	1.76626e-07
0.002775	-2.8924e-07	-2.12961e-07
0.0028	2.58703e-08	-8.10194e-08
0.002825	-1.40143e-07	-4.8813e-08
0.00285	2.48353e-08	2.55264e-07
0.002875	-2.30076e-07	-6.95585e-09
0.0029	-2.17534e-07	-1.09812e-07
0.002925	1.13516e-07	6.90706e-08
0.00295	1.65464e-07	-2.01854e-07
0.002975	9.59447e-08	-2.49931e-07
0.003	-1.61201e-07	-4.06186e-08
0.003025	-7.00128e-08	7.32622e-08
0.00305	2.88398e-08	2.13757e-07
0.003075	-1.46904e-07	1.40524e-07
0.0031	8.05783e-08	-6.2304e-09
0.003125	1.32158e-07	-1.68121e-07
0.00315	9.87107e-08	2.04262e-07
0.003175	-2.04774e-07	-8.3265e-08
0.0032	-1.7583e-08	-3.94504e-07
0.003225	-2.31633e-07	-1.62584e-07
0.00325	-1.64945e-08	-2.63516e-07
0.003275	-1.74984e-07	8.5134e-08
0.0033	1.15016e-08	2.36932e-07
0.003325	5.9653e-08	-7.7682e-09
0.00335	-2.65518e-07	4.87575e-09
0.003375	-2.33953e-07	-3.21679e-07
0.0034	-2.08901e-08	2.13692e-07
0.003425	8.58935e-08	-2.25649e-07
0.00345	-1.66574e-07	9.27047e-08
0.003475	-3.71129e-08	-9.01395e-08
0.0035	1.21527e-07	4.56995e-08
0.003525	-1.16581e-07	2.1516e-08
0.00355	1.58838e-07	3.00327e-07
0.003575	1.29242e-07	-1.47255e-07
0.0036	6.15989e-08	2.05139e-08
0.003625	4.95286e-08	-1.97941e-07
0.00365	-1.98317e-07	2.18644e-07
0.003675	-6.6567e-08	1.21886e-08
0.0037	4.61984e-08	-1.05383e-07
0.003725	2.0267e-07	1.82822e-07
0.00375	9.05382e-08	-1.54358e-07
0.003775	-1.93518e-07	2.19055e-07
0.0038	7.48951e-08	-2.33464e-07
0.003825	-1.66035e-07	-1.3948e-09
0.00385	3.31131e-07	-1.09574e-07
0.003875	-3.29692e-07	-1.04347e-07
0.0039	3.05883e-08	9.80765e-08
0.003925	-4.00609e-07	-1.53987e-07
0.00395	-2.78272e-07	5.67754e-08
0.003975	-1.55457e-07	-1.28772e-07
0.004	2.2011e-08	-6.48065e-08
0.004025	-2.78454e-07	1.1385e-10
0.00405	5.69564e-08	-8.53556e-08
0.004075	8.3408e-08	9.13885e-08
0.0041	6.69223e-08	-4.9516e-08
0.004125	-5.9939e-09	6.55297e-08
0.00415	8.99206e-08	-5.28924e-08
0.004175	-1.49636e-07	3.27114e-07
0.0042	-5.1771e-08	5.1095e-09
0.004225	-2.5185e-07	1.70973e-08
0.00425	2.55964e-07	-2.44668e-07
0.004275	-2.4464e-09	2.36693e-07
0.0043	-2.95069e-07	-1.58177e-07
0.004325	-5.13057e-08	-6.40629e-08
0.00435	-2.73092e-07	-1.57177e-07
0.004375	1.18451e-07	-3.84444e-07
0.0044	-6.97972e-08	-2.98694e-07
0.004425	-1.08896e-07	2.37832e-07
0.00445	-2.10557e-07	-2.50316e-07
0.004475	-1.91481e-07	-1.82355e-07
0.0045	-1.55713e-07	2.8199e-08
0.004525	-2.09834e-07	-1.55922e-07
0.00455	7.46471e-08	-1.95501e-07
0.004575	-1.4592e-07	-9.90699e-08
0.0046	-1.79241e-07	-2.70628e-07
0.004625	-1.16756e-07	-1.57674e-08
0.00465	-2.18221e-07	-1.74463e-07
0.004675	2.36564e-07	1.62207e-07
0.0047	-1.97768e-07	1.14705e-07
0.004725	-3.45477e-07	-9.45516e-08
0.00475	3.49278e-08	-8.134e-08
0.004775	-2.96609e-07	1.13086e-07
0.0048	-1.18812e-07	-4.1019e-07
0.004825	3.76378e-07	7.25219e-08
0.00485	-2.36346e-07	-1.88628e-07
0.004875	1.18607e-07	-1.51637e-07
0.0049	-3.21569e-07	-2.34256e-07
0.004925	-5.13045e-08	-6.04879e-08
0.00495	-3.20501e-07	-8.81557e-08
0.004975	-2.16387e-08	-2.05979e-07
0.005	-3.11723e-07	-2.71304e-07
0.005025	-6.88165e-08	-8.14891e-08
0.00505	-4.17692e-07	-2.17883e-08
0.005075	2.18088e-07	-2.55513e-07
0.0051	-3.20309e-07	1.90493e-07
0.005125	1.57881e-07	9.70415e-08
0.00515	-2.47968e-07	-6.66088e-08
0.005175	-2.0747e-07	-2.27722e-08
0.0052	9.1762e-08	-3.00619e-07
0.005225	-2.71678e-07	1.53986e-07
0.00525	-2.52301e-07	-4.2152e-07
0.005275	-2.53687e-07	-5.19706e-08
0.0053	-8.73461e-08	-1.34584e-07
0.005325	-1.83812e-07	-1.67848e-07
0.00535	-2.94118e-07	-1.42166e-07
0.005375	1.02648e-07	-1.70767e-07
0.0054	-5.28401e-08	2.86417e-07
0.005425	1.38797e-07	-2.67174e-07
0.00545	-1.08372e-08	1.87452e-07
0.005475	2.75411e-07	2.1576e-08
0.0055	1.78336e-07	-3.99905e-08
0.005525	-4.21954e-08	2.00119e-07
0.00555	-1.66738e-07	-1.37957e-07
0.005575	-3.3748e-09	1.43267e-07
0.0056	-2.05875e-07	6.56376e-08
0.005625	5.76741e-08	1.91235e-09
0.00565	1.84434e-07	-1.77165e-07
0.005675	9.0299e-09	8.7329e-09
0.0057	-7.53451e-08	-2.37759e-07
0.005725	2.7781e-07	-4.08089e-08
0.00575	-2.45889e-07	3.23136e-08
0.005775	4.03953e-08	-2.61211e-07
0.0058	-3.88784e-08	-2.66442e-07
0.005825	7.95954e-08	9.36095e-08
0.00585	8.20594e-08	-3.42771e-07
0.005875	-2.27909e-07	4.32437e-07
0.0059	-3.97892e-08	-2.54711e-07
0.005925	-3.31579e-07	3.71054e-07
0.00595	-1.99625e-07	3.85781e-08
0.005975	1.26099e-08	-2.508e-09
0.006	-1.17032e-07	1.27734e-07
0.006025	-1.84025e-07	-2.64665e-07
0.00605	1.33362e-07	-1.0895e-08
0.006075	-2.27937e-07	-7.10352e-08
0.0061	-1.22256e-07	-3.47974e-08
0.006125	2.71772e-07	-1.29017e-07
0.00615	-2.82711e-07	7.36362e-08
0.006175	-1.41305e-07	1.1895e-07
0.0062	-2.78228e-08	-1.4291e-07
0.006225	2.303e-07	8.13131e-08
0.00625	-1.17398e-07	-1.51154e-07
0.006275	-1.76238e-07	-1.13807e-07
0.0063	-2.41181e-08	-2.52577e-07
0.006325	-8.99415e-08	-2.49612e-08
0.00635	1.4918e-07	-1.03749e-07
0.006375	1.2909e-07	-1.48263e-07
0.0064	2.018e-08	2.83229e-07
0.006425	-1.44894e-07	-1.83466e-07
0.00645	2.1274e-08	-3.02913e-07
0.006475	1.15233e-07	4.94604e-08
0.0065	1.75599e-07	-1.48562e-07
0.006525	-3.30182e-07	-2.37974e-07
0.00655	2.47072e-07	-4.87658e-08
0.006575	-2.41081e-07	-6.29431e-08
0.0066	-9.94829e-08	2.28525e-07
0.006625	1.01338e-07	-1.15049e-07
0.00665	-3.08083e-07	6.4103e-08
0.006675	-2.36253e-07	4.76014e-08
0.0067	-1.21832e-07	1.1579e-07
0.006725	7.95437e-08	-1.04651e-07
0.00675	-1.28572e-07	1.50492e-07
0.006775	-1.82726e-07	-5.93367e-08
0.0068	-1.41137e-07	5.79618e-08
0.006825	2.24747e-07	3.09705e-09
0.00685	-2.40086e-07	4.36425e-08
0.006875	1.61456e-07	-2.08117e-07
0.0069	-2.16095e-07	-2.51818e-08
0.006925	-4.51259e-08	-8.15155e-08
0.00695	2.34058e-08	6.96668e-08
0.006975	-1.95246e-07	-2.62427e-08
0.007	-9.98662e-08	-8.50025e-09
0.007025	1.59652e-07	-8.67328e-08
0.00705	-1.81486e-07	-6.34662e-08
0.007075	-4.5639e-09	-1.85818e-08
0.0071	-4.26948e-08	2.84246e-08
0.007125	-1.50336e-07	-3.60575e-07
0.00715	-3.40153e-07	-3.69875e-08
0.007175	-9.97018e-08	-2.46466e-07
0.0072	8.15507e-08	3.88459e-08
0.007225	1.76774e-07	-2.01893e-07
0.00725	-5.5253e-08	6.50414e-08
0.007275	-2.38579e-07	-8.16393e-08
0.0073	-7.40998e-08	-1.32629e-07
0.007325	1.08351e-07	-1.7468e-08
0.00735	-1.17008e-07	1.66132e-07
0.007375	-1.66616e-07	7.87556e-08
0.0074	-2.2484e-07	3.52385e-09
0.007425	1.0383e-07	5.38945e-09
0.00745	-4.14144e-07	4.76696e-08
0.007475	1.46567e-07	3.75826e-08
0.0075	-3.94383e-08	-1.22897e-08
0.007525	-4.55983e-07	-4.47771e-08
0.00755	9.774e-08	-1.58564e-07
0.007575	-1.48901e-08	7.94492e-08
0.0076	-1.2374e-07	-3.40928e-07
0.007625	-3.51065e-09	7.81643e-08
0.00765	1.44771e-08	9.87586e-08
0.007675	-7.2809e-08	-2.31303e-07
0.0077	1.60604e-07	-1.21299e-07
0.007725	2.60128e-08	1.85185e-07
0.00775	5.71725e-08	-6.4504e-09
0.007775	-8.33619e-08	8.27151e-08
0.0078	-3.03408e-07	-2.69786e-08
0.007825	-7.04605e-08	-3.22069e-07
0.00785	-1.87863e-08	-1.70209e-07
0.007875	2.53847e-08	-4.05345e-08
0.0079	-2.16829e-07	-3.56092e-07
0.007925	-2.58186e-08	2.3919e-08
0.00795	8.48501e-08	-6.90047e-08
0.007975	-1.02964e-07	-1.99044e-07
0.008	-2.04807e-07	9.63363e-08
0.008025	2.86926e-07	-6.99353e-08
0.00805	-3.58463e-07	-9.56378e-08
0.008075	-7.63796e-08	-1.30107e-07
0.0081	-1.85748e-07	-1.15283e-07
0.008125	3.20695e-07	-5.31652e-08
0.00815	-3.81596e-07	-2.568e-07
0.008175	-2.11686e-07	1.23801e-07
0.0082	-2.6395e-07	-2.59127e-07
0.008225	-1.97248e-07	4.14518e-08
0.00825	9.5661e-08	3.32321e-08
0.008275	1.19708e-08	4.49378e-08
0.0083	-4.77422e-08	-2.90878e-07
0.008325	1.68307e-07	1.77957e-07
0.00835	-1.29812e-07	1.57158e-06
0.008375	7.73537e-08	8.15694e-06
0.0084	-1.54794e-07	5.49062e-06
0.008425	2.35442e-07	5.92944e-06
0.00845	-1.49827e-07	5.8795e-06
0.008475	2.0152e-09	5.80584e-06
0.0085	1.72768e-07	5.07611e-06
0.008525	-1.60054e-07	5.77323e-06
0.00855	6.8117e-08	5.07289e-06
0.008575	-3.9793e-07	5.34195e-06
0.0086	1.04539e-08	5.04485e-06
0.008625	1.9354e-08	4.7936e-06
0.00865	-4.92311e-08	4.84481e-06
0.008675	7.6901e-08	4.67899e-06
0.0087	-3.09424e-07	4.46681e-06
0.008725	-2.77057e-07	4.07381e-06
0.00875	2.0627e-07	4.42646e-06
0.008775	-3.7945e-07	4.34707e-06
0.0088	3.46235e-07	4.37643e-06
0.008825	-4.96205e-08	3.80482e-06
0.00885	-2.03514e-07	4.01269e-06
0.008875	-2.62389e-07	3.67273e-06
0.0089	2.96023e-07	3.86006e-06
0.008925	-7.55458e-08	3.94013e-06
0.00895	1.34845e-07	3.78462e-06
0.008975	-1.32451e-08	3.74921e-06
0.009	4.0486e-08	3.92149e-06
0.009025	-1.32609e-07	3.53176e-06
0.00905	-1.79174e-08	3.67803e-06
0.009075	3.40228e-07	3.62262e-06
0.0091	-1.78522e-07	3.32689e-06
0.009125	1.26213e-07	3.3406e-06
0.00915	2.01448e-08	3.32812e-06
0.009175	-3.13957e-07	3.02085e-06
0.0092	1.21927e-07	3.10993e-06
0.009225	-3.56697e-08	3.3608e-06
0.00925	-3.13588e-07	2.98954e-06
0.009275	1.18771e-07	3.11605e-06
0.0093	-2.02885e-07	3.12636e-06
0.009325	-1.78507e-07	2.89458e-06
0.00935	-6.89392e-08	2.805e-06
0.009375	-2.55711e-07	3.27675e-06
0.0094	1.50212e-07	2.58013e-06
0.009425	-1.94547e-07	2.81433e-06
0.00945	-8.53061e-08	2.78639e-06
0.009475	2.55745e-07	2.75827e-06
0.0095	-2.68405e-07	2.53033e-06
0.009525	1.0272e-07	2.60627e-06
0.00955	7.30137e-07	2.56962e-06
0.009575	4.29927e-07	2.72882e-06
0.0096	6.70573e-07	2.53613e-06
0.009625	5.86278e-07	2.29051e-06
0.00965	6.98582e-07	2.39282e-06
0.009675	3.27154e-07	2.36084e-06
0.0097	3.68497e-07	2.26867e-06
0.009725	4.33591e-07	2.34083e-06
0.00975	4.26991e-07	2.35523e-06
0.009775	2.90837e-07	2.07983e-06
0.0098	3.61384e-07	2.10904e-06
0.009825	4.84666e-07	2.07001e-06
0.00985	4.02028e-07	2.08551e-06
0.009875	2.96423e-07	2.13485e-06
0.0099	3.75841e-07	2.37806e-06
0.009925	4.36982e-07	2.1442e-06
0.00995	1.16071e-07	2.0282e-06
0.009975	2.03073e-07	2.21266e-06
0.01	3.35451e-07	1.9351e-06
0.010025	2.83179e-07	1.99285e-06
0.01005	2.8313e-07	1.6696e-06
0.010075	-4.00868e-08	2.0813e-06
0.0101	7.24746e-08	1.64034e-06
0.010125	3.13683e-07	1.64373e-06
0.01015	-8.02593e-08	1.67592e-06
0.010175	3.15684e-07	1.94972e-06
0.0102	2.76327e-07	1.98853e-06
0.010225	2.9785e-07	1.81524e-06
0.01025	-2.1329e-08	1.90597e-06
0.010275	1.87431e-07	1.7846e-06
0.0103	3.11725e-07	1.62023e-06
0.010325	9.52787e-08	1.72915e-06
0.01035	2.00622e-07	1.42881e-06
0.010375	1.78915e-07	1.27165e-06
0.0104	1.80834e-07	1.45203e-06
0.010425	-1.2072e-07	1.23774e-06
0.01045	5.99352e-08	1.50152e-06
0.010475	7.39943e-08	1.44364e-06
0.0105	3.83591e-07	1.52889e-06
0.010525	1.28474e-07	1.34002e-06
0.01055	1.1919e-07	1.52607e-06
0.010575	-1.74942e-07	1.4242e-06
0.0106	4.0835e-07	1.47107e-06
0.010625	4.21911e-08	1.30635e-06
0.01065	-1.99965e-07	1.51194e-06
0.010675	2.12573e-07	1.34667e-06
0.0107	1.60418e-07	1.44399e-06
0.010725	1.20131e-08	1.32442e-06
0.01075	1.00483e-07	1.43082e-06
0.010775	8.74841e-08	1.55846e-06
0.0108	4.41001e-08	1.32556e-06
0.010825	9.21404e-08	1.42797e-06
0.01085	4.51552e-07	1.48661e-06
0.010875	2.0151e-07	1.17116e-06
0.0109	1.99582e-07	1.58065e-06
0.010925	5.21559e-08	1.09685e-06
0.01095	1.0024e-07	1.20575e-06
0.010975	4.48804e-07	1.27653e-06
0.011	2.38029e-08	1.28729e-06
0.011025	1.54471e-07	1.10378e-06
0.01105	-1.11178e-07	1.12093e-06
0.011075	3.53662e-07	1.32824e-06
0.0111	1.09463e-07	7.59315e-07
0.011125	1.56287e-07	9.81255e-07
0.01115	1.08771e-07	1.06312e-06
0.011175	1.64514e-07	1.17383e-06
0.0112	1.01619e-07	8.37474e-07
0.011225	-1.37442e-07	1.01593e-06
0.01125	-1.09368e-07	9.49443e-07
0.011275	3.4144e-07	1.18543e-06
0.0113	-2.95113e-07	1.00348e-06
0.011325	9.96594e-08	1.03818e-06
0.01135	2.50818e-07	1.09552e-06
0.011375	1.38923e-07	1.05908e-06
0.0114	-1.41625e-08	7.74829e-07
0.011425	-2.16823e-07	1.13683e-06
0.01145	-1.89239e-07	9.72345e-07
0.011475	9.20909e-08	7.9694e-07
0.0115	2.28491e-07	1.22564e-06
0.011525	2.76491e-07	5.92302e-07
0.01155	3.96578e-08	1.04348e-06
0.011575	2.13869e-07	8.47022e-07
0.0116	-1.17445e-07	8.38884e-07
0.011625	1.66499e-07	1.00415e-06
0.01165	-1.74113e-08	8.28434e-07
0.011675	-9.26035e-09	5.58549e-07
0.0117	1.8375e-08	6.58172e-07
0.011725	4.95566e-08	7.27477e-07
0.01175	7.05672e-08	8.2515e-07
0.011775	-2.87925e-07	9.07967e-07
0.0118	1.65725e-07	9.20975e-07
0.011825	1.28768e-07	7.10474e-07
0.01185	1.49606e-08	7.83494e-07
0.011875	3.62621e-08	6.93987e-07
0.0119	9.14276e-08	6.084e-07
0.011925	-6.32852e-08	8.20767e-07
0.01195	-1.93022e-07	9.22526e-07
0.011975	1.78439e-07	7.56192e-07
0.012	-2.3276e-08	6.15656e-07
0.012025	2.72544e-07	7.14325e-07
0.01205	-1.9765e-07	7.78693e-07
0.012075	1.86865e-07	5.9695e-07
0.0121	1.14952e-07	6.44509e-07
0.012125	5.54444e-08	5.2541e-07
0.01215	-7.03015e-08	3.64893e-07
0.012175	1.25739e-07	9.63946e-07
0.0122	-6.30575e-08	3.76287e-07
0.012225	3.82344e-07	4.9284e-07
0.01225	-8.49772e-08	8.43121e-07
0.012275	5.11368e-08	3.52721e-07
0.0123	5.7101e-09	7.5451e-07
0.012325	-1.66557e-07	4.95816e-07
0.01235	2.10389e-07	9.0288e-07
0.012375	-2.23509e-07	7.64878e-07
0.0124	7.32798e-08	6.25575e-07
0.012425	2.59954e-07	5.85866e-07
0.01245	-2.13072e-07	7.07518e-07
0.012475	6.28903e-08	6.20094e-07
0.0125	-1.18728e-07	7.6603e-07
0.012525	-1.51268e-07	8.68031e-07
0.01255	5.769e-08	4.33591e-07
0.012575	2.02415e-07	9.52859e-07
0.0126	-2.34861e-07	6.52329e-07
0.012625	2.86262e-07	6.76314e-07
0.01265	-2.77926e-07	4.56299e-07
0.012675	-1.5074e-07	6.35604e-07
0.0127	-4.88878e-08	3.72753e-07
0.012725	2.69671e-07	5.84246e-07
0.01275	-1.75502e-07	5.03682e-07
0.012775	-9.80843e-08	7.48666e-07
0.0128	-1.31741e-07	6.15086e-07
0.012825	2.35286e-07	4.43668e-07
0.01285	-3.18659e-07	7.03374e-07
0.012875	1.03675e-09	3.54594e-07
0.0129	5.42933e-08	6.28501e-07
0.012925	-6.9762e-08	4.41605e-07
0.01295	-9.42045e-08	7.39803e-07
0.012975	-3.11735e-07	5.15627e-07
0.013	1.26211e-07	3.87713e-07
0.013025	-1.16586e-07	7.35765e-07
0.01305	1.24545e-07	4.13321e-07
0.013075	9.90561e-08	3.67186e-07
0.0131	-5.07078e-08	1.34267e-07
0.013125	-2.55167e-07	1.05958e-06
0.01315	3.19449e-07	1.9318e-07
0.013175	1.45417e-07	4.6437e-07
0.0132	-1.72563e-07	3.96034e-07
0.013225	1.33863e-07	5.794e-07
0.01325	-9.53585e-08	5.23665e-07
0.013275	2.87653e-07	4.27846e-07
0.0133	-6.51255e-09	4.984e-07
0.013325	1.71702e-07	7.02923e-07
0.01335	-1.10663e-07	1.48101e-07
0.013375	7.79317e-08	6.4185e-07
0.0134	-1.74065e-07	7.175e-07
0.013425	-3.57209e-08	5.04177e-07
0.01345	3.245e-07	6.54404e-07
0.013475	-1.73894e-08	2.2007e-07
0.0135	-3.20028e-08	7.20582e-07
0.013525	1.45614e-07	4.13151e-07
0.01355	1.71081e-07	4.30241e-07
0.013575	-2.11762e-07	3.27731e-07
0.0136	8.53132e-08	2.98378e-07
0.013625	-4.98894e-08	5.1974e-07
0.01365	-1.51598e-07	4.53676e-07
0.013675	8.31385e-08	4.62896e-07
0.0137	1.55739e-07	4.24441e-07
0.013725	-4.50175e-09	2.51634e-07
0.01375	-4.86959e-08	5.67907e-07
0.013775	-2.54804e-07	1.71195e-07
0.0138	3.46989e-07	3.98296e-07
0.013825	6.79756e-08	5.55322e-07
0.01385	-3.28972e-08	5.32072e-07
0.013875	3.99817e-08	3.58745e-07
0.0139	-1.79317e-07	5.96389e-07
0.013925	1.36899e-07	5.11661e-07
0.01395	1.58842e-07	4.57115e-07
0.013975	3.41814e-08	5.47522e-07
0.014	1.51971e-07	5.31681e-07
0.014025	-1.48307e-07	3.99793e-07
0.01405	2.88409e-08	2.09395e-07
0.014075	3.39422e-08	5.23485e-07
0.0141	-1.56089e-07	5.03644e-07
0.014125	3.46885e-09	3.12554e-07
0.01415	6.28853e-08	6.56842e-07
0.014175	-5.98175e-08	3.47819e-07
0.0142	-2.38865e-07	3.07078e-07
0.014225	-5.61149e-08	6.27202e-07
0.01425	-9.57028e-08	1.54204e-07
0.014275	1.5708e-09	3.80687e-07
0.0143	2.12611e-07	2.7758e-07
0.014325	-5.24623e-08	2.98102e-07
0.01435	1.05318e-07	3.82148e-07
0.014375	-1.53787e-07	2.80581e-07
0.0144	3.344e-09	3.39057e-07
0.014425	-1.625e-07	2.24189e-07
0.01445	-1.42377e-07	4.31408e-07
0.014475	-2.6334e-07	4.44115e-07
0.0145	-1.96813e-07	2.16651e-07
0.014525	-5.5137e-08	2.61258e-07
0.01455	3.58143e-08	3.36619e-07
0.014575	-5.43675e-07	2.74053e-07
0.0146	-1.13649e-07	2.28423e-07
0.014625	-9.18e-08	2.72793e-07
0.01465	-4.4143e-07	5.3124e-07
0.014675	2.56167e-07	4.67664e-07
0.0147	-1.75949e-07	4.49224e-07
0.014725	-2.64061e-08	2.37954e-07
0.01475	-1.38269e-07	4.40108e-07
0.014775	-4.00345e-09	3.70218e-07
0.0148	-3.74297e-08	2.62742e-07
0.014825	-1.06284e-07	3.09425e-07
0.01485	-1.94147e-07	1.23778e-08
0.014875	-7.45409e-08	3.19726e-07
0.0149	-3.53122e-07	3.11904e-07
0.014925	1.94183e-07	3.14154e-07
0.01495	-1.95602e-07	3.42199e-07
0.014975	-6.3525e-09	3.54496e-07
0.015	-9.27977e-08	2.9813e-07
0.015025	7.72349e-08	4.97818e-07
0.01505	3.86644e-08	9.11697e-08
0.015075	1.9327e-09	4.29707e-07
0.0151	1.07527e-07	4.77147e-07
0.015125	7.70808e-08	4.01922e-07
0.01515	2.25992e-07	2.18605e-07
0.015175	-4.46699e-08	4.21324e-07
0.0152	-1.00944e-07	4.17183e-07
0.015225	-1.53361e-07	1.79623e-07
0.01525	-9.02572e-08	3.88496e-07
0.015275	5.91811e-08	4.28221e-07
0.0153	1.19645e-07	1.17581e-07
0.015325	5.40155e-08	4.2451e-07
0.01535	1.00879e-07	2.85839e-07
0.015375	-9.27405e-08	4.82877e-07
0.0154	-1.65655e-07	2.13554e-07
0.015425	1.01608e-07	4.10355e-09
0.01545	-3.35935e-08	3.22788e-07
0.015475	6.01178e-08	3.05868e-07
0.0155	3.44196e-08	4.22943e-07
0.015525	1.12665e-07	3.46017e-07
0.01555	-7.83409e-08	4.91611e-07
0.015575	2.10919e-07	4.16072e-07
0.0156	2.26357e-07	4.77161e-07
0.015625	1.18886e-07	5.90535e-09
0.01565	2.27624e-07	2.68975e-07
0.015675	-1.83436e-08	2.89084e-07
0.0157	-2.00361e-07	4.36028e-07
0.015725	8.68576e-08	2.10888e-07
0.01575	-4.19705e-09	1.5948e-07
0.015775	2.22781e-07	1.62264e-07
0.0158	1.46222e-07	3.98115e-07
0.015825	-2.80858e-08	3.33837e-07
0.01585	-4.55246e-08	4.02413e-07
0.015875	-1.44287e-08	3.52426e-07
0.0159	-3.52462e-07	2.56398e-07
0.015925	-1.22304e-08	-5.02486e-08
0.01595	-2.01254e-07	2.59253e-07
0.015975	-4.75316e-08	8.26375e-08
0.016	3.7461e-07	-2.5696e-09
0.016025	-2.38046e-07	5.91296e-07
0.01605	3.33426e-07	3.47586e-07
0.016075	-2.47241e-08	4.49838e-07
0.0161	-1.84553e-07	1.66315e-07
0.016125	5.12952e-08	3.84163e-07
0.01615	1.52697e-07	-1.42012e-07
0.016175	-7.30109e-08	4.97414e-07
0.0162	1.81419e-07	2.06323e-07
0.016225	2.72755e-07	2.81227e-07
0.01625	1.48387e-07	5.33202e-07
0.016275	2.90683e-07	1.16759e-07
0.0163	-7.78124e-08	5.80392e-07
0.016325	-1.65165e-08	3.0162e-09
0.01635	2.63101e-07	2.67789e-07
0.016375	-1.31456e-07	2.34524e-07
0.0164	-1.54822e-07	-5.80998e-08
0.016425	1.4175e-07	2.08555e-07
0.01645	1.74422e-08	4.06725e-08
0.016475	-8.58149e-08	2.39295e-07
0.0165	-7.86924e-08	8.8192e-08
0.016525	-1.46151e-07	3.8424e-07
0.01655	1.35711e-07	3.49342e-07
0.016575	1.63553e-07	1.48319e-07
0.0166	-1.60772e-07	5.48495e-07
0.016625	3.14562e-08	2.25144e-07
0.01665	9.18412e-08	4.49067e-07
0.016675	-3.16905e-07	7.44744e-08
0.0167	4.7366e-08	2.31935e-07
0.016725	-2.43028e-07	2.61995e-07
0.01675	-1.58947e-07	4.43266e-07
0.016775	1.45543e-07	4.03205e-08
0.0168	-1.15472e-07	2.71367e-07
0.016825	-1.38451e-07	3.98247e-07
0.01685	3.56059e-08	6.26152e-07
0.016875	-1.18448e-07	3.9977e-07
0.0169	-1.71088e-07	1.48348e-07
0.016925	5.87466e-08	4.3141e-07
0.01695	-2.74346e-07	2.92612e-07
0.016975	-2.01822e-08	2.23078e-07
0.017	1.51085e-09	2.13833e-07
0.017025	-2.49018e-07	2.78022e-07
0.01705	-5.61644e-08	3.93492e-08
0.017075	5.31548e-08	1.41769e-07
0.0171	-5.25167e-08	7.39365e-08
0.017125	-5.27065e-09	2.06019e-07
0.01715	-1.75579e-07	3.08343e-07
0.017175	-2.01962e-07	3.48987e-07
0.0172	-9.12246e-08	4.82256e-08
0.017225	1.55788e-08	-1.37792e-08
0.01725	-1.4551e-07	2.21667e-08
0.017275	-1.83943e-07	3.05981e-07
0.0173	1.70596e-07	3.08919e-07
0.017325	4.2779e-09	3.4744e-08
0.01735	-5.88753e-08	1.51706e-07
0.017375	-6.82457e-08	9.53172e-08
0.0174	2.94547e-07	-5.24728e-08
0.017425	-3.65486e-07	2.17999e-07
0.01745	-1.03694e-07	2.78737e-07
0.017475	-2.95939e-07	3.6622e-07
0.0175	1.21541e-07	1.33092e-07
0.017525	-2.26842e-07	3.61226e-07
0.01755	-9.16157e-08	7.54501e-08
0.017575	-1.62042e-07	2.94572e-07
0.0176	-7.49391e-08	2.59506e-07
0.017625	5.85904e-08	4.79617e-07
0.01765	-1.36525e-07	5.52591e-08
0.017675	-1.8686e-07	-6.70219e-08
0.0177	1.32656e-07	-1.51613e-08
0.017725	-2.15165e-08	6.28216e-08
0.01775	-3.0492e-07	2.45699e-07
0.017775	6.2051e-09	9.40775e-08
0.0178	-3.59959e-07	4.55721e-07
0.017825	6.97587e-08	4.45781e-08
0.01785	-3.18813e-08	3.157e-07
0.017875	1.55065e-07	3.76865e-07
0.0179	-1.18344e-07	1.48168e-07
0.017925	-7.91786e-08	7.1951e-09
0.01795	7.97429e-08	2.04265e-07
0.017975	8.94383e-08	2.06183e-07
0.018	2.28635e-08	2.37203e-07
0.018025	4.30595e-08	3.00465e-07
0.01805	-3.5167e-07	1.34223e-07
0.018075	1.41429e-07	1.8609e-07
0.0181	1.34538e-07	4.28402e-07
0.018125	-5.38593e-08	2.36576e-07
0.01815	-3.07813e-07	8.65271e-08
0.018175	1.27637e-07	1.28703e-07
0.0182	-6.89244e-08	4.03964e-08
0.018225	4.60073e-07	3.10662e-08
0.01825	1.50177e-07	4.25185e-07
0.018275	-4.80937e-08	-2.99959e-08
0.0183	7.66805e-08	4.87779e-08
0.018325	-2.26215e-07	3.61373e-07
0.01835	1.53826e-07	-1.79509e-08
0.018375	4.36474e-08	8.22508e-08
0.0184	-1.3651e-09	-1.77288e-07
0.018425	-1.26226e-07	-8.11322e-08
0.01845	-1.13768e-07	3.55463e-07
0.018475	6.11413e-08	-4.61621e-08
0.0185	8.96005e-08	-2.12927e-08
0.018525	-2.52439e-07	2.50344e-08
0.01855	2.30007e-07	3.24885e-08
0.018575	-2.32996e-07	4.28801e-07
0.0186	-5.72638e-08	2.71044e-07
0.018625	-2.49337e-08	-1.33417e-07
0.01865	7.49991e-08	1.36195e-07
0.018675	-3.04959e-08	9.67857e-08
0.0187	9.33752e-08	2.85962e-08
0.018725	1.16946e-07	1.05364e-07
0.01875	1.51556e-07	2.75244e-07
0.018775	2.3512e-08	3.88463e-07
0.0188	5.8982e-08	8.37832e-08
0.018825	-2.72756e-08	1.02668e-07
0.01885	-5.70922e-08	1.58268e-07
0.018875	1.05012e-08	-1.07219e-07
0.0189	-1.02429e-07	1.13049e-07
0.018925	2.83795e-08	9.68929e-08
0.01895	-2.69022e-08	2.14252e-07
0.018975	-5.65741e-08	1.96911e-08
0.019	6.98984e-08	2.33921e-08
0.019025	-1.33771e-08	2.43615e-07
0.01905	-2.66481e-07	5.50077e-08
0.019075	-1.20407e-07	-1.43948e-07
0.0191	1.85116e-07	1.35664e-07
0.019125	8.53545e-09	3.84489e-07
0.01915	2.2173e-07	2.14195e-07
0.019175	2.67323e-07	-1.10961e-07
0.0192	-4.26811e-08	3.30529e-07
0.019225	-6.22512e-08	1.87778e-07
0.01925	-1.66405e-07	1.94994e-07
0.019275	-1.07591e-07	3.17616e-07
0.0193	1.36234e-07	3.83214e-07
0.019325	5.87785e-09	-2.5652e-09
0.01935	1.38369e-08	3.59687e-07
0.019375	-2.33299e-07	-5.56463e-08
0.0194	3.73643e-08	2.99172e-07
0.019425	-2.8429e-07	4.12611e-07
0.01945	-3.87316e-08	3.08167e-07
0.019475	1.90934e-07	-3.09887e-08
0.0195	1.29483e-07	4.06879e-08
0.019525	-1.06233e-07	5.35518e-08
0.01955	2.68021e-08	1.59197e-08
0.019575	-7.12872e-08	1.43435e-07
0.0196	-4.8631e-08	7.76836e-08
0.019625	1.51823e-07	8.51054e-08
0.01965	-5.80745e-08	5.36869e-07
0.019675	4.66593e-08	9.72098e-08
0.0197	-1.64396e-07	1.63036e-07
0.019725	-4.26932e-07	9.15189e-08
0.01975	2.75682e-08	2.57228e-07
0.019775	1.27742e-07	2.29877e-07
0.0198	-2.13967e-08	2.55304e-08
0.019825	1.4476e-08	3.28972e-07
0.01985	9.30116e-08	5.36043e-07
0.019875	-1.18443e-07	4.1791e-07
0.0199	-2.37496e-07	3.50508e-07
0.019925	1.37436e-07	9.90957e-08
0.01995	-2.94597e-07	8.25985e-08
0.019975	-6.0297e-08	2.90331e-07
0.02	-7.36554e-08	2.60886e-07
0.020025	-2.88667e-07	1.79013e-07
0.02005	1.26647e-07	2.0712e-07
0.020075	2.06075e-07	1.75341e-07
0.0201	-1.98673e-07	-9.6827e-08
0.020125	3.23735e-08	6.43082e-08
0.02015	-1.43039e-08	2.98926e-07
0.020175	-4.88785e-09	3.70375e-07
0.0202	8.06273e-08	3.05866e-08
0.020225	-7.79592e-08	1.19761e-07
0.02025	-2.30477e-07	1.31054e-08
0.020275	8.92281e-08	1.4563e-07
0.0203	2.61e-07	-1.29319e-07
0.020325	-3.21244e-07	-1.77004e-07
0.02035	8.0141e-08	-1.35841e-07
0.020375	-2.64275e-07	1.21181e-07
0.0204	7.56663e-08	1.75887e-07
0.020425	1.65648e-07	9.7971e-08
0.02045	-1.36753e-07	2.48556e-07
0.020475	8.24329e-08	1.49623e-07
0.0205	-5.1529e-08	2.42323e-07
0.020525	-4.15206e-08	4.53352e-07
0.02055	-1.04897e-07	5.00209e-08
0.020575	-1.75853e-07	-9.64557e-08
0.0206	-7.414e-08	1.80823e-07
0.020625	1.51709e-07	1.7838e-07
0.02065	2.85862e-07	1.05775e-07
0.020675	1.35926e-07	4.32771e-07
0.0207	1.44251e-07	3.25354e-07
0.020725	-1.07231e-07	6.78277e-08
0.02075	-6.46718e-08	4.7476e-09
0.020775	-1.94513e-08	1.26898e-07
0.0208	1.0175e-09	2.46997e-07
0.020825	-8.0762e-08	1.2545e-08
0.02085	-4.00851e-08	3.00455e-07
0.020875	1.57073e-07	2.83652e-08
0.0209	-9.32585e-08	2.35645e-07
0.020925	-2.94107e-07	6.65495e-08
0.02095	7.06679e-08	2.20526e-07
0.020975	-1.78641e-07	4.21739e-07
0.021	-1.50513e-08	-9.1278e-08
0.021025	-2.02936e-07	6.61603e-07
0.02105	-4.4346e-07	1.82164e-07
0.021075	-1.70824e-07	1.41652e-07
0.0211	1.82566e-07	1.02898e-07
0.021125	6.8035e-09	-8.932e-10
0.02115	-2.73955e-07	2.89764e-07
0.021175	-1.03168e-07	-3.1906e-08
0.0212	-1.11893e-07	1.98008e-07
0.021225	-2.39827e-07	2.06504e-07
0.02125	-1.19644e-07	6.18299e-08
0.021275	2.06667e-07	1.34276e-07
0.0213	-1.42673e-07	1.04778e-07
0.021325	-8.09545e-08	1.16125e-07
0.02135	-1.26656e-07	1.09402e-07
0.021375	-6.13321e-08	6.42944e-08
0.0214	-9.62176e-08	3.67278e-07
0.021425	-2.9518e-07	1.0978e-07
0.02145	-2.2506e-08	2.55702e-07
0.021475	-2.18562e-07	5.02909e-08
0.0215	1.41361e-07	2.17347e-07
0.021525	-3.17845e-08	-6.90129e-08
0.02155	9.97112e-08	2.29337e-07
0.021575	1.05323e-07	1.3996e-07
0.0216	7.67883e-08	3.70233e-07
0.021625	-2.79268e-08	-4.13947e-08
0.02165	1.77474e-08	-8.6185e-09
0.021675	-6.17095e-08	1.38681e-07
0.0217	5.2536e-08	1.97279e-08
0.021725	-1.90458e-07	5.80024e-08
0.02175	-6.91724e-08	-9.63963e-08
0.021775	1.36888e-07	3.25657e-07
0.0218	2.11893e-07	2.05214e-07
0.021825	-2.46944e-07	3.86017e-08
0.02185	-3.45345e-09	-3.38641e-08
0.021875	-1.29831e-07	3.66591e-07
0.0219	-4.60928e-08	3.94102e-08
0.021925	-2.88569e-08	8.3435e-10
0.02195	-2.72674e-08	1.91164e-08
0.021975	1.27416e-07	-3.00185e-08
0.022	-2.35741e-07	5.61605e-08
0.022025	-8.56229e-08	2.51992e-07
0.02205	4.46066e-08	-1.23359e-07
0.022075	-1.74566e-07	1.48532e-07
0.0221	-2.03712e-07	2.65285e-07
0.022125	4.81641e-08	1.94781e-07
0.02215	7.69648e-08	1.85959e-07
0.022175	6.46113e-08	1.19908e-07
0.0222	3.06718e-08	2.69357e-07
0.022225	-2.13263e-07	2.77563e-07
0.02225	7.53929e-08	1.21139e-07
0.022275	-3.42733e-07	3.51616e-07
0.0223	-1.69789e-07	-6.40233e-08
0.022325	-2.10906e-07	3.53429e-07
0.02235	-2.92226e-07	1.60586e-07
0.022375	-6.18953e-08	-2.16802e-07
0.0224	-1.91736e-07	-1.68934e-07
0.022425	-1.20956e-07	7.16837e-08
0.02245	-1.65711e-07	1.12921e-07
0.022475	-1.18218e-07	9.98882e-08
0.0225	-1.32974e-07	3.55018e-07
0.022525	5.55632e-08	6.79454e-08
0.02255	-2.31099e-07	8.91061e-08
0.022575	-1.10035e-07	1.03634e-07
0.0226	-4.89286e-08	8.679e-08
0.022625	-6.53241e-08	-4.9577e-09
0.02265	1.7252e-07	-4.42651e-07
0.022675	-1.44636e-07	7.46576e-08
0.0227	2.8504e-07	1.39759e-07
0.022725	-4.63953e-08	9.3918e-09
0.02275	1.74078e-07	1.82771e-08
0.022775	-2.86743e-07	1.24718e-08
0.0228	5.26812e-08	2.73643e-07
0.022825	-1.63055e-07	-6.40459e-08
0.02285	-8.45119e-08	5.27938e-07
0.022875	1.81323e-07	3.84873e-08
0.0229	-4.85953e-08	1.07869e-07
0.022925	-2.6636e-07	1.34877e-07
0.02295	1.50756e-07	8.24978e-08
0.022975	1.54573e-07	5.02293e-08
0.023	-1.91493e-07	6.04285e-09
0.023025	-4.83186e-08	2.35363e-07
0.02305	4.41182e-08	-8.92897e-08
0.023075	1.32415e-07	3.05972e-07
0.0231	-8.34246e-08	1.72811e-07
0.023125	-2.20038e-07	-7.45135e-08
0.02315	-3.11735e-07	6.6066e-08
0.023175	3.65966e-07	-7.44029e-08
0.0232	-6.14983e-08	1.21457e-07
0.023225	-1.07382e-08	2.7764e-07
0.02325	1.5584e-07	1.30805e-07
0.023275	-2.27403e-07	-8.55575e-08
0.0233	-2.57241e-07	3.79305e-07
0.023325	1.082e-07	4.66268e-08
0.02335	-3.38525e-07	1.64167e-07
0.023375	3.24162e-07	-2.50839e-08
0.0234	-2.80648e-07	1.25044e-07
0.023425	-1.07965e-09	3.19296e-07
0.02345	1.25364e-07	2.70727e-08
0.023475	-1.09023e-07	1.90444e-07
0.0235	5.09201e-08	6.03817e-08
0.023525	-3.50433e-08	9.10135e-08
0.02355	7.68427e-08	-5.54895e-09
0.023575	4.14579e-08	1.61768e-07
0.0236	-2.06898e-07	9.12192e-08
0.023625	3.09793e-08	1.62977e-07
0.02365	-6.27247e-08	1.27286e-07
0.023675	-1.0273e-07	2.24118e-07
0.0237	-1.37371e-07	8.31209e-08
0.023725	-3.07769e-07	8.83333e-08
0.02375	1.51399e-08	4.2218e-09
0.023775	2.80318e-07	1.60746e-07
0.0238	-1.31797e-08	2.448e-07
0.023825	-1.27074e-07	-3.69429e-08
0.02385	-1.55205e-07	1.29827e-08
0.023875	1.50787e-07	2.27593e-07
0.0239	-1.83682e-07	1.64705e-07
0.023925	1.87078e-07	4.88431e-07
0.02395	-3.70277e-08	-2.95944e-08
0.023975	2.23124e-08	9.27498e-08
0.024	-1.01187e-07	3.95009e-07
0.024025	2.06366e-07	2.56198e-07
0.02405	-1.08351e-07	4.44562e-07
0.024075	-1.63351e-07	-1.18072e-07
0.0241	4.0744e-08	1.35593e-07
0.024125	-3.08798e-08	7.29036e-08
0.02415	7.42368e-08	8.4794e-08
0.024175	-1.54997e-07	1.62332e-07
0.0242	1.88859e-08	-6.90525e-09
0.024225	7.87512e-08	-2.32155e-09
0.02425	-1.65014e-07	7.68862e-08
0.024275	1.5216e-07	4.3086e-07
0.0243	-2.14035e-07	2.19713e-07
0.024325	-6.61073e-08	2.85939e-08
0.02435	-2.28723e-07	1.13621e-07
0.024375	-6.76016e-08	-1.42676e-07
0.0244	-2.9738e-07	1.19034e-07
0.024425	-1.55489e-07	4.68226e-08
0.02445	6.55633e-08	1.46214e-07
0.024475	-1.06966e-07	2.12205e-07
0.0245	3.96209e-08	8.1538e-08
0.024525	-4.81811e-08	1.66652e-07
0.02455	-4.23159e-07	3.11047e-08
0.024575	1.15488e-07	-5.80146e-08
0.0246	-5.99758e-07	1.60919e-08
0.024625	3.99438e-08	2.57461e-07
0.02465	-1.38459e-07	-4.90067e-08
0.024675	2.3751e-07	-6.08025e-09
0.0247	-4.53167e-08	7.78069e-08
0.024725	-1.47214e-07	1.50441e-07
0.02475	-1.29205e-07	-8.844e-08
0.024775	-1.64945e-07	1.89223e-07
0.0248	-6.29195e-08	2.34782e-07
0.024825	2.90429e-07	-2.52654e-08
0.02485	-5.36118e-08	1.73836e-07
0.024875	-7.54743e-08	-1.14297e-07
0.0249	2.98459e-07	1.2236e-07
0.024925	4.01709e-08	1.41943e-07
0.02495	2.28879e-07	1.97286e-07
0.024975	-1.39127e-07	-9.29005e-09
0.025	-7.44799e-08	1.63111e-07
0.025025	-1.46593e-07	2.19593e-07

## Sheet: Figure 4d
Time	Current
-1.71476e-05	3.87597e-05
-0.180705	7.75194e-05
-0.185998	0.000116279
-0.190269	0.000155039
-0.19078	0.000193798
-0.192373	0.000232558
-0.192373	0.000271318
-0.192373	0.000310078
-0.192884	0.000348837
-0.193967	0.000387597
-0.193967	0.000426357
-0.194478	0.000465116
-0.193967	0.000503876
-0.19505	0.000542636
-0.194478	0.000581395
-0.193967	0.000620155
-0.19505	0.000658915
-0.195561	0.000697674
-0.194478	0.000736434
-0.195561	0.000775194
-0.195561	0.000813953
-0.194478	0.000852713
-0.195561	0.000891473
-0.19505	0.000930233
-0.195561	0.000968992
-0.194478	0.00100775
-0.194478	0.00104651
-0.00110022	0.00108527
0.000493729	0.00112403
-1.63143e-05	0.00116279
0.000493729	0.00120155
0.000493729	0.00124031
-0.000589	0.00127907
-0.181216	0.00131783
-0.18708	0.00135659
[truncated: 10,179 more rows]

## Sheet: Figure 5d
Time	LFP data	Bottom	>	Top
[truncated: 3,601 more rows]

[truncated: 15 more sheets: Figure 5e, Supplementary Figure 1a, Supplementary Figure 1b, Supplementary Figure 1c, Supplementary Figure 1d, Supplementary Figure 2, Supplementary Figure 3, Supplementary Figure 5, Supplementary Figure 6b, Supplementary Figure 7, Supplementary Figure 8, Supplementary Figure 9b, Supplementary Figure 11a, Supplementary Figure 11b, Supplementary Figure 12b]
